# Supplementary material for: Global carrier frequency and predicted genetic prevalence of patients with pathogenic sequence variants in autosomal recessive genetic neuromuscular diseases
Source: Sci Rep. 2024 Feb 15;14:3806. doi: 10.1038/s41598-024-54413-1 (PMC10869705; doi:10.1038/s41598-024-54413-1)
Supplement: Supplementary file 1 — Supplementary Tables. [file 41598_2024_54413_MOESM1_ESM.xlsx]

## Sheet: Table S1
Supplementary Table 1. List of autosomal recessive neuromuscular disease genes
HGNC approved Gene symbol	Gene MIM number	chromosome	protein
AARS2	612035	6p21.1	Alanyl-tRNA synthetase 2, mitochondrial
ABHD5	604780	3p25.3-p24.3	Abhydrolase domain containing 5
ACAD9	611103	3q21.3	Acyl-CoA dehydrogenase family member 9
ACADVL	609575	17p13	Acyl-Coenzyme A dehydrogenase, very long chain
COQ8A	606980	1q42.13	Coenzyme Q8A
ADCY6	600294	12q13.12	Adenylate cyclase 6
ADGRG6	612243	6q24.2	Adhesion G protein-coupled recptor G6
ADPRS	610624	1p34.3	ADP-Ribosylhydrolase-Like 2
ADSS1	612498	14q32-33	AdÃ©nylosuccinate synthase-like
AGL	610860	1p21	Amylo-1,6-glucosidase, 4-alpha-glucanotransferase
AGRN	103320	1p36.33	Agrin
AHNAK2	608570	14q32	Ahnak nuceloprotein 2
ALDH3A2	270200	17p11.2	Aldehyde dehydrogenase 3A2
ALG14	612866	1p21.3	UDP-N-acetylglucosaminyltransferase
ALG2	607905	9q31.1	Alpha-1,3/1,6-mannosyltransferase
ALPK3	617608	15q25.3	Alpha kinase 3
ALS2	606352	2q33.2	Alsin Rho guanine nucleotide exchange factor 2
AMPD2	102771	1p13.3	Adenosine monophosphate deaminase 2
ANO10	613726	3p22.1-p21.3	Anoctamin 10
ANO5	608662	11p14-12	Anoctamin 5
AP4B1	607245	1p13.2	adaptor-related protein complex 4, beta 1 subunit
AP4M1	602296	7q22.1	Adaptor-related protein complex 4, mu 1 subunit
AP4S1	607243	14q12	Adaptor-related protein complex 4, sigma 1 subunit
AP5Z1	613653	7p22.2	Hypothetical protein LOC9907 ?
APTX	606350	9p13.3	Aprataxin
ARL6IP1	615685	16p12.3	ADP-ribosylation factor-like 6 interacting protein 1
ASAH1	613468	8p22	N-acylsphingosine amidohydrolase (acid ceramidase) 1
ASCC1	614215	10q22.1	Activating signal cointegrator 1 complex subunit 1
ATG5	604261	6q21	Autophagy 5, S. Cerevisiae, Homolog of
ATG7	608760	3p25.3	Autophagy-Related 7
ATM	607585	11q22.3	Ataxia telangiectasia mutated
ATP13A2	610513	1q36.13	ATPase, type 13A2
ATP2A1	108730	16p12.1	ATPase, Ca++ transporting, fast twitch 1
B3GALNT2	610194	1q42.3	Beta-1,3-N-acetylgalacto-saminyltransferase 2
B4GALNT1	601873	12q13.3	Beta-1,4-N-acetylgalacto-saminyltransferase 1
B4GAT1	605517	11q13.2	UDP-GlcNAc:betaGal beta-1,3-N-acetylglucosaminyl-transferase 1
BIN1	601248	2q14	Amphiphysin
BVES	604577	6q21	Blood vessel epicardial substance
MTRFR	613541	12q24.31	Chomosome 12 open reading frame 65
CAPN1	114220	11q13.1	Calpain 1
CAPN3	114240	15q15.1-q21.1	Calpain 3
CASQ2	114251	1p13.1	Calsequestrin 2 (cardiac muscle)
CAVIN1	603198	17q21-q2	Caveolae-associated protein 1
CCT5	610150	5p15.2	Chaperonin containing TCP1 subunit 5
CFL2	601443	14q12	Cofilin 2 (muscle)
CHAT	118490	10q11.2	Choline acetyltransferase isoform
CHKB	612395	22q13	Choline kinase beta
CHP1	606988	15q15.1	Calcineurin-like EF-hand protein 1
CHRNG	100730	2q33-q34	Cholinergic receptor, nicotinic, gamma polypeptide
CLN3	607042	16p11.2	Ceroid-lipofuscinosis, neuronal 3 (=battenin)
CLTCL1	601273	22q11.21	Clathrin, heavy polypeptide-like 1
CNTN1	600016	12q11-q12	Contactin-1
CNTNAP1	602346	17q21.2	Contactin-Associated Protein 1
COA7	615623	1p32.3	Cytochrome C oxidase assembly factor 7
COL13A1	120350	10q22.1	Collagen type XIII alpha 1 chain
COLQ	603033	3p25	Acetylcholinesterase collagen-like tail subunit
COQ5	616359	12q24.31	Coenzyme Q5 Methyltransferase
COX15	603646	10q24	COX15 homolog, cytochrome c oxidase assembly protein (yeast)
COX20	614698	1q44	Cytochrome c Oxidase Assembly Factor COX20
COX6A1	602072	12q24.31	Cytochrome c oxidase subunit VIa polypeptide 1
CRPPA	614631	7p21.2-p21.1	Isoprenoid synthase domain containing protein
CTDP1	604927	18q23	CTD phosphatase subunit 1
CWF19L1	616120	10q24.31	CWF19-like Protein 1
CYP2U1	610670	4q25	Cytochrome P450, family 2, subfamily U, polypeptide 1
CYP7B1	603711	8p12-q13	Cytochrome P450, family 7, subfamily B, polypeptide 1
DAG1	128239	3p21	Dystroglycan1
DDHD1	614603	14q21	DDHD domain containing 1
DDHD2	615003	8p11.23	DDHD domain containing protein 2
DNAJB2	604139	2q32-q34	DnaJ (Hsp40) homolog, subfamily B, member 2
DOK7	610285	4p16.2	Docking protein 7
DOLK	610746	9q34.13	Dolichol kinase
DPAGT1	191350	11q23.3	Dolichyl-phosphate (UDP-N-acetylglucosamine) N-acetylglucosaminephosphotransferase 1 (GlcNAc-1-P transferase)
DPM1	603503	20q13.13	Dolichyl-phosphate mannosyltransferase 1, catalytic subunit
DPM2	603564	9q34.13	Dolichyl-phosphate mannosyltransferase polypeptide 2, regulatory subunit
DPM3	605951	1q22	Dolichyl-phosphate mannosyltransferase polypeptide 3
DST	113810	6p12.1	Dystonin
DYSF	603009	2p12-14	Dysferlin
ENO3	131370	17pter-p11	Enolase 3, beta muscle specific
ENTPD1	601752	10q24.1	Ectonucleoside triphosphate diphosphohydrolase 1
ERLIN1	611604	10q24.31	Endoplasmic reticulum lipid raft-associated protein 1 (Erlin-1)
ERLIN2	611605	8p12-p11.21	ER lipid raft associated 2
ETFA	608053	15q23-q25	Electron-transfer-flavoprotein, alpha polypeptide
ETFB	130410	19q13.3-q13.4	Electron-transfer-flavoprotein, beta polypeptide
ETFDH	231675	4q32-q35	Electron-transferring-flavoprotein dehydrogenase
EXOSC3	606489	9p13.2	Exosome component 3
EXOSC8	606019	13q13.1	Exosome component 8
FA2H	611026	16q21-q23.1	Fatty acid 2-hydroxylase
FARS2	611592	6p25.1	Phenylalanine-tRNA synthetase 2
FGD4	611104	12p11.21	Actin-filament binding protein Frabin
FKRP	606596	19q13.32	Fukutin-related protein
FKTN	607440	9q31-q33	Fukutin
FLAD1	610595	1q21.3	flavin adenine dinucleotide synthetase, homolog
FLVCR1	609144	1q32.3	Feline leukemia subgroup C receptor 1
FXN	606829	9q13-q21.1	Frataxin
FXR1	600819	3q26.33	FMR1 autosomal homolog
GAA	606800	17q25.2-q25.3	Acid alpha-glucosidase preproprotein
GAN1	256850	16q24.1	Gigaxonin
GATAD1	614518	7q21-q22	GATA zinc finger domain containing 1
GBA2	609471	9p13.3	Glucosidase, beta (bile acid) 2
GBE1	607839	3p12	Glucan (1,4-alpha-), branching enzyme 1 (glycogen branching enzyme, Andersen disease, glycogen storage disease type IV)
GDAP2	618128	1p12	Ganglioside induced differentiation associated protein 2
GFPT1	138292	2p12-p15	Glutamine-fructose-6-phosphate transaminase 1
GGPS1	606982	1q42.3	Geranylgeranyl Diphosphate Synthase 1
GJC2	608803	1q42.13	gap junction protein, gamma 2, 47kDa
GLDN	608603	15q21.2	Gliomedin
GLE1	603371	9q34.11	GLE1 RNA export mediator homolog (yeast)
GMPPB	615320	3p21.31	GDP-mannose pyrophosphorylase B
GNE	603824	9p13.3	UDP-N-acetylglucosamine-2- epimerase/N-acetylmannosamine kinase
GOLGA2	602580	9q34.113	Golgin A2
GOSR2	604027	17q21.32	Golgi SNAP receptor complex member 2
GRID2	602368	4q22.1	Glutamate receptor, ionotropic, delta 2
GYG1	603942	3q24	Glycogenin 1
GYS1	138570	19q13.3	Glycogen synthase 3 glycogen synthase 1 (muscle) glycogen synthase 1 (muscle)
HACD1	610467	10p12.33	Protein tyrosine phosphatase-like (3-Hydroxyacyl-CoA dehydratase
HACE1	610876	6q16.3	Hect domain- and Ankyrin repeat- contaiing E3 Ubiquitin protein ligase 1
HEXB	606873	5q13.3	Hexosaminidase B
HINT1	601314	5q23.3	Histidine triad nucleotide binding protein 1
HSPG2	142461	1p36.1-p34	Perlecan
IBA57	615316	1q42.13	IBA57 homolog, iron-sulfur cluster assembly
INPP5K	607875	17p13.3	Inositol Polyphosphate-5-Phosphatase K
ISCU	611911	12q24.1	Iron-sulfur cluster scaffold homolog (E. coli)
ITGA7	600536	12q13	Integrin alpha 7 precursor
JAG2	602570	14q32.33	Jagged 2
KARS1	601421	16q23.1	Lysyl-tRNA synthetase
KIF1C	603060	17p13.2	kinesin family member 1C
KLC2	611729	11q13.2	Kinesin light chain 2
KLHL40	615340	2p22.1	Kelch-like family member 40
KLHL41	607701	2q31.1	Kelch-like family member 41
KY	605739	3q22.2	Kyphoscoliosis peptidase
LAMA2	156225	6q22-q23	Laminin alpha 2 chain of merosin
LARGE1	603590	22q12.3	LARGE xylosyl- and glucuronyltransferase 1
LDHA	150000	11p15.4	Lactate dehydrogenase A
LIMS2	607908	2q14.3	LIM and senescent cell antigen-like domains 2
LMOD3	616112	3p14.1	Leiomodin 3 (fetal)
LPIN1	605518	2p25.1	Lipin 1 (phosphatidic acid phosphatase 1)
LRIF1	615354	1p13.3	Ligand-Dependent Nuclear Receptor-Interacting Factor 1
LRP4	604270	11p11.2	LDL receptor related protein 4
MAG	159460	19q13.12	Myelin associated glycoprotein
MAP3K20	609479	2q31.1	Mitogen-activated protein kinase kinase 20
MARS2	609728	2q33-34	Methionyl-tRNA synthetase 2, mitochondrial
MCM3AP	603294	21q22.3	Minichromosome maintenance 3-associated protein
MCOLN1	605248	19p13.2	Mucopilin 1
MEGF10	612453	5q23.2	Multiple EGF-like-domains 10
MICU1	605084	10q22.1	Mitochondrial Calcium Uptake Protein 1
MPDU1	604041	17p13.1	Mannose-P-dolichol utilization defect 1
MPV17	137960	2p23.3	MpV17 mitochondrial inner membrane protein
MRE11	600814	11q21	MRE11 meiotic recombination 11 homolog A
MRPL3	607118	3q21-q23	Mitochondrial ribosomal protein L3
MRPL44	611849	2q36.1	Mitochondrial ribosomal protein L44
MSTN	601788	2q32.2	Myostatin
MTMR2	603557	11q22	Myotubularin-related protein 2
MTO1	614667	6q13	Mitochondrial tRNA translation optimization 1
MTPAP	613669	10p12.1	Mitochondrial poly(A) polymerase
MUSK	601296	9q31.3-q32	Muscle, skeletal, receptor tyrosine kinase
MYL1	160780	2q34	Myosin, light polypeptide 1, alkali, skeletal fast
MYMK	615345	9q34.2	Myomaker
MYO18B	607295	22q12.1	Myosin XVIIIB
MYO9A	604875	15q23	Myosin IXA
NDRG1	605262	8q24.3	N-myc downstream regulated gene 1
NDUFAF1	606934	15q15.1	NADH-ubiquinone oxidoreductase 1 alpha subcomplex
NEB	161650	2q22	Nebulin
NEK9	609798	14q24.3	Never in mitosis gene A-related kinase 9
NGF	162030	1p13.2	Beta-nerve growth factor
NKX6-2	605955	10q26.3	NK6 homeobox 2
NMNAT2	608701	1q25.3	Nicotinamide nucleside adenyltransferase 2
NT5C2	600417	10q24-q32	5'-nucleotidase, cytosolic II
NTRK1	191315	1biq23.1	neurotrophic receptor tyrpsine kinase 1
NUP155	606694	5p13.2	Nucleoporin 155 kDa
PAX7	167410	1p36.13	Paired Box gene 7
PCNA	176740	20p12.3	Proloferating cell nuclear antigen
PEX7	601757	6q21-q22	Peroxisomal biogenesis factor 7
PFKM	610681	12q13.3	Phosphofructokinase, muscle
PGAM2	612931	7p13-p12	Phosphoglycerate mutase 2 (muscle)
PGM1	171900	1p31	Phosphoglucomutase 1
PHYH	602026	10q13	Phytanoyl-CoA 2-hydroxylase
PIGK	605087	1p31.1	Phosphatidylinositol Glycan Anchor Biosynthesis Class K Protein
PIP5K1C	606102	19p13.3	Phosphatidylinositol-4-phosphate 5-kinase, type I, gamma
PLEKHG5	611101	1p36	Pleckstrin homology domain containing, family G (with RhoGef domain) member 5
PNKP	605610	19q13.33	polynucleotide kinase 3'-phosphatase
PNPLA2	609059	1p15.5	Adipose triglyceride lipase (desnutrin)
PNPLA6	603197	19p13.3-p13.2	Patatin-like phospholipase domain containing 6
PNPLA8	612123	7q31.1	Patatin-like phospholipase domain containing 8
POMGNT1	606822	1p34.1	O-linked mannose beta1,2-N-acetylglucosaminyltransferase
POMGNT2	614828	3p22.1	protein O-linked mannose N-acetylglucosaminyltransferase 2
POMK	615247	8p11.21	Protein-O-mannose kinase
POMT1	607423	9q34.1	Protein-O-mannosyltransferase 1
POMT2	607439	14q24.3	Protein-O-mannosyltransferase 2
POPDC3	605824	6q21	Popeye domain-containing protein 3
PRDM12	616458	9q34.12	PR/SET domain 12(positive regulatory domain zinc finger protein 12)
PREPL	609557	2p21	Prolyl endopeptidase-like
PRUNE1	617413	1q21.3	Prune exopolyphosphatase 1
PSAT1	610936	9q21.2	Phosphoserine Aminotransferase 1
PYGM	608455	11q12-q13.2	Glycogen phosphorylase
PYROXD1	617220	12p12.1	Pyridine nucleotidedisulphide oxidoreductase domain 1
RAPSN	601592	11p11.2-p11.1	Rapsyn
RBCK1	610924	20p13	RanBP-type and C3HC4-type zinc finger containing 1 (heme-oxidized IRP2 ubiquitin ligase 1)
RBM7	612413	11q23.2	RNA binding motif protein 7
RETREG1	613114	5p15.1	Family with sequence similarity 134 member B
RFC1	102579	4p14	Replication Factor C Subunit 1
RNF216	609948	7p22.1	Ring finger protein 216
RNF220	616136	1p34.1	Ring finger protein 220
RPH3A	612159	12q23.3	Rabphilin 3A
RUBCN	613516	3q29	RUN domain and cysteine-rich domain containing, Beclin 1-interacting protein
RXYLT1	605862	12q14.2	Ribitol xylosyltransferase 1 (transmembrane protein 5)
RYR3	180903	15q13-q14	Ryanodine receptor 3
SACS	604490	13q12	Sacsin
SBF1	603560	22q13.33	SET binding factor 1
SBF2	607697	11p15.4	SET binding factor 2
SCYL1	607982	11q13.1	SCY1 like pseudokinase 1
SGCA	600119	17q21	Alpha sarcoglycan
SGCB	600900	4q12	Beta sarcoglycan
SGCD	601411	5q33-q34	Delta-sarcoglycan
SGCG	608896	13q12	Gamma sarcoglycan
SGPL1	603729	10q22.1	Sphingosine-1-Phosphate Lyase 1
SIGMAR1	601978	9p13.3	Sigma non-opioid intracellular receptor 1
SIL1	608005	5q31	SIL1 homolog, endoplasmic reticulum chaperone
SLC18A3	600336	10q11.2	Solute Carrier Family 18 (Vesicular Acetylcholine), Member 3
SLC22A5	603377	5q31	Solute carrier family 22 member 5
SLC25A1	190315	22q11.21	Solute carrier family 25 (mitochondrial carrier, citrate transporter), member 1
SLC25A20	613698	3p21.31	Carnitine-acylcarnitine translocase
SLC25A46	610826	5q22.1	solute carrier family 25 member 46
SLC52A2	607882	8q24	Solute carrier family 52, riboflavin transporter, member 2
SLC52A3	613350	20p13	Solute carrier family 52, riboflavin transporter, member 3
SLC9A1	107310	1p36.11	Solute carrier family 9, member 1
SMN1	600354	5q13	Survival of motor neuron 1, telomeric
SNX14	616105	6q14.3	sorting nexin 14
SORD	182500	15q21.1	Sorbitol Dehydrogenase
SPEG	615950	2q35	SPEG complex locus
SPG11	610844	15q21.1	SPG11 vesicle trafficking associated, Spatacsin
SPART	607111	13q12.3	Spartin
SPG21	608181	15q21.1	Maspardin
SPTBN4	606214	19q13	Spectrin, Beta, Nonerythrocytic, 4
STAC3	615521	12q13.3	SH3 and cysteine rich domain 3
SURF1	185620	9q34.2	Surfeit 1
SVIL	604126	10p11.23	Supervillin
SYT14	610949	1q32.2	Synaptotagmin 14
TDP1	607198	14q31-q32	Tyrosyl-DNA phosphodiesterase 1
TDP2	605764	6p22.3	Tyrosyl-DNA phosphodiesterase 2
TECPR2	615000	14q32	Tectonin beta-propeller repeat containing 2
TECRL	617242	4q13.1	Trans-2,3-Enoyl-CoA Reductase-Like Protein
THG1L	618802	5q33.3	tRNA-histidine guanyltransferase 1-like protein
TK2	188250	16q22-q23	Thymidine kinase 2, mitochondrial
TNNT1	191041	19q13.4	Slow troponin T
TOMM70	606081	3q12.2	Translocase of Outer Mitochondrial Membrane 70
TOR1AIP1	614512	1q25.2	Torsin A interacting protein 1
TPP1	607998	11p15.4	Tripeptidyl peptidase I
TRAPPC11	614138	4q35.1	Trafficking protein particle complex 11
TRDN	603283	6q22.31	Triadin
TRIM2	614141	4q31.3	Tripartite motif containing 2
TRIM32	602290	9q33.2	Tripartite motif-containing 32
TRIM54	606474	2p.23.3	Tripartite motif-containing 54
TRIM63	606131	1p36.11	Tripartite motif containing 63, E3 ubiquitin protein ligase
TRIP4	604501	15q22.31	Thyroid hormone receptor interactor 4
TSFM	604723	12q14.1	Ts translation elongation factor, mitochondrial
TTPA	600415	8q13.1-q13.3	Tocopherol (alpha) transfer protein (ataxia (Friedreich-like) with vitamin E deficiency)
UBA5	610552	3q22.1	Ubiquitin-Like Modifier Activating Enzyme 5
UNC13A	609894	19p13.11	Unc-13 homolog A (C. elegans)
VPS13D	608877	1p36.22-p36.21	Vacuolar protein sorting 37, Yeast, homolg of, A
VPS37A	609927	8p22	Vacuolar protein sorting-associated protein 37A
VPS41	605485	7p14.1	VPS41 Subunit of Hops Complex
VRK1	602168	14q32	Vaccinia related kinase 1
VWA1	611901	1p36.33	Von Willebrand factor A domain-containing protein 1
VWA3B	614884	2q11.2	Von Willebrand factor A domain Containing Protein 3B
WDR73	616144	15q24-q26	WD Repeat-Containing Protein 73
WWOX	605131	16q23.1-q23.2	WW Domain-Containing Oxidoreductase
XRCC1	194360	19q13.31	W-Ray Repair, Complementing Defective, In Chinese Hamster, 1
ZBTB42	613915	14q32.33	Zinc finger and BTB domain-containing protein 42
ZFYVE26	612012	14q24.1	Spastizin

## Sheet: Table S2
Supplementary Table 2. Classification of 326,628 variants of 268 autosomal recessive neuromusular diseases in the Gnomad database
Gene	Total variant	Truncating variants(FS, splice, stop, start)	AF>0.005	AF<0.005	AF>0.005 manually verified non-pathogenic variants	AF>0.005 literature verified non-pathogenic variants	AF>0.005 pathogenic variants	AF<0.005 manually verified non-pathogenic variants	AF<0.005 literature verified non-pathogenic variants	AF<0.005 manually verified pathogenic variants	AF<0.005 literature verified pathogenic variants	other variants	variants in literature	AF<0.005 variants	AF<0.005 non-pathogenic variants	AF<0.005 VUS variants	AF<0.005 pathogenic variants	AF>0.005 variants	AF>0.005 non-pathogenic variants	AF>0.005 pathogenic variants	variants not in literature	non-missense variants	non-missense_non-pathogenic	missense variant	missense AF<0.005 variants	missense AF<0.005 non-pathogenic	missense AF<0.005 pathogenic	missense AF>0.005	missense AF>0.005 non-pathogenic	missense AF>0.005 pathogenic
DYSF	4143	376	2	374	0	2	0	118	99	51	106	3767	1121	1047	365	646	36	74	74	0	2646	1880	1880	766	766	766	0	0	0	0
GAA	1912	195	3	192	0	3	0	39	63	32	58	1717	805	764	249	434	81	41	41	0	912	657	657	255	255	254	1	0	0	0
ADSS1	951	95	0	95	0	0	0	50	7	28	10	856	121	116	59	56	1	5	5	0	735	493	493	242	242	242	0	0	0	0
DAG1	863	8	0	8	0	0	0	2	2	4	0	855	298	293	63	230	0	5	5	0	557	217	217	340	340	340	0	0	0	0
PREPL	1404	116	0	116	0	0	0	46	16	40	14	1288	245	235	90	145	0	10	10	0	1043	619	619	424	424	424	0	0	0	0
AHNAK2	8944	369	0	369	0	0	0	305	0	64	0	8575	22	11	10	1	0	11	11	0	8553	3008	3008	5545	5416	5416	0	129	129	0
ALPK3	2258	157	0	157	0	0	0	55	14	74	14	2101	302	276	150	126	0	26	26	0	1799	826	826	973	973	973	0	0	0	0
NEB	10754	913	23	890	4	19	0	339	262	160	129	9841	2578	2460	1144	1313	3	118	118	0	7263	4320	4320	2943	2942	2942	0	1	1	0
PLEKHG5	1689	123	2	121	0	2	0	60	22	32	7	1566	383	351	128	219	4	32	32	0	1183	829	829	354	354	354	0	0	0	0
GNE	823	91	0	91	0	0	0	19	26	26	20	732	223	218	71	117	30	5	5	0	509	335	335	174	174	174	0	0	0	0
PNPLA8	891	63	0	63	0	0	0	26	2	34	1	828	23	20	16	4	0	3	3	0	805	378	378	427	427	427	0	0	0	0
TRDN	1605	195	8	187	1	7	0	82	39	51	15	1410	233	200	94	105	1	33	33	0	1177	964	964	213	213	213	0	0	0	0
MARS2	600	40	0	40	0	0	0	2	0	36	2	560	46	44	30	11	3	2	2	0	514	198	198	316	316	316	0	0	0	0
ACADVL	1378	176	1	175	0	1	0	64	43	26	42	1202	366	355	131	187	37	11	11	0	836	592	592	244	244	244	0	0	0	0
FKTN	634	56	1	55	0	1	0	17	7	14	17	578	186	176	60	110	6	10	10	0	392	255	255	137	137	137	0	0	0	0
POMGNT1	1413	158	0	158	0	0	0	48	48	35	27	1255	271	256	88	151	17	15	15	0	984	693	693	291	291	291	0	0	0	0
LAMA2	4932	444	2	442	0	2	0	162	81	83	116	4488	1072	1006	440	549	17	66	66	0	3416	2125	2125	1291	1291	1291	0	0	0	0
CHRNG	1005	116	0	116	0	0	0	48	6	49	13	889	85	73	21	48	4	12	12	0	804	514	514	290	290	290	0	0	0	0
SLC22A5	856	66	1	65	0	1	0	15	6	19	25	790	269	259	92	132	35	10	10	0	521	324	324	197	197	197	0	0	0	0
MEGF10	1758	109	1	108	0	1	0	58	20	27	3	1649	290	269	72	194	3	21	21	0	1359	877	877	482	482	482	0	0	0	0
ALS2	2201	188	2	186	0	2	0	100	21	54	11	2013	230	205	89	114	2	25	25	0	1783	1134	1134	649	648	648	0	1	1	0
ENO3	792	88	2	86	0	2	0	34	9	40	3	704	49	43	13	28	2	6	6	0	655	394	394	261	261	261	0	0	0	0
FKRP	458	23	0	23	0	0	0	2	0	7	14	435	228	223	92	109	22	5	5	0	207	74	74	133	133	133	0	0	0	0
PNKP	1558	200	1	199	0	1	0	72	49	51	27	1358	339	329	139	182	8	10	10	0	1019	767	767	252	252	252	0	0	0	0
AP5Z1	2424	227	3	224	0	3	0	103	28	82	11	2197	336	299	116	182	1	37	37	0	1861	1248	1248	613	613	613	0	0	0	0
CNTNAP1	1920	132	2	130	0	2	0	78	1	44	7	1788	70	58	35	20	3	12	12	0	1718	1070	1070	648	648	648	0	0	0	0
MYO18B	3727	299	3	296	1	2	0	148	9	129	10	3428	170	115	81	34	0	55	55	0	3258	1779	1779	1479	1478	1478	0	1	1	0
SPG11	3800	402	3	399	3	0	0	143	62	104	90	3398	702	663	208	453	2	39	39	0	2696	1653	1653	1043	1043	1043	0	0	0	0
ACAD9	1300	107	1	106	0	1	0	45	23	29	9	1193	202	177	107	58	12	25	25	0	991	684	684	307	307	307	0	0	0	0
ANO10	914	96	5	91	0	5	0	35	7	37	12	818	82	70	20	46	4	12	12	0	736	437	437	299	299	299	0	0	0	0
GJC2	430	27	1	26	1	0	0	9	1	9	7	403	64	59	24	31	4	5	5	0	339	181	181	158	158	158	0	0	0	0
ATP13A2	2113	163	1	162	0	1	0	90	17	44	11	1950	322	302	123	176	3	20	20	0	1628	1120	1120	508	508	508	0	0	0	0
AARS2	1667	149	2	147	0	2	0	72	13	47	15	1518	167	143	53	77	13	24	24	0	1351	828	828	523	523	523	0	0	0	0
ADGRG6	1566	116	4	112	1	3	0	76	2	33	1	1450	39	27	18	9	0	12	12	0	1411	841	841	570	569	569	0	1	1	0
APTX	595	60	1	59	0	1	0	24	7	20	8	535	67	56	22	28	6	11	11	0	468	290	290	178	178	178	0	0	0	0
ATM	4343	482	2	480	0	2	0	66	183	52	179	3861	2095	2076	770	1289	17	19	19	0	1766	1455	1455	311	310	310	0	1	1	0
B3GALNT2	786	83	1	82	0	1	0	31	13	27	11	703	97	91	36	51	4	6	6	0	606	416	416	190	190	190	0	0	0	0
DDHD2	953	88	0	88	0	0	0	47	6	23	12	865	79	75	42	30	3	4	4	0	786	484	484	302	302	302	0	0	0	0
GMPPB	651	61	0	61	0	0	0	27	12	18	4	590	102	99	40	36	23	3	3	0	488	344	344	144	144	144	0	0	0	0
GOLGA2	1678	115	1	114	1	0	0	106	0	8	0	1563	8	6	6	0	0	2	2	0	1555	1005	1005	550	547	547	0	3	3	0
GRID2	1306	64	0	64	0	0	0	54	1	9	0	1242	50	39	27	10	2	11	11	0	1192	658	658	534	534	534	0	0	0	0
LMOD3	660	49	0	49	0	0	0	2	4	37	6	611	137	128	59	69	0	9	9	0	474	186	186	288	288	288	0	0	0	0
LRP4	2593	162	1	161	0	1	0	99	17	42	3	2431	315	282	100	180	2	33	33	0	2116	1369	1369	747	747	747	0	0	0	0
PGAM2	399	34	0	34	0	0	0	10	2	19	3	365	54	51	13	35	3	3	3	0	311	150	150	161	161	161	0	0	0	0
PNPLA6	2343	235	2	233	0	2	0	117	38	66	12	2108	363	322	145	165	12	41	41	0	1745	1341	1341	404	404	404	0	0	0	0
SACS	3782	216	1	215	0	1	0	19	7	128	61	3566	885	863	421	437	5	22	22	0	2681	777	777	1904	1904	1904	0	0	0	0
STAC3	665	69	1	68	0	1	0	41	4	20	3	596	62	54	20	33	1	8	8	0	534	375	375	159	159	159	0	0	0	0
TRAPPC11	1775	157	2	155	0	2	0	73	30	38	14	1618	237	201	82	116	3	36	36	0	1381	933	933	448	448	448	0	0	0	0
VPS41	1597	169	3	166	1	2	0	103	1	60	2	1428	17	1	0	0	1	16	16	0	1411	1016	1016	395	394	394	0	1	1	0
ANO5	1614	173	0	173	0	0	0	67	33	29	44	1441	298	277	69	184	24	21	21	0	1143	819	819	324	324	324	0	0	0	0
KLHL40	955	53	0	53	0	0	0	19	5	24	5	902	184	174	61	103	10	10	10	0	718	388	388	330	330	330	0	0	0	0
LPIN1	1556	120	0	120	0	0	0	57	9	46	8	1436	92	69	21	48	0	23	23	0	1344	836	836	508	508	508	0	0	0	0
NTRK1	1352	97	1	96	0	1	0	30	25	27	14	1255	369	347	165	172	10	22	22	0	886	621	621	265	265	265	0	0	0	0
SORD	619	49	0	49	0	0	0	23	1	21	4	570	32	10	5	3	2	22	22	0	538	342	342	196	196	196	0	0	0	0
TTPA	363	27	2	25	0	2	0	7	3	5	10	336	60	56	29	24	3	4	4	0	276	155	155	121	121	121	0	0	0	0
VWA3B	2010	220	4	216	4	0	0	102	3	110	1	1790	42	39	31	8	0	3	3	0	1748	1030	1030	718	711	711	0	7	7	0
NKX6-2	320	15	0	15	0	0	0	6	1	7	1	305	10	9	2	5	2	1	1	0	295	158	158	137	137	137	0	0	0	0
SPTBN4	2757	131	3	128	0	3	0	104	1	22	1	2626	58	38	21	15	2	20	20	0	2568	1519	1519	1049	1047	1047	0	2	2	0
COA7	294	28	0	28	0	0	0	10	0	18	0	266	8	8	4	2	2	0	0	0	258	143	143	115	115	115	0	0	0	0
AGL	2369	247	1	246	0	1	0	75	47	46	78	2122	500	460	163	292	5	40	40	0	1622	1019	1019	603	603	603	0	0	0	0
CAPN3	1743	170	1	169	0	1	0	46	36	24	63	1573	449	426	117	236	73	23	23	0	1124	862	862	262	262	262	0	0	0	0
COX20	276	30	1	29	0	1	0	18	2	8	1	246	26	21	12	6	3	5	5	0	220	172	172	48	48	48	0	0	0	0
CRPPA	600	52	0	52	0	0	0	24	4	15	9	548	122	109	25	79	5	13	13	0	426	296	296	130	130	130	0	0	0	0
CYP2U1	540	39	1	38	0	1	0	11	2	15	10	501	61	55	20	33	2	6	6	0	440	216	216	224	224	224	0	0	0	0
DDHD1	1134	80	0	80	0	0	0	46	6	27	1	1054	114	93	44	49	0	21	21	0	940	528	528	412	412	412	0	0	0	0
DPAGT1	620	65	0	65	0	0	0	22	16	23	4	555	74	70	16	44	10	4	4	0	481	357	357	124	124	124	0	0	0	0
ENTPD1	703	42	0	42	0	0	0	25	2	15	0	661	39	33	11	22	0	6	6	0	622	408	408	214	214	214	0	0	0	0
ERLIN1	502	44	0	44	0	0	0	26	2	15	1	458	20	14	11	3	0	6	6	0	438	319	319	119	119	119	0	0	0	0
ETFDH	899	86	0	86	0	0	0	24	17	32	13	813	168	164	62	71	31	4	4	0	645	400	400	245	245	245	0	0	0	0
EXOSC3	436	43	0	43	0	0	0	15	3	18	7	393	42	40	14	21	5	2	2	0	351	200	200	151	151	151	0	0	0	0
FGD4	1095	96	2	94	0	2	0	47	11	26	10	999	166	144	52	92	0	22	22	0	833	556	556	277	277	277	0	0	0	0
GBA2	1294	146	1	145	0	1	0	61	10	65	9	1148	107	102	44	55	3	5	5	0	1041	641	641	400	400	400	0	0	0	0
GYG1	607	77	0	77	0	0	0	29	3	38	7	530	34	29	17	11	1	5	5	0	496	304	304	192	192	192	0	0	0	0
GYS1	1184	98	0	98	0	0	0	48	17	26	7	1086	144	137	49	88	0	7	7	0	942	661	661	281	281	281	0	0	0	0
HSPG2	7517	514	8	506	0	8	0	318	54	120	14	7003	939	826	325	497	4	113	113	0	6064	3789	3789	2275	2274	2274	0	1	1	0
LDHA	436	44	0	44	0	0	0	31	6	7	0	392	39	29	15	14	0	10	10	0	353	230	230	123	123	123	0	0	0	0
MCM3AP	2832	200	1	199	0	1	0	99	8	90	2	2632	73	37	17	18	2	36	36	0	2559	1389	1389	1170	1170	1170	0	0	0	0
MSTN	391	15	0	15	0	0	0	12	2	0	1	376	25	23	18	5	0	2	2	0	351	177	177	174	174	174	0	0	0	0
MTMR2	943	95	0	95	0	0	0	40	16	32	7	848	132	118	41	76	1	14	14	0	716	496	496	220	220	220	0	0	0	0
MTO1	1007	95	2	93	0	2	0	38	7	38	10	912	103	98	39	52	7	5	5	0	809	463	463	346	346	346	0	0	0	0
MYMK	427	38	0	38	0	0	0	23	4	11	0	389	21	14	7	5	2	7	7	0	368	246	246	122	122	122	0	0	0	0
MYO9A	3019	193	2	191	0	2	0	109	5	76	1	2826	88	63	38	24	1	25	25	0	2738	1535	1535	1203	1200	1200	0	3	3	0
NDRG1	948	79	2	77	0	2	0	45	19	10	3	869	205	192	85	107	0	13	13	0	664	511	511	153	153	153	0	0	0	0
POMT1	1405	144	4	140	0	4	0	41	22	46	31	1261	285	260	73	173	14	25	25	0	976	711	711	265	265	265	0	0	0	0
POMT2	1391	132	1	131	0	1	0	58	26	21	26	1259	267	248	71	161	16	19	19	0	992	703	703	289	289	289	0	0	0	0
PYGM	1571	157	2	155	0	2	0	54	33	31	37	1414	323	311	136	142	33	12	12	0	1091	686	686	405	405	404	1	0	0	0
PYROXD1	872	87	0	87	0	0	0	42	1	40	4	785	32	12	9	0	3	20	20	0	753	488	488	265	265	265	0	0	0	0
RAPSN	598	43	0	43	0	0	0	22	5	9	7	555	163	153	54	81	18	10	10	0	392	234	234	158	158	158	0	0	0	0
RBCK1	796	54	0	54	0	0	0	28	8	14	4	742	99	89	31	58	0	10	10	0	643	469	469	174	174	174	0	0	0	0
SBF1	3889	230	2	228	0	2	0	172	22	31	3	3659	297	258	151	102	5	39	39	0	3362	2222	2222	1140	1140	1140	0	0	0	0
SBF2	2663	190	2	188	0	2	0	92	36	51	9	2473	451	420	146	274	0	31	31	0	2022	1359	1359	663	663	663	0	0	0	0
SCYL1	1184	106	1	105	1	0	0	63	3	36	3	1078	39	39	30	8	1	0	0	0	1039	625	625	414	414	414	0	0	0	0
SGCA	670	50	0	50	0	0	0	23	15	6	6	620	195	187	60	110	17	8	8	0	425	300	300	125	125	125	0	0	0	0
SGCB	551	31	0	31	0	0	0	7	5	7	12	520	134	133	39	88	6	1	1	0	386	261	261	125	125	125	0	0	0	0
SLC25A20	519	48	0	48	0	0	0	21	4	16	7	471	49	46	12	31	3	3	3	0	422	287	287	135	135	135	0	0	0	0
SPART	787	63	0	63	0	0	0	21	3	32	7	724	104	100	29	70	1	4	4	0	620	321	321	299	299	299	0	0	0	0
TDP2	577	57	0	57	0	0	0	28	1	27	1	520	18	18	13	5	0	0	0	0	502	310	310	192	190	190	0	2	2	0
TRIP4	865	68	0	68	0	0	0	34	5	22	7	797	53	45	25	19	1	8	8	0	744	477	477	267	267	267	0	0	0	0
TSFM	575	49	0	49	0	0	0	12	9	19	9	526	110	108	62	45	1	2	2	0	416	259	259	157	157	157	0	0	0	0
VPS13D	5406	333	3	330	2	1	0	224	8	92	6	5073	239	214	112	97	5	25	25	0	4834	2786	2786	2048	2048	2048	0	0	0	0
XRCC1	1218	129	0	129	0	0	0	81	4	44	0	1089	28	21	14	6	1	7	7	0	1061	695	695	366	363	363	0	3	3	0
ABHD5	548	44	0	44	0	0	0	20	2	15	7	504	50	38	11	26	1	12	12	0	454	299	299	155	155	155	0	0	0	0
COQ8A	1426	124	0	124	0	0	0	53	16	38	17	1302	259	229	77	137	15	30	30	0	1043	688	688	355	355	355	0	0	0	0
ADCY6	1624	111	0	111	0	0	0	72	3	36	0	1513	39	26	19	6	1	13	13	0	1474	872	872	602	599	599	0	3	3	0
ADPRS	549	43	0	43	0	0	0	25	0	16	2	506	4	4	0	3	1	0	0	0	502	301	301	201	200	200	0	1	1	0
AGRN	4076	270	3	267	0	3	0	133	71	56	7	3806	1082	1001	441	556	4	81	81	0	2724	1854	1854	870	870	870	0	0	0	0
ALDH3A2	698	68	2	66	0	2	0	22	16	8	20	630	124	118	68	35	15	6	6	0	506	299	299	207	207	207	0	0	0	0
ALG14	331	22	0	22	0	0	0	9	4	1	8	309	53	50	14	36	0	3	3	0	256	166	166	90	90	90	0	0	0	0
ALG2	610	41	0	41	0	0	0	8	8	23	2	569	136	130	52	77	1	6	6	0	433	247	247	186	186	186	0	0	0	0
AMPD2	1315	121	0	121	0	0	0	77	7	29	8	1194	152	134	72	56	6	18	18	0	1042	693	693	349	349	349	0	0	0	0
AP4B1	993	74	0	74	0	0	0	23	3	35	13	919	151	145	45	98	2	6	6	0	768	449	449	319	319	319	0	0	0	0
AP4M1	1188	121	0	121	0	0	0	55	13	30	23	1067	138	126	53	71	2	12	12	0	929	664	664	265	265	265	0	0	0	0
AP4S1	277	34	0	34	0	0	0	12	1	10	11	243	22	19	8	11	0	3	3	0	221	161	161	60	60	60	0	0	0	0
ARL6IP1	365	39	0	39	0	0	0	29	1	6	3	326	17	12	8	4	0	5	5	0	309	228	228	81	81	81	0	0	0	0
ASAH1	1261	124	2	122	0	2	0	52	27	28	15	1137	242	208	72	124	12	34	34	0	895	607	607	215	215	215	0	0	0	0
ASCC1	710	79	1	78	0	1	0	36	4	28	10	631	42	37	29	8	0	5	5	0	589	410	410	179	179	179	0	0	0	0
ATG5	341	30	1	29	0	1	0	24	0	5	0	311	4	2	2	0	0	2	2	0	307	226	226	81	81	81	0	0	0	0
ATG7	1172	98	2	96	0	2	0	52	0	42	2	1074	9	9	6	1	2	0	0	0	1065	731	731	334	333	333	0	1	1	0
ATP2A1	1657	150	2	148	0	2	0	68	20	40	20	1507	324	312	122	186	4	12	12	0	1183	815	815	368	368	368	0	0	0	0
B4GALNT1	755	56	0	56	0	0	0	29	8	13	6	699	95	85	38	45	2	10	10	0	604	365	365	239	239	239	0	0	0	0
B4GAT1	329	17	0	17	0	0	0	3	3	11	0	312	77	76	36	38	2	1	1	0	235	104	104	131	131	131	0	0	0	0
BIN1	1217	97	1	96	0	1	0	44	39	13	0	1120	254	225	106	118	1	29	29	0	866	704	704	162	162	162	0	0	0	0
BVES	500	46	1	45	0	1	0	16	0	27	2	454	17	11	7	3	1	6	6	0	437	259	259	178	178	178	0	0	0	0
MTRFR	227	21	0	21	0	0	0	5	0	11	5	206	40	38	6	32	0	2	2	0	166	85	85	81	81	81	0	0	0	0
CAPN1	1237	122	0	122	0	0	0	67	8	40	7	1115	52	42	27	12	3	10	10	0	1063	687	687	376	376	376	0	0	0	0
CASQ2	770	62	8	54	1	7	0	15	8	16	15	708	191	176	63	108	5	15	15	0	517	378	378	139	139	139	0	0	0	0
CAVIN1	417	20	0	20	0	0	0	3	0	14	3	397	30	27	4	23	0	3	3	0	367	171	171	196	196	196	0	0	0	0
CCT5	976	37	0	37	0	0	0	22	9	6	0	939	98	79	24	55	0	19	19	0	841	632	632	209	209	209	0	0	0	0
CFL2	212	21	1	20	0	1	0	8	2	10	0	191	21	20	11	9	0	1	1	0	170	132	132	38	38	38	0	0	0	0
CHAT	1300	84	0	84	0	0	0	32	23	18	11	1216	291	259	118	133	8	32	32	0	925	641	641	284	284	284	0	0	0	0
CHKB	815	79	0	79	0	0	0	42	12	18	7	736	139	127	47	78	2	12	12	0	597	417	417	180	180	180	0	0	0	0
CHP1	399	29	0	29	0	0	0	26	0	3	0	370	0	0	0	0	0	0	0	0	370	316	316	54	54	54	0	0	0	0
CLN3	890	83	0	83	0	0	0	24	27	10	22	807	258	253	103	139	11	5	5	0	549	409	409	140	140	140	0	0	0	0
CLTCL1	2516	287	1	286	1	0	0	279	7	0	0	2229	32	28	24	3	1	4	4	0	2197	1292	1292	905	895	895	0	10	10	0
CNTN1	1385	100	0	100	0	0	0	54	25	21	0	1285	240	212	108	104	0	28	28	0	1045	709	709	336	336	336	0	0	0	0
COL13A1	1972	188	4	184	0	4	0	109	29	38	8	1784	186	162	86	76	0	24	24	0	1598	1281	1281	317	317	317	0	0	0	0
COLQ	1013	109	1	108	0	1	0	45	19	18	26	904	173	158	58	92	8	15	15	0	731	527	527	204	204	203	1	0	0	0
COQ5	495	54	1	53	0	1	0	30	0	23	0	441	6	6	4	1	1	0	0	0	435	237	237	198	197	197	0	1	1	0
COX15	609	65	0	65	0	0	0	22	5	35	3	544	68	67	28	38	1	1	1	0	476	304	304	172	172	172	0	0	0	0
COX6A1	267	19	0	19	0	0	0	15	3	0	1	248	37	35	13	22	0	2	2	0	211	129	129	82	82	82	0	0	0	0
CTDP1	1524	85	1	84	0	1	0	53	8	23	0	1439	118	97	58	39	0	21	21	0	1321	804	804	517	517	517	0	0	0	0
CWF19L1	837	96	0	96	0	0	0	46	4	40	6	741	18	15	11	3	1	3	3	0	723	479	479	244	243	243	0	1	1	0
DNAJB2	567	38	1	37	0	1	0	16	11	5	5	529	112	105	46	59	0	7	7	0	417	322	322	95	95	95	0	0	0	0
DOK7	1262	75	0	75	0	0	0	17	12	27	19	1187	431	385	159	217	9	46	46	0	756	482	482	274	274	274	0	0	0	0
DOLK	483	21	1	20	0	1	0	16	4	0	0	462	174	173	52	121	0	1	1	0	288	118	118	170	170	170	0	0	0	0
DPM1	509	53	4	49	0	4	0	18	10	14	7	456	89	87	36	48	3	2	2	0	367	274	274	93	93	93	0	0	0	0
DPM2	216	22	0	22	0	0	0	12	5	5	0	194	39	36	22	13	1	3	3	0	155	133	133	22	22	22	0	0	0	0
DPM3	132	7	0	7	0	0	0	0	1	4	2	125	19	19	5	11	3	0	0	0	106	58	58	48	48	48	0	0	0	0
ERLIN2	542	58	0	58	0	0	0	37	6	11	4	484	38	36	21	14	1	2	2	0	446	342	342	104	104	104	0	0	0	0
ETFA	752	68	0	68	0	0	0	23	18	17	10	684	85	73	35	34	4	12	12	0	599	474	474	125	125	125	0	0	0	0
ETFB	488	31	0	31	0	0	0	11	6	13	1	457	54	48	24	18	6	6	6	0	403	278	278	125	125	125	0	0	0	0
EXOSC8	580	76	0	76	0	0	0	45	5	25	1	504	19	14	10	3	1	5	5	0	485	362	362	123	123	123	0	0	0	0
FA2H	584	29	1	28	0	1	0	15	4	4	5	555	112	101	42	53	6	11	11	0	443	299	299	144	144	144	0	0	0	0
FARS2	589	40	0	40	0	0	0	11	5	18	6	549	190	183	68	108	7	7	7	0	359	226	226	133	133	133	0	0	0	0
FLAD1	708	59	0	59	0	0	0	21	1	33	4	649	60	60	32	27	1	0	0	0	589	305	305	284	284	284	0	0	0	0
FLVCR1	720	46	0	46	0	0	0	15	7	14	10	674	140	134	47	82	5	6	6	0	534	342	342	192	192	192	0	0	0	0
FXN	351	25	0	25	0	0	0	15	1	7	2	326	28	24	9	11	4	4	4	0	298	213	213	85	85	85	0	0	0	0
FXR1	926	61	0	61	0	0	0	54	1	6	0	865	7	5	4	0	1	2	2	0	858	670	670	188	188	188	0	0	0	0
GAN1	1157	76	0	76	0	0	0	38	17	16	5	1081	244	234	85	141	8	10	10	0	837	570	570	267	267	267	0	0	0	0
GATAD1	305	15	0	15	0	0	0	12	2	1	0	290	65	61	32	29	0	4	4	0	225	163	163	62	62	62	0	0	0	0
GBE1	1001	91	0	91	0	0	0	35	22	19	15	910	220	206	103	93	10	14	14	0	690	420	420	270	270	270	0	0	0	0
GDAP2	765	70	1	69	1	0	0	39	0	29	1	695	0	0	0	0	0	0	0	0	695	459	459	236	236	236	0	0	0	0
GFPT1	946	76	1	75	0	1	0	45	16	11	3	870	118	107	48	52	7	11	11	0	752	623	623	129	129	129	0	0	0	0
GGPS1	305	27	0	27	0	0	0	11	0	16	0	278	2	2	0	0	2	0	0	0	276	159	159	117	117	117	0	0	0	0
GLDN	907	77	2	75	0	2	0	36	1	33	5	830	31	17	5	5	7	14	14	0	799	479	479	320	319	319	0	1	1	0
GLE1	1101	109	0	109	0	0	0	48	18	34	9	992	129	117	69	37	11	12	12	0	863	552	552	311	311	311	0	0	0	0
GOSR2	522	53	0	53	0	0	0	16	9	16	12	469	117	111	36	74	1	6	6	0	352	269	269	83	83	83	0	0	0	0
HACD1	416	52	2	50	0	2	0	21	7	22	0	364	48	40	19	21	0	8	8	0	316	208	208	108	108	108	0	0	0	0
HACE1	1292	114	4	110	0	4	0	73	5	23	9	1178	38	33	24	8	1	5	5	0	1140	868	868	272	272	272	0	0	0	0
HEXB	966	113	1	112	0	1	0	34	15	40	23	853	151	134	75	47	12	17	17	0	702	466	466	236	236	236	0	0	0	0
HINT1	218	16	0	16	0	0	0	3	3	7	3	202	46	43	13	23	7	3	3	0	156	118	118	38	38	38	0	0	0	0
IBA57	510	37	0	37	0	0	0	11	4	18	4	473	70	67	34	33	0	3	3	0	403	190	190	213	213	213	0	0	0	0
INPP5K	834	66	1	65	0	1	0	43	1	21	0	768	40	38	27	5	6	2	2	0	728	476	476	252	252	252	0	0	0	0
ISCU	266	23	0	23	0	0	0	15	4	4	0	243	26	24	17	6	1	2	2	0	217	160	160	57	57	57	0	0	0	0
ITGA7	1880	174	1	173	0	1	0	63	40	51	19	1706	417	389	155	234	0	28	28	0	1289	851	851	438	438	438	0	0	0	0
JAG2	2257	113	1	112	1	0	0	100	0	11	1	2144	33	29	23	4	2	4	4	0	2111	1435	1435	676	673	673	0	3	3	0
KARS1	1212	125	3	122	0	3	0	69	13	38	2	1087	128	120	52	55	13	8	8	0	959	619	619	340	340	340	0	0	0	0
KIF1C	1780	119	2	117	0	2	0	65	24	28	0	1661	195	175	73	101	1	20	20	0	1466	925	925	541	541	541	0	0	0	0
KLC2	996	69	2	67	0	2	0	62	1	4	0	927	30	24	16	8	0	6	6	0	897	604	604	293	293	293	0	0	0	0
KLHL41	614	44	0	44	0	0	0	8	2	31	3	570	110	102	45	54	3	8	8	0	460	218	218	242	242	242	0	0	0	0
KY	892	68	0	68	0	0	0	34	1	31	2	824	34	25	18	7	0	9	9	0	790	445	445	345	345	345	0	0	0	0
LARGE1	1167	65	0	65	0	0	0	28	16	18	3	1102	275	254	103	149	2	21	21	0	827	578	578	249	249	249	0	0	0	0
LIMS2	806	75	1	74	0	1	0	41	14	18	1	731	114	103	49	54	0	11	11	0	617	437	437	180	180	180	0	0	0	0
LRIF1	727	44	0	44	0	0	0	44	0	0	0	683	0	0	0	0	0	0	0	0	683	285	285	398	397	397	0	1	1	0
MAG	930	56	1	55	0	1	0	35	6	13	1	874	104	97	54	43	0	7	7	0	770	445	445	325	325	325	0	0	0	0
MCOLN1	1092	96	1	95	0	1	0	43	29	12	11	996	234	222	133	82	7	12	12	0	762	527	527	235	235	235	0	0	0	0
MICU1	619	75	1	74	0	1	0	33	6	23	12	544	61	51	27	24	0	10	10	0	483	322	322	161	161	161	0	0	0	0
MPDU1	485	46	0	46	0	0	0	25	3	15	3	439	42	37	14	22	1	5	5	0	397	299	299	98	98	98	0	0	0	0
MPV17	422	49	0	49	0	0	0	23	4	9	13	373	61	59	23	28	8	2	2	0	312	242	242	70	70	70	0	0	0	0
MRE11	1217	138	2	136	0	2	0	44	44	17	31	1079	425	414	128	283	3	11	11	0	654	516	516	138	138	138	0	0	0	0
MRPL3	672	70	1	69	0	1	0	33	1	34	1	602	31	24	12	11	1	7	7	0	571	373	373	198	198	198	0	0	0	0
MRPL44	433	40	0	40	0	0	0	11	3	26	0	393	45	41	20	20	1	4	4	0	348	183	183	165	165	165	0	0	0	0
MTPAP	764	44	0	44	0	0	0	27	5	12	0	720	96	80	37	41	2	16	16	0	624	395	395	229	229	229	0	0	0	0
MUSK	1140	74	0	74	0	0	0	27	16	24	7	1066	241	223	74	142	7	18	18	0	825	515	515	310	310	310	0	0	0	0
MYL1	364	37	2	35	1	1	0	24	0	11	0	327	3	2	0	2	0	1	1	0	324	224	224	100	100	100	0	0	0	0
NDUFAF1	437	31	0	31	0	0	0	16	0	14	1	406	55	49	12	34	3	6	6	0	351	179	179	172	172	172	0	0	0	0
NEK9	1320	130	0	130	0	0	0	73	4	46	7	1190	34	18	13	2	3	16	16	0	1156	774	774	382	381	381	0	1	1	0
NGF	271	5	0	5	0	0	0	2	0	3	0	266	86	83	27	55	1	3	3	0	180	89	89	91	91	91	0	0	0	0
NMNAT2	545	31	0	31	0	0	0	29	0	1	1	514	2	2	0	1	1	0	0	0	512	395	395	117	116	116	0	1	1	0
NT5C2	866	89	0	89	0	0	0	50	6	27	6	777	60	44	25	19	0	16	16	0	717	540	540	177	177	177	0	0	0	0
NUP155	2174	157	3	154	0	3	0	142	1	11	0	2017	32	12	8	3	1	20	20	0	1985	1279	1279	706	706	706	0	0	0	0
PAX7	796	27	0	27	0	0	0	20	1	5	1	769	12	10	6	4	0	2	2	0	757	450	450	307	307	307	0	0	0	0
PCNA	317	13	1	12	1	0	0	0	12	0	0	304	12	12	10	1	1	0	0	0	292	227	227	65	65	65	0	0	0	0
PEX7	630	68	0	68	0	0	0	21	18	9	20	562	134	125	59	61	5	9	9	0	428	319	319	109	109	109	0	0	0	0
PFKM	1246	136	0	136	0	0	0	65	27	31	13	1110	186	167	119	46	2	19	19	0	924	653	653	271	271	271	0	0	0	0
PGM1	1004	86	2	84	0	2	0	36	6	34	8	918	124	108	39	63	6	16	16	0	794	474	474	320	320	319	1	0	0	0
PHYH	642	56	0	56	0	0	0	19	11	19	7	586	144	131	46	79	6	13	13	0	442	305	305	137	137	137	0	0	0	0
PIGK	659	67	1	66	0	1	0	46	0	20	0	592	9	6	0	1	5	3	3	0	583	379	379	204	204	204	0	0	0	0
PIP5K1C	1524	121	0	121	0	0	0	103	3	13	2	1403	54	35	31	2	2	19	19	0	1349	1032	1032	317	317	317	0	0	0	0
POMGNT2	589	24	0	24	0	0	0	0	2	16	6	565	241	237	87	147	3	4	4	0	324	129	129	195	195	195	0	0	0	0
POMK	375	31	0	31	0	0	0	5	4	16	6	344	99	97	47	49	1	2	2	0	245	108	108	137	137	137	0	0	0	0
POPDC3	340	28	0	28	0	0	0	12	0	16	0	312	8	5	2	0	3	3	3	0	304	163	163	141	141	141	0	0	0	0
PRDM12	447	25	1	24	0	1	0	17	3	4	0	422	71	58	28	30	0	13	13	0	351	238	238	113	113	113	0	0	0	0
PRUNE1	593	45	0	45	0	0	0	24	1	17	3	548	13	11	4	3	4	2	2	0	535	336	336	199	198	198	0	1	1	0
PSAT1	550	40	0	40	0	0	0	13	9	15	3	510	209	203	31	169	3	6	6	0	301	292	292	9	9	9	0	0	0	0
RBM7	363	20	0	20	0	0	0	12	0	8	0	343	0	0	0	0	0	0	0	0	343	214	214	129	129	129	0	0	0	0
RETREG1	643	50	0	50	0	0	0	16	8	24	2	593	153	136	46	90	0	17	17	0	440	285	285	155	155	155	0	0	0	0
RFC1	1545	95	0	95	0	0	0	77	1	17	0	1450	16	11	5	6	0	5	5	0	1434	896	896	538	538	538	0	0	0	0
RNF216	1657	88	2	86	1	1	0	50	7	27	2	1569	101	96	56	38	2	5	5	0	1468	869	869	599	599	599	0	0	0	0
RNF220	958	51	0	51	0	0	0	47	0	4	0	907	2	2	0	0	2	0	0	0	905	651	651	254	254	254	0	0	0	0
RPH3A	1244	97	0	97	0	0	0	83	0	14	0	1147	5	4	2	1	1	1	1	0	1142	774	774	368	367	367	0	1	1	0
RUBCN	1492	111	0	111	0	0	0	62	4	45	0	1381	41	34	24	10	0	7	7	0	1340	853	853	487	485	485	0	2	2	0
RXYLT1	542	51	0	51	0	0	0	14	5	21	11	491	109	105	45	59	1	4	4	0	382	216	216	166	166	166	0	0	0	0
RYR3	7504	458	7	451	0	7	0	294	95	62	0	7046	931	885	390	495	0	46	46	0	6115	4084	4084	2031	2030	2030	0	1	1	0
SGCD	527	34	1	33	0	1	0	11	12	7	3	493	141	135	47	86	2	6	6	0	352	265	265	87	87	87	0	0	0	0
SGCG	552	50	1	49	0	1	0	11	11	8	19	502	152	130	41	83	6	22	22	0	350	245	245	105	105	105	0	0	0	0
SGPL1	781	65	0	65	0	0	0	46	3	13	3	716	47	37	19	14	4	10	10	0	669	447	447	222	222	222	0	0	0	0
SIGMAR1	299	27	1	26	0	1	0	11	3	8	4	272	62	56	21	33	2	6	6	0	210	153	153	57	57	57	0	0	0	0
SIL1	677	62	1	61	0	1	0	32	6	13	10	615	105	98	29	67	2	7	7	0	510	321	321	189	189	189	0	0	0	0
SLC18A3	606	18	0	18	0	0	0	0	0	17	1	588	77	72	38	34	0	5	5	0	511	214	214	297	297	297	0	0	0	0
SLC25A1	606	62	0	62	0	0	0	39	9	10	4	544	60	54	30	19	5	6	6	0	484	359	359	125	125	125	0	0	0	0
SLC25A46	587	48	0	48	0	0	0	18	12	14	4	539	116	107	40	65	2	9	9	0	423	251	251	172	172	172	0	0	0	0
SLC52A2	707	32	0	32	0	0	0	11	7	11	3	675	219	215	82	124	9	4	4	0	456	264	264	192	192	192	0	0	0	0
SLC52A3	555	22	0	22	0	0	0	10	6	4	2	533	186	170	67	101	2	16	16	0	347	216	216	131	131	131	0	0	0	0
SLC9A1	1017	71	1	70	0	1	0	43	8	18	1	946	39	36	26	10	0	3	3	0	907	608	608	299	299	299	0	0	0	0
SMN1	60	11	0	11	0	0	0	4	4	2	1	49	9	6	1	4	1	3	3	0	40	34	34	6	6	6	0	0	0	0
SNX14	1433	150	1	149	0	1	0	77	7	56	9	1283	44	34	15	19	0	10	10	0	1239	874	874	365	365	365	0	0	0	0
SPG21	461	40	0	40	0	0	0	17	3	16	4	421	42	37	6	30	1	5	5	0	379	259	259	120	120	120	0	0	0	0
SURF1	717	103	1	102	0	1	0	33	18	25	26	614	128	119	45	69	5	9	9	0	486	347	347	139	139	139	0	0	0	0
SVIL	3175	182	4	178	3	1	0	133	0	45	0	2993	81	27	23	3	1	54	54	0	2912	1628	1628	1284	1282	1282	0	2	2	0
SYT14	641	30	0	30	0	0	0	20	1	9	0	611	27	25	11	14	0	2	2	0	584	345	345	239	239	239	0	0	0	0
TDP1	995	108	0	108	0	0	0	43	6	57	2	887	81	66	23	43	0	15	15	0	806	529	529	277	277	277	0	0	0	0
TECPR2	1828	103	0	103	0	0	0	48	19	26	10	1725	406	387	265	122	0	19	19	0	1319	712	712	607	607	607	0	0	0	0
TECRL	769	80	1	79	0	1	0	49	2	24	4	689	40	17	8	8	1	23	23	0	649	456	456	193	193	193	0	0	0	0
THG1L	526	44	1	43	0	1	0	23	0	19	1	482	9	8	1	6	1	1	1	0	473	301	301	172	172	172	0	0	0	0
TK2	605	53	0	53	0	0	0	19	10	15	9	552	129	120	44	60	16	9	9	0	423	337	337	86	86	86	0	0	0	0
TNNT1	786	78	1	77	0	1	0	32	18	23	4	708	98	86	42	44	0	12	12	0	610	494	494	116	116	116	0	0	0	0
TOMM70	696	38	0	38	0	0	0	37	0	1	0	658	3	3	1	2	0	0	0	0	655	422	422	233	233	233	0	0	0	0
TOR1AIP1	867	82	2	80	0	2	0	31	9	36	4	785	149	140	44	94	2	9	9	0	636	365	365	271	271	271	0	0	0	0
TRIM2	822	35	0	35	0	0	0	17	6	12	0	787	162	157	78	78	1	5	5	0	625	419	419	206	206	206	0	0	0	0
TRIM32	571	31	0	31	0	0	0	1	0	21	9	540	232	231	42	184	5	1	1	0	308	106	106	202	202	202	0	0	0	0
TRIM54	672	73	1	72	1	0	0	70	2	0	0	599	2	2	1	1	0	0	0	0	597	369	369	228	228	228	0	0	0	0
TRIM63	638	59	1	58	0	1	0	46	4	7	1	579	49	38	21	15	2	11	11	0	530	332	332	198	198	198	0	0	0	0
UBA5	556	43	0	43	0	0	0	22	6	11	4	513	64	61	27	32	2	3	3	0	449	316	316	133	133	133	0	0	0	0
UNC13A	2431	147	2	145	0	2	0	125	6	14	0	2284	56	42	35	7	0	14	14	0	2228	1680	1680	548	547	547	0	1	1	0
VPS37A	831	59	1	58	0	1	0	38	7	13	0	772	64	55	23	32	0	9	9	0	708	487	487	221	221	221	0	0	0	0
VRK1	642	62	0	62	0	0	0	26	15	11	10	580	132	126	60	64	2	6	6	0	448	332	332	116	116	116	0	0	0	0
VWA1	500	33	0	33	0	0	0	11	0	16	6	467	13	7	3	4	0	6	6	0	454	199	199	255	255	255	0	0	0	0
WDR73	649	75	0	75	0	0	0	37	6	27	5	574	42	33	21	10	2	9	9	0	532	304	304	228	228	228	0	0	0	0
WWOX	1307	95	1	94	0	1	0	30	21	28	15	1212	402	370	150	217	3	32	32	0	810	563	563	247	247	247	0	0	0	0
ZBTB42	336	13	0	13	0	0	0	0	0	13	0	323	11	6	4	1	1	5	5	0	312	119	119	193	193	193	0	0	0	0
CYP7B1	655	55	2	53	0	2	0	13	8	19	13	600	149	143	28	109	6	6	6	0	451	250	250	201	201	201	0	0	0	0
DST	5857	310	4	306	0	4	0	187	58	55	6	5547	1135	1074	408	666	0	61	61	0	4412	2693	2693	1719	1719	1719	0	0	0	0
PNPLA2	958	74	0	74	0	0	0	25	14	30	5	884	206	195	67	127	1	11	11	0	678	448	448	230	230	230	0	0	0	0
SPEG	4022	188	0	188	0	0	0	108	31	47	2	3834	593	556	273	283	0	37	37	0	3241	1841	1841	1400	1400	1400	0	0	0	0
MAP3K20(ZAK)	1175	97	0	97	0	0	0	48	13	33	3	1078	137	117	57	60	0	20	20	0	941	640	640	301	301	301	0	0	0	0
ZFYVE26	3354	246	3	243	0	3	0	88	48	60	47	3108	704	651	339	312	0	53	53	0	2404	1318	1318	1086	1086	1086	0	0	0	0
TPP1	1006	84	5	79	0	5	0	20	27	17	15	922	354	340	128	190	22	14	14	0	568	421	421	147	147	147	0	0	0	0
Total	326628	25917	258	25659	31	227	0	12523	3478	7035	2623	300711	45047	41533	17221	23087	1225	3514	3514	0	255664	160866	160866	94725	94537	94533	4	188	188	0

## Sheet: Table S3
Supplementary Table 3. A list of all 10,887 pathogenic or likely pathogenic variants in autosomal recessive neuromuscular disease genes
	Chromosome	Position	rsIDs	Reference	Alternate	Source	Transcript	HGVS Consequence	Protein Consequence	Transcript Consequence	VEP Annotation	Pathongenicity	Evidences based on ACMG guidelines	Allele count in the global population	Allele Number in the global population	Homozygote Count in the global population	Allele frequency for a specific PLPVs in the global population	Allele Count in AFR	Allele Number in AFR	Homozygote Count in AFR	Allele frequency for a specific PLPV in AFR	Allele Count in AMR	Allele Number in AMR	Homozygote Count in AMR	Allele frequency for a specific PLPV in AMR	Allele Count in ASJ	Allele Number in ASJ	Homozygote Count in ASJ	Allele frequency for a PLPV in ASJ	Allele Count in EAS	Allele Number in EAS	Homozygote Count in EAS	Allele frequency for a PLPV in EAS	Allele Count in FIN	Allele Number in FIN	Homozygote Count in FIN	Allele frequency for a specific PLPV in FIN	Allele Count in NFE	Allele Number in NFE	Homozygote Count in NFE	Allele frequency for a specific PLPV in NFE	Allele Count in SAS	Allele Number in SAS	Homozygote Count in SAS	Allele frequency for a specific PLPV in SAS
DYSF	2	71681129	rs1259378167	A	G	gnomAD Exomes	ENST00000258104.3	p.Met1?	p.Met1?	c.1A>G	start_lost	Literature		1	250864	0	3.98622e-06	0	16212	0	0	0	34564	0	0	0	10050	0	0	1	18382	0	5.4401e-05	0	21590	0	0	0	113332	0	0	0	30610	0	0
DYSF	2	71681130	rs1459713589	T	C	gnomAD Exomes	ENST00000258104.3	p.Met1?	p.Met1?	c.2T>C	start_lost	Literature		1	250860	0	3.98629e-06	0	16214	0	0	0	34562	0	0	0	10052	0	0	0	18382	0	0	0	21592	0	0	1	113328	0	8.82394e-06	0	30608	0	0
DYSF	2	71681133	rs1243373795	T	C	gnomAD Exomes	ENST00000258104.3	p.Leu2Pro	p.Leu2Pro	c.5T>C	missense_variant	Literature		1	250946	0	3.98492e-06	0	16210	0	0	0	34566	0	0	0	10056	0	0	0	18382	0	0	0	21604	0	0	1	113400	0	8.81834e-06	0	30604	0	0
DYSF	2	71708027	rs985470984	AC	A	gnomAD Exomes	ENST00000258104.3	p.Val37SerfsTer6	p.Val37SerfsTer6	c.105delC	frameshift_variant	Literature		1	251478	0	3.97649e-06	0	16256	0	0	0	34586	0	0	0	10080	0	0	1	18392	0	5.43715e-05	0	21648	0	0	0	113762	0	0	0	30616	0	0
DYSF	2	71708040	rs779471597	AG	A	gnomAD Exomes	ENST00000258104.3	p.Asn40ThrfsTer3	p.Asn40ThrfsTer3	c.117delG	frameshift_variant	manual	PVS1+PM2	1	251484	0	3.9764e-06	0	16256	0	0	0	34590	0	0	0	10080	0	0	0	18394	0	0	0	21648	0	0	1	113760	0	8.79044e-06	0	30616	0	0
DYSF	2	71730372	rs794727636	C	T	gnomAD Exomes	ENST00000258104.3	p.Arg89Ter	p.Arg89Ter	c.265C>T	stop_gained	Literature		1	251458	0	3.97681e-06	0	16256	0	0	0	34580	0	0	0	10078	0	0	0	18394	0	0	0	21648	0	0	1	113746	0	8.79152e-06	0	30616	0	0
DYSF	2	71730372	rs794727636	CGA	C	gnomAD Exomes	ENST00000258104.3	p.Glu90GlyfsTer6	p.Glu90GlyfsTer6	c.269_270delAG	frameshift_variant	manual	PVS1+PM2	1	251458	0	3.97681e-06	0	16256	0	0	0	34580	0	0	0	10078	0	0	0	18394	0	0	0	21648	0	0	1	113746	0	8.79152e-06	0	30616	0	0
DYSF	2	71738946	rs398123782	GT	G	gnomAD Exomes	ENST00000258104.3	p.Val118AlafsTer33	p.Val118AlafsTer33	c.353delT	frameshift_variant	Literature		2	156358	0	1.27912e-05	0	8746	0	0	0	24750	0	0	0	8524	0	0	0	11312	0	0	0	15376	0	0	2	60448	0	3.30863e-05	0	22788	0	0
DYSF	2	71739052	rs1278864604	G	A	gnomAD Exomes	ENST00000258104.3	c.457+1G>A		c.457+1G>A	splice_donor_variant	Literature		1	156180	0	6.40287e-06	0	8728	0	0	0	24748	0	0	0	8522	0	0	0	11306	0	0	0	15518	0	0	1	60148	0	1.66257e-05	0	22788	0	0
DYSF	2	71740970	rs779321489	G	GC	gnomAD Exomes	ENST00000258104.3	p.His196ProfsTer15	p.His196ProfsTer15	c.586dupC	frameshift_variant	Literature		1	251446	0	3.977e-06	0	16254	0	0	0	34586	0	0	0	10080	0	0	1	18394	0	5.43656e-05	0	21644	0	0	0	113736	0	0	0	30616	0	0
DYSF	2	71740998	rs373585652	C	T	gnomAD Exomes	ENST00000258104.3	p.Arg204Ter	p.Arg204Ter	c.610C>T	stop_gained	Literature		2	251480	0	7.95292e-06	0	16256	0	0	1	34588	0	2.89118e-05	0	10080	0	0	0	18394	0	0	0	21648	0	0	1	113758	0	8.79059e-06	0	30616	0	0
DYSF	2	71741040	rs1445068595	C	T	gnomAD Exomes	ENST00000258104.3	p.Gln218Ter	p.Gln218Ter	c.652C>T	stop_gained	manual	PVS1+PM2	1	251444	0	3.97703e-06	0	16246	0	0	0	34588	0	0	0	10080	0	0	1	18394	0	5.43656e-05	0	21648	0	0	0	113734	0	0	0	30616	0	0
DYSF	2	71741052	rs398123800	G	C	gnomAD Exomes	ENST00000258104.3	c.663+1G>C		c.663+1G>C	splice_donor_variant	Literature		1	251408	0	3.9776e-06	0	16240	0	0	0	34586	0	0	0	10080	0	0	1	18394	0	5.43656e-05	0	21648	0	0	0	113704	0	0	0	30616	0	0
DYSF	2	71742752	rs1259088220	G	C	gnomAD Exomes	ENST00000258104.3	c.664-1G>C		c.664-1G>C	splice_acceptor_variant	manual	PVS1+PM2	1	251276	0	3.97969e-06	0	16224	0	0	1	34592	0	2.89084e-05	0	10080	0	0	0	18394	0	0	0	21636	0	0	0	113610	0	0	0	30616	0	0
DYSF	2	71742790	rs141497053	G	A	gnomAD Exomes	ENST00000258104.3	p.Gly234Glu	p.Gly234Glu	c.701G>A	missense_variant	Literature		9	251458	0	3.57913e-05	0	16256	0	0	4	34592	0	0.000115634	0	10080	0	0	0	18394	0	0	0	21638	0	0	1	113746	0	8.79152e-06	0	30616	0	0
DYSF	2	71742844	rs398123802	C	T	gnomAD Exomes	ENST00000258104.3	p.Thr252Met	p.Thr252Met	c.755C>T	missense_variant	Literature		3	251452	0	1.19307e-05	0	16256	0	0	1	34592	0	2.89084e-05	0	10080	0	0	2	18392	0	0.000108743	0	21630	0	0	0	113748	0	0	0	30616	0	0
DYSF	2	71742846	rs149827237	C	T	gnomAD Exomes,gnomAD Genomes	ENST00000258104.3	p.Arg253Trp	p.Arg253Trp	c.757C>T	missense_variant	Literature		32	282838	0	0.000113139	0	24966	0	0	2	35438	0	5.64366e-05	4	10370	0	0.000385728	0	19946	0	0	1	25104	0	3.98343e-05	23	129172	0	0.000178057	1	30616	0	3.26627e-05
DYSF	2	71743313	rs988491095	CTT	C	gnomAD Exomes	ENST00000258104.3	p.Phe267LeufsTer5	p.Phe267LeufsTer5	c.799_800delTT	frameshift_variant	Literature		1	251462	0	3.97674e-06	0	16252	0	0	0	34588	0	0	0	10080	0	0	1	18394	0	5.43656e-05	0	21642	0	0	0	113758	0	0	0	30610	0	0
DYSF	2	71743371	rs372952394	CG	C	gnomAD Exomes	ENST00000258104.3	c.855+1delG		c.855+1delG	frameshift_variant	Literature		2	251384	0	7.95596e-06	0	16252	0	0	2	34572	0	5.78503e-05	0	10080	0	0	0	18394	0	0	0	21620	0	0	0	113726	0	0	0	30608	0	0
DYSF	2	71744125	rs747513056	G	GA	gnomAD Exomes	ENST00000258104.3	p.Asp288GlufsTer40	p.Asp288GlufsTer40	c.863dupA	frameshift_variant	Literature		1	251496	0	3.97621e-06	0	16256	0	0	0	34592	0	0	0	10080	0	0	0	18394	0	0	0	21648	0	0	1	113770	0	8.78966e-06	0	30616	0	0
DYSF	2	71744158	rs121908963	G	A	gnomAD Genomes	ENST00000258104.3	p.Gly299Arg	p.Gly299Arg	c.895G>A	missense_variant	Literature		1	31390	0	3.18573e-05	0	8704	0	0	0	848	0	0	0	290	0	0	1	1558	0	0.000641849	0	3476	0	0	0	15426	0	0	0	0	0	#DIV/0!
DYSF	2	71744158	rs121908963	G	C	gnomAD Exomes	ENST00000258104.3	p.Gly299Arg	p.Gly299Arg	c.895G>C	missense_variant	Literature		1	251490	0	3.9763e-06	0	16254	0	0	1	34592	0	2.89084e-05	0	10080	0	0	0	18394	0	0	0	21646	0	0	0	113768	0	0	0	30616	0	0
DYSF	2	71747305	rs1318246120	CA	C	gnomAD Exomes	ENST00000258104.3	c.907-2delA		c.907-2delA	splice_acceptor_variant	manual	PVS1+PM2	1	251492	0	3.97627e-06	0	16256	0	0	0	34592	0	0	0	10080	0	0	0	18394	0	0	0	21648	0	0	1	113766	0	8.78997e-06	0	30616	0	0
DYSF	2	71747339	rs201869739	G	A	gnomAD Exomes,gnomAD Genomes	ENST00000258104.3	c.937+1G>A		c.937+1G>A	splice_donor_variant	Literature		10	282874	0	3.53514e-05	1	24966	0	4.00545e-05	1	35440	0	2.82167e-05	0	10370	0	0	5	19952	0	0.000250601	1	25118	0	3.98121e-05	0	129188	0	0	2	30616	0	6.53253e-05
DYSF	2	71747946	rs768546511	T	C	gnomAD Exomes	ENST00000258104.3	p.Leu322Pro	p.Leu322Pro	c.965T>C	missense_variant	Literature		4	251474	0	1.59062e-05	0	16256	0	0	0	34592	0	0	0	10080	0	0	4	18394	0	0.000217462	0	21644	0	0	0	113756	0	0	0	30616	0	0
DYSF	2	71748001	rs766891289	C	A	gnomAD Exomes	ENST00000258104.3	p.Ser340Arg	p.Ser340Arg	c.1020C>A	missense_variant	Literature		2	251482	0	7.95286e-06	0	16256	0	0	0	34592	0	0	0	10080	0	0	0	18394	0	0	0	21648	0	0	1	113756	0	8.79075e-06	1	30616	0	3.26627e-05
DYSF	2	71748035	rs398123763	G	A	gnomAD Genomes	ENST00000258104.3	c.1053+1G>A		c.1053+1G>A	splice_donor_variant	Literature		1	31394	0	3.18532e-05	0	8714	0	0	0	846	0	0	0	290	0	0	0	1560	0	0	0	3474	0	0	1	15426	0	6.48256e-05	0	0	0	#DIV/0!
DYSF	2	71753406	rs1182625620	GC	G	gnomAD Exomes	ENST00000258104.3	p.Thr372GlnfsTer3	p.Thr372GlnfsTer3	c.1113delC	frameshift_variant	manual	PVS1+PM2	1	251428	0	3.97728e-06	0	16256	0	0	0	34590	0	0	0	10080	0	0	0	18394	0	0	0	21648	0	0	0	113704	0	0	1	30616	0	3.26627e-05
DYSF	2	71753412	rs1474253061	AGGCGTAGCCCTGCGAGGAGCCCACTTCTGCCTGAAGGT	A	gnomAD Exomes	ENST00000258104.3	p.Gly373LeufsTer26	p.Gly373LeufsTer26	c.1117_1154delGGCGTAGCCCTGCGAGGAGCCCACTTCTGCCTGAAGGT	frameshift_variant	Literature		1	251428	0	3.97728e-06	0	16254	0	0	0	34590	0	0	0	10080	0	0	0	18394	0	0	0	21648	0	0	1	113708	0	8.79446e-06	0	30616	0	0
DYSF	2	71753416	rs150724610	G	A	gnomAD Exomes	ENST00000258104.3	p.Val374Ile	p.Val374Ile	c.1120G>A	missense_variant	Literature		4	251414	0	1.591e-05	0	16254	0	0	3	34590	0	8.67303e-05	0	10080	0	0	0	18394	0	0	0	21648	0	0	0	113692	0	0	1	30616	0	3.26627e-05
DYSF	2	71753425	rs758180890	C	T	gnomAD Exomes,gnomAD Genomes	ENST00000258104.3	p.Arg377Ter	p.Arg377Ter	c.1129C>T	stop_gained	Literature		7	282798	0	2.47527e-05	0	24962	0	0	4	35438	0	0.000112873	0	10370	0	0	1	19954	0	5.01153e-05	2	25124	0	7.96052e-05	0	129106	0	0	0	30616	0	0
DYSF	2	71753455	rs527435707	CG	C	gnomAD Exomes	ENST00000258104.3	p.Ala388ProfsTer11	p.Ala388ProfsTer11	c.1162delG	frameshift_variant	Literature		4	250938	0	1.59402e-05	0	16250	0	0	3	34582	0	8.67503e-05	0	10072	0	0	0	18394	0	0	0	21644	0	0	1	113258	0	8.8294e-06	0	30614	0	0
DYSF	2	71753460	rs746745779	C	CGAGGACTTGCCGCA	gnomAD Exomes	ENST00000258104.3	c.1168_1180+1dupGACTTGCCGCAGAG		c.1168_1180+1dupGACTTGCCGCAGAG	frameshift_variant	manual	PVS1+PM2	1	250748	0	3.98807e-06	0	16248	0	0	0	34576	0	0	0	10070	0	0	0	18392	0	0	0	21640	0	0	0	113092	0	0	1	30614	0	3.26648e-05
DYSF	2	71753464	rs886042389	G	A	gnomAD Exomes	ENST00000258104.3	p.Asp390Asn	p.Asp390Asn	c.1168G>A	missense_variant	Literature		2	250594	0	7.98104e-06	0	16236	0	0	0	34574	0	0	0	10070	0	0	0	18388	0	0	0	21640	0	0	2	112954	0	1.77063e-05	0	30614	0	0
DYSF	2	71753471	rs767800266	C	CGCAGAGTG	gnomAD Exomes	ENST00000258104.3	c.1176_1180+3dupGCAGAGTG		c.1176_1180+3dupGCAGAGTG	frameshift_variant	manual	PVS1+PM2	1	250074	0	3.99882e-06	1	16204	0	6.17132e-05	0	34566	0	0	0	10058	0	0	0	18380	0	0	0	21638	0	0	0	112508	0	0	0	30606	0	0
DYSF	2	71753473	rs1131691651	C	T	gnomAD Exomes	ENST00000258104.3	p.Gln393Ter	p.Gln393Ter	c.1177C>T	stop_gained	Literature		1	249994	0	4.0001e-06	0	16184	0	0	0	34566	0	0	0	10058	0	0	0	18382	0	0	0	21634	0	0	1	112452	0	8.89268e-06	0	30606	0	0
DYSF	2	71753481	rs766433603	G	A	gnomAD Exomes	ENST00000258104.3	c.1180+5G>A		c.1180+5G>A	splice_region_variant	Literature		1	248972	0	4.01652e-06	0	16072	0	0	0	34544	0	0	0	10032	0	0	0	18350	0	0	0	21600	0	0	1	111678	0	8.95432e-06	0	30594	0	0
DYSF	2	71755497	rs766936914	AC	A	gnomAD Exomes	ENST00000258104.3	p.Phe419LeufsTer41	p.Phe419LeufsTer41	c.1254delC	frameshift_variant	Literature		1	251376	0	3.9781e-06	0	16248	0	0	0	34570	0	0	0	10072	0	0	0	18394	0	0	0	21648	0	0	1	113716	0	8.79384e-06	0	30592	0	0
DYSF	2	71755533	rs398123765	T	C	gnomAD Exomes	ENST00000258104.3	c.1284+2T>C		c.1284+2T>C	splice_donor_variant	Literature		4	250674	0	1.5957e-05	0	16168	0	0	0	34494	0	0	0	10056	0	0	4	18360	0	0.000217865	0	21588	0	0	0	113446	0	0	0	30450	0	0
DYSF	2	71762205	rs760190657	AC	A	gnomAD Exomes	ENST00000258104.3	p.Thr447AsnfsTer13	p.Thr447AsnfsTer13	c.1340delC	frameshift_variant	Literature		1	251454	0	3.97687e-06	0	16256	0	0	0	34586	0	0	0	10078	0	0	1	18394	0	5.43656e-05	0	21648	0	0	0	113740	0	0	0	30616	0	0
DYSF	2	71762412	rs202044973	C	A	gnomAD Exomes,gnomAD Genomes	ENST00000258104.3	p.Cys456Ter	p.Cys456Ter	c.1368C>A	stop_gained	Literature		5	282662	0	1.7689e-05	1	24944	0	4.00898e-05	0	35440	0	0	0	10368	0	0	0	19952	0	0	0	25084	0	0	4	129052	0	3.09953e-05	0	30616	0	0
DYSF	2	71762435	rs1400418621	T	TA	gnomAD Exomes	ENST00000258104.3	p.Asp465ArgfsTer9	p.Asp465ArgfsTer9	c.1392dupA	frameshift_variant	Literature		1	251484	0	3.9764e-06	0	16256	0	0	0	34592	0	0	0	10080	0	0	0	18394	0	0	0	21648	0	0	1	113760	0	8.79044e-06	0	30616	0	0
DYSF	2	71762438	rs764251007	AC	A	gnomAD Exomes	ENST00000258104.3	p.Trp466GlyfsTer4	p.Trp466GlyfsTer4	c.1395delC	frameshift_variant	manual	PVS1+PM2	1	251484	0	3.9764e-06	0	16256	0	0	0	34592	0	0	0	10080	0	0	0	18394	0	0	0	21648	0	0	1	113760	0	8.79044e-06	0	30616	0	0
DYSF	2	71766287	rs141400095	G	A	gnomAD Exomes,gnomAD Genomes	ENST00000258104.3	p.Trp466Ter	p.Trp466Ter	c.1398G>A	stop_gained	Literature		2	282826	0	7.07149e-06	2	24948	0	8.01667e-05	0	35440	0	0	0	10370	0	0	0	19952	0	0	0	25108	0	0	0	129166	0	0	0	30616	0	0
DYSF	2	71766346	rs758550124	C	T	gnomAD Exomes	ENST00000258104.3	p.Ser486Phe	p.Ser486Phe	c.1457C>T	missense_variant	Literature		2	251488	0	7.95267e-06	0	16256	0	0	2	34592	0	5.78168e-05	0	10080	0	0	0	18394	0	0	0	21646	0	0	0	113764	0	0	0	30616	0	0
DYSF	2	71766369	rs886044537	G	T	gnomAD Exomes	ENST00000258104.3	p.Glu494Ter	p.Glu494Ter	c.1480G>T	stop_gained	Literature		1	251480	0	3.97646e-06	0	16256	0	0	1	34592	0	2.89084e-05	0	10080	0	0	0	18394	0	0	0	21644	0	0	0	113758	0	0	0	30616	0	0
DYSF	2	71776479	rs398123770	G	A	gnomAD Exomes	ENST00000258104.3	c.1481-1G>A		c.1481-1G>A	splice_acceptor_variant	Literature		1	248500	0	4.02414e-06	0	15958	0	0	0	34412	0	0	0	9964	0	0	0	18352	0	0	0	21388	0	0	1	112200	0	8.91266e-06	0	30130	0	0
DYSF	2	71776522	rs1473130799	G	C	gnomAD Exomes	ENST00000258104.3	c.1522+1G>C		c.1522+1G>C	splice_donor_variant	manual	PVS1+PM2	1	246502	0	4.05676e-06	0	15758	0	0	0	34324	0	0	0	9902	0	0	0	18316	0	0	0	21218	0	0	0	111046	0	0	1	29878	0	3.34694e-05
DYSF	2	71776522	rs1473130799	G	A	gnomAD Exomes	ENST00000258104.3	c.1522+1G>A		c.1522+1G>A	splice_donor_variant	Literature		2	246502	0	8.11352e-06	0	15758	0	0	0	34324	0	0	0	9902	0	0	1	18316	0	5.45971e-05	0	21218	0	0	1	111046	0	9.00528e-06	0	29878	0	0
DYSF	2	71776526	rs764434177	G	A	gnomAD Exomes	ENST00000258104.3	c.1522+5G>A		c.1522+5G>A	splice_region_variant	Literature		5	246264	0	2.03034e-05	0	15744	0	0	0	34320	0	0	0	9894	0	0	0	18304	0	0	0	21168	0	0	3	110902	0	2.70509e-05	2	29870	0	6.69568e-05
DYSF	2	71778267	rs1303426916	CA	C	gnomAD Genomes	ENST00000258104.3	p.Glu541SerfsTer86	p.Glu541SerfsTer86	c.1620delA	frameshift_variant	Literature		1	31386	0	3.18613e-05	0	8706	0	0	0	848	0	0	0	290	0	0	0	1560	0	0	0	3474	0	0	1	15420	0	6.48508e-05	0	0	0	#DIV/0!
DYSF	2	71778287	rs1319833991	G	C	gnomAD Exomes	ENST00000258104.3	c.1638+1G>C		c.1638+1G>C	splice_donor_variant	Literature		1	251112	0	3.98229e-06	0	16238	0	0	0	34564	0	0	0	10058	0	0	1	18390	0	5.43774e-05	0	21646	0	0	0	113470	0	0	0	30614	0	0
DYSF	2	71778731	rs886039573	T	A	gnomAD Exomes,gnomAD Genomes	ENST00000258104.3	c.1639-6T>A		c.1639-6T>A	splice_region_variant	Literature		2	260266	0	7.68445e-06	0	23588	0	0	0	32050	0	0	0	9798	0	0	0	18008	0	0	0	22152	0	0	2	120448	0	1.66047e-05	0	27470	0	0
DYSF	2	71778735	rs1249899094	A	AG	gnomAD Exomes	ENST00000258104.3	p.Glu548GlyfsTer22	p.Glu548GlyfsTer22	c.1642dupG	splice_acceptor_variant	Literature		1	231708	0	4.31578e-06	0	15048	0	0	0	31828	0	0	0	9520	0	0	0	16708	0	0	0	18968	0	0	0	106168	0	0	1	27766	0	3.60153e-05
DYSF	2	71778761	rs377735262	C	T	gnomAD Exomes,gnomAD Genomes	ENST00000258104.3	p.Arg555Trp	p.Arg555Trp	c.1663C>T	missense_variant	Literature		9	271416	0	3.31594e-05	0	24186	0	0	2	34464	0	5.80316e-05	0	9932	0	0	0	19174	0	0	0	23346	0	0	2	124556	0	1.6057e-05	3	28874	0	0.0001039
DYSF	2	71778765	rs200916654	T	C	gnomAD Exomes	ENST00000258104.3	p.Leu556Pro	p.Leu556Pro	c.1667T>C	missense_variant	Literature		7	241306	0	2.90088e-05	0	15556	0	0	0	33782	0	0	0	9654	0	0	7	17734	0	0.000394722	0	20096	0	0	0	109632	0	0	0	29040	0	0
DYSF	2	71780141	rs755145066	A	T	gnomAD Exomes	ENST00000258104.3	p.Lys585Ter	p.Lys585Ter	c.1753A>T	stop_gained	manual	PVS1+PM2	1	251112	0	3.98229e-06	0	16246	0	0	0	34574	0	0	0	10076	0	0	0	18394	0	0	0	21640	0	0	0	113430	0	0	1	30616	0	3.26627e-05
DYSF	2	71780222	rs746873768	C	T	gnomAD Exomes	ENST00000258104.3	p.Gln612Ter	p.Gln612Ter	c.1834C>T	stop_gained	Literature		3	251466	0	1.193e-05	0	16256	0	0	0	34588	0	0	0	10078	0	0	0	18394	0	0	0	21648	0	0	3	113748	0	2.63741e-05	0	30616	0	0
DYSF	2	71780249	rs886043900	G	A	gnomAD Exomes	ENST00000258104.3	p.Gly621Arg	p.Gly621Arg	c.1861G>A	missense_variant	Literature		1	251438	0	3.97712e-06	0	16252	0	0	1	34588	0	2.89118e-05	0	10076	0	0	0	18394	0	0	0	21646	0	0	0	113728	0	0	0	30616	0	0
DYSF	2	71783202	rs1194499179	G	A	gnomAD Exomes	ENST00000258104.3	c.2162+1G>A		c.2162+1G>A	splice_donor_variant	manual	PVS1+PM2	1	170934	0	5.85021e-06	0	10438	0	0	1	25526	0	3.91757e-05	0	8648	0	0	0	13358	0	0	0	15932	0	0	0	68558	0	0	0	23784	0	0
DYSF	2	71788880	rs747289205	A	G	gnomAD Exomes	ENST00000258104.3	c.2163-2A>G		c.2163-2A>G	splice_acceptor_variant	Literature		1	251188	0	3.98108e-06	1	16254	0	6.15233e-05	0	34586	0	0	0	10076	0	0	0	18394	0	0	0	21648	0	0	0	113474	0	0	0	30616	0	0
DYSF	2	71788881	rs886044379	G	T	gnomAD Exomes	ENST00000258104.3	c.2163-1G>T		c.2163-1G>T	splice_acceptor_variant	Literature		1	251196	0	3.98096e-06	0	16254	0	0	0	34586	0	0	0	10078	0	0	0	18394	0	0	0	21648	0	0	0	113480	0	0	1	30616	0	3.26627e-05
DYSF	2	71788918	rs762088859	CACCCA	C	gnomAD Exomes	ENST00000258104.3	p.Thr734ProfsTer18	p.Thr734ProfsTer18	c.2200_2204delACCCA	frameshift_variant	Literature		1	251426	0	3.97731e-06	0	16256	0	0	0	34588	0	0	0	10080	0	0	0	18394	0	0	0	21648	0	0	1	113704	0	8.79477e-06	0	30616	0	0
DYSF	2	71788931	rs1172643225	C	T	gnomAD Exomes	ENST00000258104.3	p.Gln738Ter	p.Gln738Ter	c.2212C>T	stop_gained	Literature		1	251436	0	3.97716e-06	0	16256	0	0	0	34590	0	0	0	10080	0	0	0	18394	0	0	0	21648	0	0	0	113714	0	0	1	30616	0	3.26627e-05
DYSF	2	71788994	rs765268582	AAGCTCGGCCACAGTGAGCTCCCTGC	A	gnomAD Exomes	ENST00000258104.3	p.Gly761TrpfsTer68	p.Gly761TrpfsTer68	c.2281_2305delGGCCACAGTGAGCTCCCTGCAGCTC	frameshift_variant	manual	PVS1+PM2	1	251362	0	3.97833e-06	0	16250	0	0	0	34576	0	0	0	10078	0	0	0	18394	0	0	0	21648	0	0	1	113664	0	8.79786e-06	0	30616	0	0
DYSF	2	71789015	rs1427108095	C	CTGCAGCTCTGGAG	gnomAD Exomes	ENST00000258104.3	p.Pro766LeufsTer103	p.Pro766LeufsTer103	c.2296_2297insTGCAGCTCTGGAG	frameshift_variant	manual	PVS1+PM2	1	251266	0	3.97985e-06	1	16228	0	6.16219e-05	0	34568	0	0	0	10070	0	0	0	18390	0	0	0	21640	0	0	0	113620	0	0	0	30614	0	0
DYSF	2	71789075	rs151317754	G	A	gnomAD Exomes	ENST00000258104.3	c.2355+1G>A		c.2355+1G>A	splice_donor_variant	Literature		1	247916	0	4.03362e-06	0	15994	0	0	0	34362	0	0	0	9978	0	0	0	18288	0	0	0	21228	0	0	0	111614	0	0	1	30418	0	3.28753e-05
DYSF	2	71789076	rs750681135	T	A	gnomAD Exomes	ENST00000258104.3	c.2355+2T>A		c.2355+2T>A	splice_donor_variant	manual	PVS1+PM2	1	247162	0	4.04593e-06	0	15906	0	0	0	34332	0	0	0	9960	0	0	0	18268	0	0	0	21148	0	0	0	111158	0	0	1	30378	0	3.29186e-05
DYSF	2	71791186	rs1242016118	A	T	gnomAD Exomes	ENST00000258104.3	c.2356-2A>T		c.2356-2A>T	splice_acceptor_variant	manual	PVS1+PM2	1	250792	0	3.98737e-06	0	16256	0	0	0	34582	0	0	0	10072	0	0	1	18392	0	5.43715e-05	0	21640	0	0	0	113100	0	0	0	30616	0	0
DYSF	2	71791202	rs752479889	G	GC	gnomAD Exomes	ENST00000258104.3	p.Asp792GlyfsTer73	p.Asp792GlyfsTer73	c.2372dupC	frameshift_variant	Literature		1	251212	0	3.9807e-06	0	16256	0	0	0	34584	0	0	0	10076	0	0	0	18394	0	0	0	21644	0	0	1	113504	0	8.81026e-06	0	30616	0	0
DYSF	2	71791219	rs1461868534	G	A	gnomAD Genomes	ENST00000258104.3	p.Trp796Ter	p.Trp796Ter	c.2387G>A	stop_gained	manual	PVS1+PM2	1	31384	0	3.18634e-05	1	8710	0	0.000114811	0	848	0	0	0	290	0	0	0	1556	0	0	0	3476	0	0	0	15418	0	0	0	0	0	#DIV/0!
DYSF	2	71791253	rs1262360262	G	GC	gnomAD Exomes	ENST00000258104.3	p.Arg808ProfsTer57	p.Arg808ProfsTer57	c.2422dupC	frameshift_variant	manual	PVS1+PM2	1	251472	0	3.97659e-06	0	16256	0	0	0	34588	0	0	0	10078	0	0	0	18394	0	0	0	21646	0	0	1	113754	0	8.7909e-06	0	30616	0	0
DYSF	2	71791324	rs755849745	TACAG	T	gnomAD Exomes	ENST00000258104.3	p.Thr833SerfsTer3	p.Thr833SerfsTer3	c.2496_2499delGACA	frameshift_variant	Literature		1	251488	0	3.97633e-06	0	16254	0	0	0	34592	0	0	0	10080	0	0	0	18394	0	0	0	21648	0	0	1	113764	0	8.79013e-06	0	30616	0	0
DYSF	2	71791326	rs199543257	C	T	gnomAD Exomes	ENST00000258104.3	p.Gln832Ter	p.Gln832Ter	c.2494C>T	stop_gained	Literature		5	251478	0	1.98825e-05	0	16254	0	0	0	34590	0	0	0	10080	0	0	5	18394	0	0.000271828	0	21648	0	0	0	113756	0	0	0	30616	0	0
DYSF	2	71795140	rs1403276609	G	A	gnomAD Exomes	ENST00000258104.3	p.Trp857Ter	p.Trp857Ter	c.2571G>A	stop_gained	Literature		1	251490	0	3.9763e-06	0	16256	0	0	0	34592	0	0	0	10080	0	0	0	18394	0	0	0	21648	0	0	0	113766	0	0	1	30616	0	3.26627e-05
DYSF	2	71795213	rs140108514	G	A	gnomAD Exomes,gnomAD Genomes	ENST00000258104.3	c.2643+1G>A		c.2643+1G>A	splice_donor_variant	Literature		47	282880	0	0.000166148	44	24964	0	0.00176254	2	35438	0	5.64366e-05	0	10370	0	0	0	19954	0	0	0	25124	0	0	0	129190	0	0	0	30614	0	0
DYSF	2	71795214	rs146807631	T	C	gnomAD Exomes	ENST00000258104.3	c.2643+2T>C		c.2643+2T>C	splice_donor_variant	Literature		1	251492	0	3.97627e-06	0	16256	0	0	0	34592	0	0	0	10080	0	0	0	18394	0	0	0	21648	0	0	1	113770	0	8.78966e-06	0	30614	0	0
DYSF	2	71795429	rs1391991361	G	A	gnomAD Genomes	ENST00000258104.3	p.Trp924Ter	p.Trp924Ter	c.2771G>A	stop_gained	manual	PVS1+PM2	1	31404	0	3.18431e-05	1	8718	0	0.000114705	0	848	0	0	0	290	0	0	0	1560	0	0	0	3474	0	0	0	15426	0	0	0	0	0	#DIV/0!
DYSF	2	71795434	rs1236598801	TG	T	gnomAD Exomes,gnomAD Genomes	ENST00000258104.3	p.Ala927LeufsTer21	p.Ala927LeufsTer21	c.2779delG	frameshift_variant	Literature		7	282394	0	2.47881e-05	0	24966	0	0	7	35434	0	0.00019755	0	10364	0	0	0	19954	0	0	0	25116	0	0	0	128726	0	0	0	30616	0	0
DYSF	2	71795461	rs1402556079	G	T	gnomAD Exomes	ENST00000258104.3	p.Glu935Ter	p.Glu935Ter	c.2803G>T	stop_gained	manual	PVS1+PM2	1	250152	0	3.99757e-06	0	16244	0	0	1	34578	0	2.89201e-05	0	10062	0	0	0	18394	0	0	0	21622	0	0	0	112506	0	0	0	30612	0	0
DYSF	2	71795469	rs199954546	G	A	gnomAD Exomes	ENST00000258104.3	c.2810+1G>A		c.2810+1G>A	splice_donor_variant	Literature		2	249900	0	8.0032e-06	0	16242	0	0	0	34578	0	0	0	10062	0	0	0	18394	0	0	0	21598	0	0	2	112294	0	1.78104e-05	0	30604	0	0
DYSF	2	71797005	rs1385040192	AACCAG	A	gnomAD Exomes	ENST00000258104.3	p.Gln957ProfsTer12	p.Gln957ProfsTer12	c.2870_2874delAGACC	frameshift_variant	Literature		1	251392	0	3.97785e-06	0	16250	0	0	0	34584	0	0	0	10078	0	0	1	18392	0	5.43715e-05	0	21624	0	0	0	113730	0	0	0	30596	0	0
DYSF	2	71797014	rs202218890	C	T	gnomAD Exomes,gnomAD Genomes	ENST00000258104.3	p.Arg959Trp	p.Arg959Trp	c.2875C>T	missense_variant	Literature		11	282740	0	3.8905e-05	0	24954	0	0	0	35434	0	0	0	10366	0	0	1	19952	0	5.01203e-05	0	25076	0	0	9	129146	0	6.96886e-05	1	30588	0	3.26926e-05
DYSF	2	71797015	rs752689148	G	A	gnomAD Exomes,gnomAD Genomes	ENST00000258104.3	p.Arg959Gln	p.Arg959Gln	c.2876G>A	missense_variant	Literature		5	282746	0	1.76837e-05	1	24954	0	4.00737e-05	1	35432	0	2.82231e-05	0	10366	0	0	0	19952	0	0	0	25076	0	0	1	129146	0	7.74317e-06	1	30592	0	3.26883e-05
DYSF	2	71797033	rs1268594965	G	A	gnomAD Exomes	ENST00000258104.3	p.Trp965Ter	p.Trp965Ter	c.2894G>A	stop_gained	Literature		1	251288	0	3.9795e-06	0	16240	0	0	0	34582	0	0	0	10076	0	0	0	18392	0	0	0	21596	0	0	1	113692	0	8.79569e-06	0	30574	0	0
DYSF	2	71797376	rs763034810	TC	T	gnomAD Exomes	ENST00000258104.3	p.Lys983ArgfsTer74	p.Lys983ArgfsTer74	c.2946delC	frameshift_variant	manual	PVS1+PM2	1	251480	0	3.97646e-06	0	16256	0	0	0	34582	0	0	0	10080	0	0	0	18394	0	0	0	21644	0	0	1	113768	0	8.78982e-06	0	30616	0	0
DYSF	2	71797407	rs750028300	T	C	gnomAD Exomes	ENST00000258104.3	p.Trp992Arg	p.Trp992Arg	c.2974T>C	missense_variant	Literature		1	251480	0	3.97646e-06	0	16256	0	0	0	34584	0	0	0	10080	0	0	1	18394	0	5.43656e-05	0	21644	0	0	0	113766	0	0	0	30616	0	0
DYSF	2	71797408	rs944548537	G	A	gnomAD Exomes	ENST00000258104.3	p.Trp992Ter	p.Trp992Ter	c.2975G>A	stop_gained	Literature		1	251480	0	3.97646e-06	0	16256	0	0	0	34584	0	0	0	10080	0	0	0	18394	0	0	0	21644	0	0	0	113766	0	0	0	30616	0	0
DYSF	2	71797430	rs28937581	G	T	gnomAD Exomes	ENST00000258104.3	p.Trp999Cys	p.Trp999Cys	c.2997G>T	missense_variant	Literature		3	251478	0	1.19295e-05	0	16256	0	0	0	34584	0	0	0	10080	0	0	3	18394	0	0.000163097	0	21642	0	0	0	113766	0	0	0	30616	0	0
DYSF	2	71797461	rs1176142487	C	T	gnomAD Exomes	ENST00000258104.3	p.Gln1010Ter	p.Gln1010Ter	c.3028C>T	stop_gained	Literature		1	251368	0	3.97823e-06	0	16246	0	0	0	34568	0	0	0	10078	0	0	0	18394	0	0	0	21596	0	0	1	113730	0	8.79275e-06	0	30616	0	0
DYSF	2	71797728	rs1413496233	G	A	gnomAD Exomes	ENST00000258104.3	c.3032-1G>A		c.3032-1G>A	splice_acceptor_variant	Literature		1	249452	0	4.00879e-06	0	16018	0	0	0	34420	0	0	0	10026	0	0	0	18366	0	0	0	21234	0	0	0	112782	0	0	1	30522	0	3.27633e-05
DYSF	2	71797734	rs1424933941	G	T	gnomAD Exomes	ENST00000258104.3	p.Glu1013Ter	p.Glu1013Ter	c.3037G>T	stop_gained	manual	PVS1+PM2	1	249850	0	4.0024e-06	0	16056	0	0	1	34444	0	2.90326e-05	0	10032	0	0	0	18378	0	0	0	21316	0	0	0	112974	0	0	0	30560	0	0
DYSF	2	71797738	rs756328339	A	G	gnomAD Exomes	ENST00000258104.3	p.Tyr1014Cys	p.Tyr1014Cys	c.3041A>G	missense_variant	Literature		3	250118	0	1.19943e-05	0	16062	0	0	0	34464	0	0	0	10044	0	0	0	18378	0	0	0	21390	0	0	2	113098	0	1.76838e-05	1	30582	0	3.2699e-05
DYSF	2	71797746	rs756118312	A	AC	gnomAD Exomes	ENST00000258104.3	p.Ile1018HisfsTer14	p.Ile1018HisfsTer14	c.3051dupC	frameshift_variant	Literature		2	250260	0	7.99169e-06	1	16080	0	6.21891e-05	0	34478	0	0	0	10056	0	0	0	18382	0	0	0	21420	0	0	1	113160	0	8.83704e-06	0	30590	0	0
DYSF	2	71797749	rs763777783	A	AT	gnomAD Exomes	ENST00000258104.3	p.Glu1021GlyfsTer11	p.Glu1021GlyfsTer11	c.3053dupT	frameshift_variant	manual	PVS1+PM2	1	250426	0	3.9932e-06	0	16096	0	0	0	34478	0	0	0	10058	0	0	0	18380	0	0	0	21456	0	0	1	113256	0	8.82955e-06	0	30598	0	0
DYSF	2	71797750	rs753711667	T	TC	gnomAD Exomes	ENST00000258104.3	p.Glu1021GlyfsTer11	p.Glu1021GlyfsTer11	c.3059dupC	frameshift_variant	Literature		2	249978	0	8.0007e-06	0	16054	0	0	0	34454	0	0	0	10042	0	0	0	18368	0	0	0	21374	0	0	2	113020	0	1.7696e-05	0	30576	0	0
DYSF	2	71797809	rs369607332	C	T	gnomAD Exomes	ENST00000258104.3	p.Arg1038Ter	p.Arg1038Ter	c.3112C>T	stop_gained	Literature		6	250626	0	2.39401e-05	0	16116	0	0	1	34494	0	2.89905e-05	1	10060	0	9.94036e-05	0	18380	0	0	0	21506	0	0	3	113356	0	2.64653e-05	0	30612	0	0
DYSF	2	71797810	rs150877497	G	A	gnomAD Exomes	ENST00000258104.3	p.Arg1038Gln	p.Arg1038Gln	c.3113G>A	missense_variant	Literature		13	250678	0	5.18594e-05	1	16118	0	6.20424e-05	1	34494	0	2.89905e-05	0	10058	0	0	0	18382	0	0	0	21512	0	0	11	113392	0	9.70086e-05	0	30614	0	0
DYSF	2	71797813	rs149617331	G	A	gnomAD Exomes	ENST00000258104.3	p.Arg1039Gln	p.Arg1039Gln	c.3116G>A	missense_variant	Literature		6	250604	0	2.39422e-05	0	16112	0	0	2	34500	0	5.7971e-05	0	10060	0	0	0	18376	0	0	0	21504	0	0	4	113336	0	3.52933e-05	0	30614	0	0
DYSF	2	71797834	rs121908958	G	A	gnomAD Exomes,gnomAD Genomes	ENST00000258104.3	p.Arg1046His	p.Arg1046His	c.3137G>A	missense_variant	Literature		6	281898	0	2.12843e-05	1	24792	0	4.03356e-05	4	35346	0	0.000113167	0	10344	0	0	0	19932	0	0	0	24914	0	0	0	128760	0	0	1	30612	0	3.26669e-05
DYSF	2	71797858		A	AGG	gnomAD Exomes	ENST00000258104.3	p.Ala1055GlufsTer3	p.Ala1055GlufsTer3	c.3161_3162insGG	frameshift_variant	manual	PVS1+PM2	1	250426	0	3.9932e-06	1	16128	0	6.2004e-05	0	34494	0	0	0	10048	0	0	0	18374	0	0	0	21314	0	0	0	113354	0	0	0	30616	0	0
DYSF	2	71801473	rs1453455808	C	CAGCT	gnomAD Exomes	ENST00000258104.3	p.Val1109SerfsTer6	p.Val1109SerfsTer6	c.3321_3324dupAGCT	frameshift_variant	Literature		1	251162	0	3.98149e-06	0	16244	0	0	0	34574	0	0	0	10064	0	0	0	18390	0	0	0	21604	0	0	1	113572	0	8.80499e-06	0	30598	0	0
DYSF	2	71816721	rs370874727	A	G	gnomAD Exomes	ENST00000258104.3	c.3349-2A>G		c.3349-2A>G	splice_acceptor_variant	Literature		3	251474	0	1.19297e-05	0	16256	0	0	0	34588	0	0	0	10080	0	0	0	18394	0	0	0	21638	0	0	3	113764	0	2.63704e-05	0	30616	0	0
DYSF	2	71816722	rs1291429855	G	T	gnomAD Exomes	ENST00000258104.3	c.3349-1G>T		c.3349-1G>T	splice_acceptor_variant	Literature		1	251470	0	3.97662e-06	1	16256	0	6.15157e-05	0	34590	0	0	0	10080	0	0	0	18394	0	0	0	21636	0	0	0	113760	0	0	0	30616	0	0
DYSF	2	71816740	rs748542672	CAA	C	gnomAD Exomes	ENST00000258104.3	p.Lys1123GlufsTer2	p.Lys1123GlufsTer2	c.3367_3368delAA	frameshift_variant	Literature		2	251490	0	7.9526e-06	1	16256	0	6.15157e-05	1	34590	0	2.89101e-05	0	10080	0	0	0	18394	0	0	0	21648	0	0	0	113768	0	0	0	30616	0	0
DYSF	2	71816779	rs778088008	CG	C	gnomAD Exomes	ENST00000258104.3	p.Gly1136ValfsTer2	p.Gly1136ValfsTer2	c.3407delG	frameshift_variant	Literature		1	251488	0	3.97633e-06	0	16256	0	0	0	34588	0	0	0	10080	0	0	1	18394	0	5.43656e-05	0	21648	0	0	0	113768	0	0	0	30616	0	0
DYSF	2	71817342	rs758944159	T	A	gnomAD Exomes,gnomAD Genomes	ENST00000258104.3	p.Tyr1148Ter	p.Tyr1148Ter	c.3444T>A	stop_gained	Literature		4	282840	0	1.41423e-05	0	24966	0	0	0	35436	0	0	0	10370	0	0	0	19954	0	0	0	25120	0	0	4	129152	0	3.09713e-05	0	30616	0	0
DYSF	2	71817376	rs886042091	C	T	gnomAD Exomes	ENST00000258104.3	p.Gln1160Ter	p.Gln1160Ter	c.3478C>T	stop_gained	Literature		2	251474	0	7.95311e-06	0	16256	0	0	2	34590	0	5.78202e-05	0	10080	0	0	0	18394	0	0	0	21646	0	0	0	113752	0	0	0	30616	0	0
DYSF	2	71817410	rs766341386	C	CT	gnomAD Exomes	ENST00000258104.3	p.Ser1173PhefsTer2	p.Ser1173PhefsTer2	c.3517dupT	frameshift_variant	Literature		4	251460	0	1.59071e-05	0	16256	0	0	0	34586	0	0	0	10080	0	0	0	18394	0	0	0	21648	0	0	3	113740	0	2.63759e-05	0	30616	0	0
DYSF	2	71817410	rs766341386	CTT	C	gnomAD Exomes,gnomAD Genomes	ENST00000258104.3	p.Ser1173Ter	p.Ser1173Ter	c.3516_3517delTT	frameshift_variant	Literature		7	282852	0	2.47479e-05	0	24966	0	0	0	35434	0	0	0	10370	0	0	0	19954	0	0	0	25122	0	0	7	129162	0	5.41955e-05	0	30616	0	0
DYSF	2	71825715	rs753624807	TC	T	gnomAD Exomes	ENST00000258104.3	p.Leu1182CysfsTer10	p.Leu1182CysfsTer10	c.3544delC	frameshift_variant	manual	PVS1+PM2	1	251258	0	3.97997e-06	0	16248	0	0	1	34588	0	2.89118e-05	0	10080	0	0	0	18392	0	0	0	21642	0	0	0	113558	0	0	0	30614	0	0
DYSF	2	71825735	rs1372187302	A	AC	gnomAD Exomes	ENST00000258104.3	p.Val1189GlyfsTer8	p.Val1189GlyfsTer8	c.3563dupC	frameshift_variant	manual	PVS1+PM2	1	251312	0	3.97912e-06	0	16250	0	0	0	34586	0	0	0	10076	0	0	0	18390	0	0	0	21644	0	0	0	113614	0	0	1	30616	0	3.26627e-05
DYSF	2	71825774	rs1380642629	C	T	gnomAD Exomes	ENST00000258104.3	p.Gln1201Ter	p.Gln1201Ter	c.3601C>T	stop_gained	Literature		1	251360	0	3.97836e-06	0	16244	0	0	0	34590	0	0	0	10080	0	0	1	18392	0	5.43715e-05	0	21626	0	0	0	113678	0	0	0	30616	0	0
DYSF	2	71825817	rs765549518	CCA	C	gnomAD Exomes	ENST00000258104.3	p.Thr1216SerfsTer3	p.Thr1216SerfsTer3	c.3647_3648delCA	frameshift_variant	manual	PVS1+PM2	1	251116	0	3.98222e-06	0	16254	0	0	1	34586	0	2.89134e-05	0	10074	0	0	0	18392	0	0	0	21448	0	0	0	113612	0	0	0	30616	0	0
DYSF	2	71827929	rs759487846	CG	C	gnomAD Exomes	ENST00000258104.3	p.Glu1269SerfsTer76	p.Glu1269SerfsTer76	c.3805delG	frameshift_variant	manual	PVS1+PM2	3	249502	0	1.2024e-05	0	15870	0	0	0	34588	0	0	0	10052	0	0	0	18378	0	0	1	20982	0	4.76599e-05	1	112902	0	8.85724e-06	1	30614	0	3.26648e-05
DYSF	2	71827929	rs759487846	C	CG	gnomAD Exomes	ENST00000258104.3	p.Glu1269GlyfsTer7	p.Glu1269GlyfsTer7	c.3805dupG	frameshift_variant	Literature		2	249502	0	8.01597e-06	1	15870	0	6.3012e-05	0	34588	0	0	0	10052	0	0	0	18378	0	0	0	20982	0	0	1	112902	0	8.85724e-06	0	30614	0	0
DYSF	2	71827934	rs763674597	G	T	gnomAD Exomes	ENST00000258104.3	p.Glu1269Ter	p.Glu1269Ter	c.3805G>T	stop_gained	Literature		1	249890	0	4.00176e-06	0	16150	0	0	0	34590	0	0	0	10062	0	0	0	18386	0	0	0	20916	0	0	1	113044	0	8.84611e-06	0	30614	0	0
DYSF	2	71827947	rs746550913	CTT	C	gnomAD Exomes	ENST00000258104.3	p.Phe1274Ter	p.Phe1274Ter	c.3821_3822delTT	frameshift_variant	manual	PVS1+PM2	1	249254	0	4.01197e-06	0	16198	0	0	1	34592	0	2.89084e-05	0	10070	0	0	0	18386	0	0	0	20450	0	0	0	112822	0	0	0	30614	0	0
DYSF	2	71827961	rs727503911	C	T	gnomAD Exomes,gnomAD Genomes	ENST00000258104.3	p.Gln1278Ter	p.Gln1278Ter	c.3832C>T	stop_gained	Literature		4	279112	0	1.43312e-05	2	24904	0	8.03084e-05	0	35436	0	0	0	10344	0	0	0	19936	0	0	0	23120	0	0	2	127564	0	1.56784e-05	0	30612	0	0
DYSF	2	71827961	rs727503911	C	CAG	gnomAD Exomes	ENST00000258104.3	p.Lys1281ArgfsTer65	p.Lys1281ArgfsTer65	c.3840_3841dupGA	frameshift_variant	manual	PVS1+PM2	1	247724	0	4.03675e-06	0	16194	0	0	0	34588	0	0	0	10054	0	0	0	18376	0	0	0	19644	0	0	1	112146	0	8.91695e-06	0	30612	0	0
DYSF	2	71829909	rs1324430830	C	T	gnomAD Exomes,gnomAD Genomes	ENST00000258104.3	p.Gln1293Ter	p.Gln1293Ter	c.3877C>T	stop_gained	Literature		2	280022	0	7.1423e-06	0	24776	0	0	0	35344	0	0	0	10238	0	0	0	19880	0	0	0	24602	0	0	2	127718	0	1.56595e-05	0	30344	0	0
DYSF	2	71829934	rs771210706	AG	A	gnomAD Exomes	ENST00000258104.3	c.3903+1delG		c.3903+1delG	frameshift_variant	manual	PVS1+PM2	1	248618	0	4.02223e-06	0	16088	0	0	0	34490	0	0	0	9982	0	0	0	18326	0	0	0	20922	0	0	1	112392	0	8.89743e-06	0	30380	0	0
DYSF	2	71838452	rs1473654247	A	AGC	gnomAD Exomes	ENST00000258104.3	p.Leu1329ArgfsTer17	p.Leu1329ArgfsTer17	c.3984_3985dupGC	frameshift_variant	manual	PVS1+PM2	1	250648	0	3.98966e-06	0	16224	0	0	0	34548	0	0	0	10058	0	0	0	18386	0	0	1	21586	0	4.63263e-05	0	113130	0	0	0	30602	0	0
DYSF	2	71838474	rs758993965	G	A	gnomAD Exomes	ENST00000258104.3	p.Glu1335Lys	p.Glu1335Lys	c.4003G>A	missense_variant	Literature		4	250212	0	1.59864e-05	0	16164	0	0	1	34526	0	2.89637e-05	0	10044	0	0	0	18364	0	0	0	21566	0	0	2	112856	0	1.77217e-05	1	30590	0	3.26904e-05
DYSF	2	71838611	rs757917335	T	C	gnomAD Exomes	ENST00000258104.3	p.Leu1341Pro	p.Leu1341Pro	c.4022T>C	missense_variant	Literature		5	251292	0	1.98972e-05	0	16228	0	0	0	34590	0	0	0	10076	0	0	0	18388	0	0	0	21638	0	0	0	113620	0	0	5	30616	0	0.000163313
DYSF	2	71838630	rs1367865928	C	A	gnomAD Exomes	ENST00000258104.3	p.Tyr1347Ter	p.Tyr1347Ter	c.4041C>A	stop_gained	manual	PVS1+PM2	1	251362	0	3.97833e-06	0	16244	0	0	0	34588	0	0	0	10076	0	0	0	18386	0	0	0	21644	0	0	1	113674	0	8.79709e-06	0	30616	0	0
DYSF	2	71838670	rs776472879	T	C	gnomAD Exomes	ENST00000258104.3	p.Cys1361Arg	p.Cys1361Arg	c.4081T>C	missense_variant	Literature		2	251336	0	7.95748e-06	0	16244	0	0	0	34578	0	0	0	10080	0	0	0	18388	0	0	0	21640	0	0	2	113660	0	1.75963e-05	0	30616	0	0
DYSF	2	71839786	rs769773232	G	T	gnomAD Exomes	ENST00000258104.3	p.Glu1395Ter	p.Glu1395Ter	c.4183G>T	stop_gained	manual	PVS1+PM2	1	251212	0	3.9807e-06	0	16248	0	0	0	34564	0	0	0	10066	0	0	0	18388	0	0	0	21648	0	0	0	113566	0	0	1	30598	0	3.26819e-05
DYSF	2	71839796	rs762804655	G	GC	gnomAD Genomes	ENST00000258104.3	p.Ile1401HisfsTer8	p.Ile1401HisfsTer8	c.4200dupC	frameshift_variant	Literature		2	31374	0	6.37471e-05	0	8708	0	0	0	848	0	0	0	290	0	0	0	1558	0	0	0	3470	0	0	1	15412	0	6.48845e-05	0	0	0	#DIV/0!
DYSF	2	71839796	rs762804655	GC	G	gnomAD Exomes	ENST00000258104.3	p.Ile1401SerfsTer47	p.Ile1401SerfsTer47	c.4200delC	frameshift_variant	Literature		4	250638	0	1.59593e-05	0	16176	0	0	1	34546	0	2.89469e-05	0	10042	0	0	3	18380	0	0.000163221	0	21638	0	0	0	113152	0	0	0	30580	0	0
DYSF	2	71839797	rs971134497	C	A	gnomAD Exomes	ENST00000258104.3	p.Cys1398Ter	p.Cys1398Ter	c.4194C>A	stop_gained	Literature		1	250662	0	3.98944e-06	0	16166	0	0	0	34544	0	0	0	10042	0	0	0	18376	0	0	0	21646	0	0	1	113186	0	8.83501e-06	0	30582	0	0
DYSF	2	71839831	rs769721856	C	T	gnomAD Exomes,gnomAD Genomes	ENST00000258104.3	p.Gln1410Ter	p.Gln1410Ter	c.4228C>T	stop_gained	Literature		4	282762	0	1.41462e-05	0	24958	0	0	4	35424	0	0.000112918	0	10366	0	0	0	19950	0	0	0	25120	0	0	0	129104	0	0	0	30616	0	0
DYSF	2	71839856	rs398123787	G	A	gnomAD Exomes	ENST00000258104.3	p.Gly1418Asp	p.Gly1418Asp	c.4253G>A	missense_variant	Literature		10	251390	0	3.97788e-05	0	16252	0	0	10	34578	0	0.000289201	0	10076	0	0	0	18394	0	0	0	21642	0	0	0	113698	0	0	0	30616	0	0
DYSF	2	71839898	rs142776870	C	A	gnomAD Exomes,gnomAD Genomes	ENST00000258104.3	p.Pro1432His	p.Pro1432His	c.4295C>A	missense_variant	Literature		14	282494	0	4.95586e-05	0	24954	0	0	0	35386	0	0	0	10358	0	0	0	19950	0	0	1	25090	0	3.98565e-05	13	128952	0	0.000100813	0	30598	0	0
DYSF	2	71839938	rs759939755	T	C	gnomAD Exomes	ENST00000258104.3	c.4333+2T>C		c.4333+2T>C	splice_donor_variant	Literature		3	249520	0	1.20231e-05	0	16136	0	0	0	34438	0	0	0	9952	0	0	0	18376	0	0	0	21440	0	0	0	112618	0	0	3	30484	0	9.84123e-05
DYSF	2	71840490	rs576130413	G	T	gnomAD Exomes	ENST00000258104.3	p.Glu1454Ter	p.Glu1454Ter	c.4360G>T	stop_gained	Literature		1	250342	0	3.99454e-06	0	16108	0	0	1	34484	0	2.8999e-05	0	10060	0	0	0	18370	0	0	0	21588	0	0	0	113340	0	0	0	30268	0	0
DYSF	2	71840538	rs886044411	C	T	gnomAD Exomes	ENST00000258104.3	p.Gln1470Ter	p.Gln1470Ter	c.4408C>T	stop_gained	Literature		1	247744	0	4.03642e-06	0	15844	0	0	0	34278	0	0	0	9974	0	0	1	18282	0	5.46986e-05	0	21392	0	0	0	112196	0	0	0	29708	0	0
DYSF	2	71871093	rs1213965862	A	G	gnomAD Genomes	ENST00000258104.3	c.4411-2A>G		c.4411-2A>G	splice_acceptor_variant	Literature		1	31398	0	3.18492e-05	0	8714	0	0	0	848	0	0	0	290	0	0	0	1560	0	0	0	3474	0	0	1	15426	0	6.48256e-05	0	0	0	#DIV/0!
DYSF	2	71871114	rs755781770	G	A	gnomAD Exomes	ENST00000258104.3	p.Trp1477Ter	p.Trp1477Ter	c.4430G>A	stop_gained	manual	PVS1+PM2	1	246932	0	4.0497e-06	0	15674	0	0	0	34114	0	0	0	9942	0	0	0	18288	0	0	0	21398	0	0	0	111796	0	0	1	29684	0	3.36882e-05
DYSF	2	71871118	rs766016391	G	A	gnomAD Exomes	ENST00000258104.3	p.Trp1478Ter	p.Trp1478Ter	c.4434G>A	stop_gained	Literature		1	247212	0	4.04511e-06	0	15712	0	0	0	34120	0	0	0	9956	0	0	0	18278	0	0	0	21402	0	0	1	111952	0	8.9324e-06	0	29730	0	0
DYSF	2	71883421	rs754039882	G	A	gnomAD Exomes	ENST00000258104.3	c.4638+1G>A		c.4638+1G>A	splice_donor_variant	manual	PVS1+PM2	1	251482	0	3.97643e-06	0	16256	0	0	0	34592	0	0	0	10080	0	0	0	18394	0	0	0	21646	0	0	1	113760	0	8.79044e-06	0	30616	0	0
DYSF	2	71883422	rs755270324	T	C	gnomAD Exomes	ENST00000258104.3	c.4638+2T>C		c.4638+2T>C	splice_donor_variant	manual	PVS1+PM2	1	251484	0	3.9764e-06	0	16256	0	0	0	34592	0	0	0	10080	0	0	0	18394	0	0	0	21646	0	0	0	113762	0	0	1	30616	0	3.26627e-05
DYSF	2	71886016	rs1179051248	CA	C	gnomAD Exomes	ENST00000258104.3	p.Ile1551PhefsTer57	p.Ile1551PhefsTer57	c.4651delA	frameshift_variant	Literature		1	251412	0	3.97753e-06	0	16254	0	0	1	34586	0	2.89134e-05	0	10076	0	0	0	18390	0	0	0	21646	0	0	0	113708	0	0	0	30614	0	0
DYSF	2	71886053	rs768130248	A	AT	gnomAD Exomes,gnomAD Genomes	ENST00000258104.3	p.Met1562IlefsTer39	p.Met1562IlefsTer39	c.4685dupT	frameshift_variant	Literature		4	282846	0	1.4142e-05	4	24962	0	0.000160244	0	35438	0	0	0	10370	0	0	0	19952	0	0	0	25122	0	0	0	129162	0	0	0	30616	0	0
DYSF	2	71886055	rs749697295	GC	G	gnomAD Exomes	ENST00000258104.3	p.Pro1564GlnfsTer44	p.Pro1564GlnfsTer44	c.4691delC	frameshift_variant	manual	PVS1+PM2	1	251474	0	3.97655e-06	0	16256	0	0	0	34592	0	0	0	10080	0	0	0	18394	0	0	0	21648	0	0	1	113754	0	8.7909e-06	0	30614	0	0
DYSF	2	71886116	rs764133242	T	A	gnomAD Exomes	ENST00000258104.3	p.Tyr1583Asn	p.Tyr1583Asn	c.4747T>A	missense_variant	Literature		1	251472	0	3.97659e-06	0	16254	0	0	0	34592	0	0	0	10080	0	0	0	18392	0	0	1	21648	0	4.61936e-05	0	113752	0	0	0	30616	0	0
DYSF	2	71886125	rs398123789	C	T	gnomAD Exomes	ENST00000258104.3	p.Arg1586Ter	p.Arg1586Ter	c.4756C>T	stop_gained	Literature		5	251468	0	1.98832e-05	0	16256	0	0	0	34592	0	0	0	10076	0	0	0	18394	0	0	0	21648	0	0	3	113750	0	2.63736e-05	2	30616	0	6.53253e-05
DYSF	2	71886164	rs777216777	G	T	gnomAD Exomes	ENST00000258104.3	c.4794+1G>T		c.4794+1G>T	splice_donor_variant	Literature		4	251432	0	1.59089e-05	0	16254	0	0	0	34586	0	0	0	10078	0	0	0	18394	0	0	0	21646	0	0	4	113722	0	3.51735e-05	0	30616	0	0
DYSF	2	71887709	rs746129748	TC	T	gnomAD Exomes	ENST00000258104.3	p.Ser1606ProfsTer2	p.Ser1606ProfsTer2	c.4815delC	frameshift_variant	manual	PVS1+PM2	1	251480	0	3.97646e-06	0	16256	0	0	0	34592	0	0	0	10080	0	0	0	18394	0	0	0	21648	0	0	0	113758	0	0	1	30616	0	3.26627e-05
DYSF	2	71887716	rs1324168606	AG	A	gnomAD Genomes	ENST00000258104.3	p.Lys1609ArgfsTer4	p.Lys1609ArgfsTer4	c.4824delG	frameshift_variant	Literature		1	31396	0	3.18512e-05	0	8716	0	0	0	848	0	0	0	290	0	0	0	1560	0	0	0	3474	0	0	1	15424	0	6.4834e-05	0	0	0	#DIV/0!
DYSF	2	71887731	rs772270346	GA	G	gnomAD Exomes	ENST00000258104.3	p.Ser1613ValfsTer21	p.Ser1613ValfsTer21	c.4837delA	frameshift_variant	Literature		1	251470	0	3.97662e-06	0	16256	0	0	0	34592	0	0	0	10080	0	0	1	18394	0	5.43656e-05	0	21648	0	0	0	113744	0	0	0	30616	0	0
DYSF	2	71887742	rs1484428581	A	AT	gnomAD Exomes	ENST00000258104.3	p.Asn1617Ter	p.Asn1617Ter	c.4848dupT	frameshift_variant	manual	PVS1+PM2	1	251462	0	3.97674e-06	0	16256	0	0	1	34592	0	2.89084e-05	0	10080	0	0	0	18394	0	0	0	21648	0	0	0	113736	0	0	0	30616	0	0
DYSF	2	71887749	rs574456615	C	G	gnomAD Exomes	ENST00000258104.3	p.Tyr1618Ter	p.Tyr1618Ter	c.4854C>G	stop_gained	Literature		1	251446	0	3.977e-06	1	16256	0	6.15157e-05	0	34592	0	0	0	10078	0	0	0	18394	0	0	0	21648	0	0	0	113722	0	0	0	30616	0	0
DYSF	2	71887766	rs786200896	AG	A	gnomAD Exomes	ENST00000258104.3	p.Glu1624AspfsTer10	p.Glu1624AspfsTer10	c.4872delG	frameshift_variant	Literature		2	251368	0	7.95646e-06	0	16256	0	0	0	34590	0	0	0	10078	0	0	0	18392	0	0	0	21648	0	0	2	113654	0	1.75973e-05	0	30616	0	0
DYSF	2	71891466	rs1314883837	TC	T	gnomAD Exomes	ENST00000258104.3	p.Leu1653SerfsTer69	p.Leu1653SerfsTer69	c.4957delC	frameshift_variant	manual	PVS1+PM2	1	251480	0	3.97646e-06	1	16256	0	6.15157e-05	0	34590	0	0	0	10080	0	0	0	18394	0	0	0	21648	0	0	0	113756	0	0	0	30616	0	0
DYSF	2	71891480	rs368142107	G	A	gnomAD Exomes	ENST00000258104.3	p.Glu1657Lys	p.Glu1657Lys	c.4969G>A	missense_variant	Literature		2	251480	0	7.95292e-06	1	16256	0	6.15157e-05	0	34592	0	0	0	10078	0	0	0	18394	0	0	0	21648	0	0	1	113756	0	8.79075e-06	0	30616	0	0
DYSF	2	71891555	rs758992291	C	T	gnomAD Exomes	ENST00000258104.3	p.Gln1682Ter	p.Gln1682Ter	c.5044C>T	stop_gained	Literature		1	251442	0	3.97706e-06	0	16254	0	0	0	34586	0	0	0	10078	0	0	0	18392	0	0	0	21648	0	0	0	113728	0	0	1	30616	0	3.26627e-05
DYSF	2	71891573	rs745891180	G	A	gnomAD Exomes	ENST00000258104.3	c.5057+5G>A		c.5057+5G>A	splice_region_variant	Literature		2	251286	0	7.95906e-06	0	16240	0	0	0	34564	0	0	0	10076	0	0	0	18388	0	0	0	21622	0	0	0	113650	0	0	2	30608	0	6.53424e-05
DYSF	2	71892305	rs1476505138	C	T	gnomAD Genomes	ENST00000258104.3	p.Gln1691Ter	p.Gln1691Ter	c.5071C>T	stop_gained	Literature		1	31386	0	3.18613e-05	1	8708	0	0.000114837	0	848	0	0	0	290	0	0	0	1560	0	0	0	3474	0	0	0	15418	0	0	0	0	0	#DIV/0!
DYSF	2	71892311	rs863225021	C	T	gnomAD Exomes,gnomAD Genomes	ENST00000258104.3	p.Arg1693Trp	p.Arg1693Trp	c.5077C>T	missense_variant	Literature		2	281030	0	7.11668e-06	1	24730	0	4.04367e-05	1	35278	0	2.83463e-05	0	10332	0	0	0	19820	0	0	0	24746	0	0	0	128392	0	0	0	30538	0	0
DYSF	2	71892312	rs779987458	G	A	gnomAD Exomes	ENST00000258104.3	p.Arg1693Gln	p.Arg1693Gln	c.5078G>A	missense_variant	Literature		2	249772	0	8.0073e-06	0	16070	0	0	1	34434	0	2.90411e-05	0	10040	0	0	1	18260	0	5.47645e-05	0	21260	0	0	0	113064	0	0	0	30538	0	0
DYSF	2	71892404	rs745680174	C	T	gnomAD Exomes	ENST00000258104.3	p.Gln1724Ter	p.Gln1724Ter	c.5170C>T	stop_gained	manual	PVS1+PM2	1	251478	0	3.97649e-06	0	16254	0	0	0	34592	0	0	0	10080	0	0	0	18394	0	0	0	21636	0	0	0	113766	0	0	1	30616	0	3.26627e-05
DYSF	2	71892435	rs773386253	G	A	gnomAD Exomes	ENST00000258104.3	c.5200+1G>A		c.5200+1G>A	splice_donor_variant	Literature		1	251460	0	3.97678e-06	0	16254	0	0	0	34592	0	0	0	10080	0	0	0	18394	0	0	0	21624	0	0	1	113762	0	8.79028e-06	0	30616	0	0
DYSF	2	71894577	rs370866476	C	T	gnomAD Exomes	ENST00000258104.3	p.Gln1758Ter	p.Gln1758Ter	c.5272C>T	stop_gained	manual	PVS1+PM2	3	251302	0	1.19378e-05	0	16238	0	0	3	34582	0	8.67503e-05	0	10072	0	0	0	18386	0	0	0	21642	0	0	0	113638	0	0	0	30616	0	0
DYSF	2	71894604	rs1210643057	T	TC	gnomAD Exomes	ENST00000258104.3	p.Arg1768ThrfsTer60	p.Arg1768ThrfsTer60	c.5300dupC	frameshift_variant	manual	PVS1+PM2	1	251224	0	3.98051e-06	0	16234	0	0	0	34574	0	0	0	10066	0	0	0	18386	0	0	0	21648	0	0	0	113568	0	0	1	30616	0	3.26627e-05
DYSF	2	71894607	rs746243052	C	T	gnomAD Exomes,gnomAD Genomes	ENST00000258104.3	p.Arg1768Trp	p.Arg1768Trp	c.5302C>T	missense_variant	Literature		3	282618	0	1.0615e-05	0	24950	0	0	2	35424	0	5.64589e-05	0	10352	0	0	0	19944	0	0	0	25122	0	0	1	128994	0	7.7523e-06	0	30614	0	0
DYSF	2	71894617	rs1293719053	ACAGCC	A	gnomAD Exomes	ENST00000258104.3	p.Ser1772ProfsTer54	p.Ser1772ProfsTer54	c.5314_5318delAGCCC	frameshift_variant	manual	PVS1+PM2	1	251186	0	3.98111e-06	0	16230	0	0	0	34570	0	0	0	10066	0	0	0	18380	0	0	0	21648	0	0	1	113542	0	8.80731e-06	0	30616	0	0
DYSF	2	71894620	rs769873428	G	GC	gnomAD Exomes	ENST00000258104.3	p.Leu1774ProfsTer54	p.Leu1774ProfsTer54	c.5320dupC	frameshift_variant	Literature		1	251100	0	3.98248e-06	1	16222	0	6.16447e-05	0	34570	0	0	0	10058	0	0	0	18382	0	0	0	21648	0	0	0	113476	0	0	0	30612	0	0
DYSF	2	71894641	rs773101007	A	ACCCTT	gnomAD Exomes	ENST00000258104.3	p.Glu1779AspfsTer47	p.Glu1779AspfsTer47	c.5336_5337insCCCTT	frameshift_variant	manual	PVS1+PM2	1	250934	0	3.98511e-06	0	16206	0	0	1	34564	0	2.89318e-05	0	10066	0	0	0	18376	0	0	0	21642	0	0	0	113336	0	0	0	30616	0	0
DYSF	2	71894642	rs762810690	GCA	G	gnomAD Exomes	ENST00000258104.3	p.Gln1780GlyfsTer47	p.Gln1780GlyfsTer47	c.5338_5339delCA	frameshift_variant	manual	PVS1+PM2	1	250892	0	3.98578e-06	0	16206	0	0	1	34568	0	2.89285e-05	0	10068	0	0	0	18376	0	0	0	21642	0	0	0	113288	0	0	0	30614	0	0
DYSF	2	71895882	rs398123792	A	C	gnomAD Exomes	ENST00000258104.3	c.5341-2A>C		c.5341-2A>C	splice_acceptor_variant	Literature		3	249258	0	1.20357e-05	0	16044	0	0	0	34472	0	0	0	10044	0	0	0	18302	0	0	0	21036	0	0	0	112862	0	0	3	30396	0	9.86972e-05
DYSF	2	71895883	rs886042879	G	A	gnomAD Exomes	ENST00000258104.3	c.5341-1G>A		c.5341-1G>A	splice_acceptor_variant	Literature		3	249284	0	1.20345e-05	0	16056	0	0	0	34478	0	0	0	10048	0	0	0	18294	0	0	0	21032	0	0	0	112870	0	0	3	30406	0	9.86647e-05
DYSF	2	71896321	rs398123794	G	A	gnomAD Exomes	ENST00000258104.3	p.Asp1837Asn	p.Asp1837Asn	c.5509G>A	missense_variant	Literature		3	240030	0	1.24984e-05	0	15030	0	0	1	33480	0	2.98686e-05	0	9802	0	0	1	17910	0	5.58347e-05	0	20548	0	0	0	108742	0	0	0	28562	0	0
DYSF	2	71896801	rs1234110998	AG	A	gnomAD Exomes	ENST00000258104.3	p.Gly1865AlafsTer101	p.Gly1865AlafsTer101	c.5594delG	frameshift_variant	Literature		1	251496	0	3.97621e-06	0	16256	0	0	0	34592	0	0	0	10080	0	0	0	18394	0	0	0	21648	0	0	1	113770	0	8.78966e-06	0	30616	0	0
DYSF	2	71896810	rs1233961202	C	G	gnomAD Genomes	ENST00000258104.3	p.Phe1867Leu	p.Phe1867Leu	c.5601C>G	missense_variant	Literature		1	31396	0	3.18512e-05	0	8712	0	0	0	848	0	0	0	290	0	0	0	1560	0	0	0	3476	0	0	1	15424	0	6.4834e-05	0	0	0	#DIV/0!
DYSF	2	71896823	rs1277119933	AT	A	gnomAD Exomes	ENST00000258104.3	p.Phe1873SerfsTer93	p.Phe1873SerfsTer93	c.5618delT	frameshift_variant	manual	PVS1+PM2	1	251494	0	3.97624e-06	0	16256	0	0	0	34592	0	0	0	10080	0	0	1	18392	0	5.43715e-05	0	21648	0	0	0	113770	0	0	0	30616	0	0
DYSF	2	71896853	rs398123795	C	T	gnomAD Exomes	ENST00000258104.3	p.Gln1882Ter	p.Gln1882Ter	c.5644C>T	stop_gained	Literature		2	251472	0	7.95317e-06	0	16256	0	0	2	34588	0	5.78235e-05	0	10080	0	0	0	18394	0	0	0	21630	0	0	0	113768	0	0	0	30616	0	0
DYSF	2	71896877	rs909564120	G	A	gnomAD Exomes	ENST00000258104.3	c.5667+1G>A		c.5667+1G>A	splice_donor_variant	Literature		1	251484	0	3.9764e-06	0	16256	0	0	0	34588	0	0	0	10080	0	0	0	18394	0	0	0	21646	0	0	1	113764	0	8.79013e-06	0	30616	0	0
DYSF	2	71901320	rs753861836	G	A	gnomAD Exomes	ENST00000258104.3	c.5668-7G>A		c.5668-7G>A	splice_region_variant	Literature		3	251410	0	1.19327e-05	0	16254	0	0	0	34586	0	0	0	10080	0	0	0	18390	0	0	0	21646	0	0	2	113704	0	1.75895e-05	1	30614	0	3.26648e-05
DYSF	2	71901326	rs751473506	G	C	gnomAD Exomes	ENST00000258104.3	c.5668-1G>C		c.5668-1G>C	splice_acceptor_variant	Literature		1	251448	0	3.97697e-06	0	16256	0	0	0	34588	0	0	0	10080	0	0	0	18392	0	0	0	21644	0	0	1	113738	0	8.79214e-06	0	30616	0	0
DYSF	2	71901353	rs1244210011	TGA	T	gnomAD Exomes	ENST00000258104.3	p.Ser1900GlnfsTer14	p.Ser1900GlnfsTer14	c.5698_5699delAG	frameshift_variant	Literature		10	251484	0	3.9764e-05	1	16256	0	6.15157e-05	0	34590	0	0	0	10080	0	0	0	18394	0	0	0	21646	0	0	9	113764	0	7.91111e-05	0	30616	0	0
DYSF	2	71901372	rs121908959	C	T	gnomAD Exomes	ENST00000258104.3	p.Arg1905Ter	p.Arg1905Ter	c.5713C>T	stop_gained	Literature		3	251484	0	1.19292e-05	0	16256	0	0	1	34592	0	2.89084e-05	0	10080	0	0	0	18394	0	0	0	21646	0	0	2	113764	0	1.75803e-05	0	30614	0	0
DYSF	2	71906186	rs771257070	G	C	gnomAD Exomes	ENST00000258104.3	c.5768-1G>C		c.5768-1G>C	splice_acceptor_variant	Literature		1	251244	0	3.98019e-06	0	16256	0	0	0	34592	0	0	0	10080	0	0	0	18392	0	0	0	21648	0	0	1	113530	0	8.80824e-06	0	30616	0	0
DYSF	2	71906198	rs757624364	C	CTCGA	gnomAD Exomes	ENST00000258104.3	p.Leu1929ArgfsTer22	p.Leu1929ArgfsTer22	c.5782_5785dupGATC	frameshift_variant	Literature		1	251308	0	3.97918e-06	0	16256	0	0	0	34592	0	0	0	10080	0	0	1	18394	0	5.43656e-05	0	21648	0	0	0	113588	0	0	0	30616	0	0
DYSF	2	71906253	rs1331605540	ACCAG	A	gnomAD Genomes	ENST00000258104.3	p.Gln1946TrpfsTer19	p.Gln1946TrpfsTer19	c.5836_5839delCAGC	frameshift_variant	Literature		1	31378	0	3.18695e-05	0	8704	0	0	0	848	0	0	0	290	0	0	0	1556	0	0	0	3476	0	0	1	15416	0	6.48677e-05	0	0	0	#DIV/0!
DYSF	2	71908162	rs1306596651	C	CA	gnomAD Exomes,gnomAD Genomes	ENST00000258104.3	p.Glu1994ArgfsTer3	p.Glu1994ArgfsTer3	c.5979dupA	frameshift_variant	Literature		14	282700	0	4.95225e-05	0	24954	0	0	8	35436	0	0.000225759	0	10362	0	0	0	19946	0	0	0	25088	0	0	5	129076	0	3.87369e-05	0	30614	0	0
DYSF	2	71908231	rs1397263011	AG	A	gnomAD Exomes	ENST00000258104.3	p.Asp2017ThrfsTer19	p.Asp2017ThrfsTer19	c.6049delG	frameshift_variant	Literature		2	250790	0	7.9748e-06	0	16186	0	0	2	34530	0	5.79206e-05	0	10052	0	0	0	18380	0	0	0	21468	0	0	0	113476	0	0	0	30582	0	0
DYSF	2	71908241	rs1293857367	G	T	gnomAD Exomes	ENST00000258104.3	c.6056+1G>T		c.6056+1G>T	splice_donor_variant	manual	PVS1+PM2	1	250334	0	3.99466e-06	0	16140	0	0	0	34488	0	0	0	10052	0	0	0	18364	0	0	0	21378	0	0	1	113260	0	8.82924e-06	0	30538	0	0
DYSF	2	71909658	rs1451269647	A	G	gnomAD Exomes	ENST00000258104.3	c.6057-2A>G		c.6057-2A>G	splice_acceptor_variant	Literature		1	251478	0	3.97649e-06	0	16254	0	0	0	34588	0	0	0	10080	0	0	0	18394	0	0	0	21648	0	0	1	113758	0	8.79059e-06	0	30616	0	0
DYSF	2	71909699	rs1012723902	C	A	gnomAD Exomes	ENST00000258104.3	p.Tyr2032Ter	p.Tyr2032Ter	c.6096C>A	stop_gained	manual	PVS1+PM2	1	251490	0	3.9763e-06	0	16256	0	0	0	34590	0	0	0	10076	0	0	0	18394	0	0	0	21648	0	0	0	113770	0	0	1	30616	0	3.26627e-05
DYSF	2	71909727	rs121908955	C	T	gnomAD Exomes	ENST00000258104.3	p.Arg2042Cys	p.Arg2042Cys	c.6124C>T	missense_variant	Literature		8	251488	0	3.18107e-05	0	16256	0	0	1	34584	0	2.89151e-05	0	10080	0	0	0	18394	0	0	0	21648	0	0	6	113770	0	5.2738e-05	1	30616	0	3.26627e-05
DYSF	2	71913582	rs748483815	A	G	gnomAD Exomes	ENST00000258104.3	c.6205-2A>G		c.6205-2A>G	splice_acceptor_variant	manual	PVS1+PM2	1	250426	0	3.9932e-06	0	16256	0	0	0	34590	0	0	0	10078	0	0	0	18394	0	0	0	21642	0	0	1	112714	0	8.87201e-06	0	30616	0	0
DYSF	2	71913588	rs772298390	A	G	gnomAD Exomes	ENST00000258104.3	p.Tyr2070Cys	p.Tyr2070Cys	c.6209A>G	missense_variant	Literature		1	250652	0	3.9896e-06	0	16256	0	0	0	34590	0	0	0	10078	0	0	1	18394	0	5.43656e-05	0	21638	0	0	0	112942	0	0	0	30616	0	0
GAA	17	78078341	rs386834236	T	G	gnomAD Exomes,gnomAD Genomes	ENST00000302262.3	c.-32-13T>G		c.-32-13T>G	intron_variant	Literature		856	251700	1	0.00339293	22	23468	0	0.000937447	87	32290	0	0.00269433	45	8122	0	0.00554051	4	19326	0	0.000206975	3	19310	0	0.00015536	614	116004	0	0.00529292	51	26786	0	0.00190398
GAA	17	78078352	rs1445232530	A	G	gnomAD Exomes	ENST00000302262.3	c.-32-2A>G		c.-32-2A>G	splice_acceptor_variant	Literature		1	233126	0	4.28953e-06	0	15334	0	0	0	32914	0	0	0	8824	0	0	0	18116	0	0	0	17856	0	0	1	105716	0	9.45931e-06	0	28720	0	0
GAA	17	78078388	rs1187796945	G	A	gnomAD Exomes	ENST00000302262.3	p.Met1?	p.Met1?	c.3G>A	start_lost	Literature		1	247470	0	4.04089e-06	0	16012	0	0	0	34440	0	0	0	9864	0	0	0	18358	0	0	0	20552	0	0	1	111790	0	8.94534e-06	0	30410	0	0
GAA	17	78078419	rs768790266	CTCCT	C	gnomAD Exomes	ENST00000302262.3	p.Leu12ArgfsTer30	p.Leu12ArgfsTer30	c.35_38delTCCT	frameshift_variant	manual	PVS1+PM2	1	249324	0	4.01085e-06	0	16086	0	0	0	34522	0	0	0	9980	0	0	0	18356	0	0	0	21268	0	0	1	112466	0	8.89158e-06	0	30566	0	0
GAA	17	78078424	rs760443056	GGCCGT	G	gnomAD Exomes	ENST00000302262.3	p.Ala14LeufsTer19	p.Ala14LeufsTer19	c.40_44delGCCGT	frameshift_variant	manual	PVS1+PM2	1	249388	0	4.00982e-06	0	16084	0	0	0	34532	0	0	0	9980	0	0	0	18358	0	0	0	21296	0	0	1	112472	0	8.8911e-06	0	30580	0	0
GAA	17	78078428	rs768357356	G	GT	gnomAD Exomes	ENST00000302262.3	p.Cys16LeufsTer19	p.Cys16LeufsTer19	c.44dupT	frameshift_variant	manual	PVS1+PM2	1	249480	0	4.00834e-06	0	16090	0	0	0	34534	0	0	0	9988	0	0	1	18362	0	5.44603e-05	0	21328	0	0	0	112502	0	0	0	30586	0	0
GAA	17	78078503	rs767409395	C	T	gnomAD Exomes,gnomAD Genomes	ENST00000302262.3	p.Arg40Ter	p.Arg40Ter	c.118C>T	stop_gained	Literature		4	280068	0	1.42822e-05	0	24680	0	0	0	35320	0	0	0	10248	0	0	1	19900	0	5.02513e-05	0	24828	0	0	1	127458	0	7.84572e-06	2	30484	0	6.56082e-05
GAA	17	78078590	rs370174315	C	T	gnomAD Exomes	ENST00000302262.3	p.Gln69Ter	p.Gln69Ter	c.205C>T	stop_gained	manual	PVS1+PM2	1	245642	0	4.07097e-06	0	15638	0	0	0	34318	0	0	0	9900	0	0	1	18186	0	5.49874e-05	0	20764	0	0	0	110454	0	0	0	30392	0	0
GAA	17	78078601	rs753287841	C	CG	gnomAD Exomes	ENST00000302262.3	p.Arg74ProfsTer22	p.Arg74ProfsTer22	c.218dupG	frameshift_variant	manual	PVS1+PM2	1	245808	0	4.06822e-06	0	15692	0	0	0	34358	0	0	0	9914	0	0	0	18182	0	0	0	20716	0	0	1	110534	0	9.04699e-06	0	30410	0	0
GAA	17	78078665	rs749496973	CCT	C	gnomAD Exomes	ENST00000302262.3	p.Pro94ArgfsTer51	p.Pro94ArgfsTer51	c.281_282delCT	frameshift_variant	Literature		2	248514	0	8.04784e-06	0	15986	0	0	2	34476	0	5.80114e-05	0	9980	0	0	0	18328	0	0	0	21314	0	0	0	111790	0	0	0	30570	0	0
GAA	17	78078692	rs398123174	T	G	gnomAD Genomes	ENST00000302262.3	p.Cys103Gly	p.Cys103Gly	c.307T>G	missense_variant	Literature		1	31374	0	3.18735e-05	0	8706	0	0	0	848	0	0	0	290	0	0	0	1560	0	0	0	3470	0	0	1	15414	0	6.48761e-05	0	0	0	#DIV/0!
GAA	17	78078694	rs373307393	C	G	gnomAD Exomes	ENST00000302262.3	p.Cys103Trp	p.Cys103Trp	c.309C>G	missense_variant	Literature		1	247572	0	4.03923e-06	0	15854	0	0	0	34440	0	0	0	9962	0	0	0	18292	0	0	0	21132	0	0	0	111316	0	0	1	30520	0	3.27654e-05
GAA	17	78078864	rs764750389	TCC	T	gnomAD Exomes	ENST00000302262.3	p.Pro161GlnfsTer15	p.Pro161GlnfsTer15	c.482_483delCC	frameshift_variant	Literature		2	245102	0	8.15987e-06	0	15440	0	0	0	34496	0	0	0	9942	0	0	0	18294	0	0	0	21408	0	0	2	108952	0	1.83567e-05	0	30516	0	0
GAA	17	78078909	rs760051248	CT	C	gnomAD Exomes,gnomAD Genomes	ENST00000302262.3	p.Glu176ArgfsTer45	p.Glu176ArgfsTer45	c.525delT	frameshift_variant	Literature		27	271120	0	9.95869e-05	4	23634	0	0.000169248	0	35266	0	0	0	10140	0	0	0	19746	0	0	0	22528	0	0	23	122326	0	0.000188022	0	30410	0	0
GAA	17	78078909	rs760051248	C	CT	gnomAD Exomes	ENST00000302262.3	p.Glu176Ter	p.Glu176Ter	c.525dupT	frameshift_variant	manual	PVS1+PM2	1	239740	0	4.17119e-06	1	14932	0	6.69703e-05	0	34418	0	0	0	9850	0	0	0	18186	0	0	0	19056	0	0	0	106906	0	0	0	30410	0	0
GAA	17	78078909	rs760051248	CTG	C	gnomAD Exomes	ENST00000302262.3	p.Asn177ProfsTer11	p.Asn177ProfsTer11	c.525_526delTG	frameshift_variant	Literature		1	239740	0	4.17119e-06	0	14932	0	0	0	34418	0	0	0	9850	0	0	0	18186	0	0	0	19056	0	0	0	106906	0	0	1	30410	0	3.28839e-05
GAA	17	78078930	rs200524747	CGGTG	C	gnomAD Exomes	ENST00000302262.3	c.546+2_546+5delTGGG		c.546+2_546+5delTGGG	splice_donor_variant	Literature		1	236756	0	4.22376e-06	0	14852	0	0	0	34340	0	0	0	9794	0	0	0	18118	0	0	0	16926	0	0	1	106436	0	9.39532e-06	0	30332	0	0
GAA	17	78078931	rs143523371	G	C	gnomAD Exomes	ENST00000302262.3	p.Thr182Thr	p.Thr182Thr	c.546G>C	splice_region_variant	Literature		2	236410	0	8.45988e-06	0	14818	0	0	0	34338	0	0	0	9780	0	0	0	18100	0	0	0	16748	0	0	2	106330	0	1.88094e-05	0	30338	0	0
GAA	17	78078931	rs143523371	G	A	gnomAD Exomes,gnomAD Genomes	ENST00000302262.3	p.Thr182Thr	p.Thr182Thr	c.546G>A	splice_region_variant	Literature		8	267796	0	2.98735e-05	2	23522	0	8.50268e-05	0	35186	0	0	0	10070	0	0	2	19660	0	0.000101729	0	20222	0	0	4	121752	0	3.28537e-05	0	30338	0	0
GAA	17	78079569	rs771258854	C	T	gnomAD Exomes	ENST00000302262.3	p.Arg190Cys	p.Arg190Cys	c.568C>T	missense_variant	Literature		4	249770	0	1.60147e-05	0	16222	0	0	0	34578	0	0	0	10066	0	0	1	18382	0	5.4401e-05	0	20340	0	0	2	113452	0	1.76286e-05	0	30616	0	0
GAA	17	78079570	rs528367092	G	A	gnomAD Exomes	ENST00000302262.3	p.Arg190His	p.Arg190His	c.569G>A	missense_variant	Literature		4	249638	0	1.60232e-05	1	16218	0	6.16599e-05	2	34578	0	5.78402e-05	0	10066	0	0	0	18384	0	0	0	20226	0	0	1	113436	0	8.81554e-06	0	30614	0	0
GAA	17	78079574	rs376229714	C	A	gnomAD Exomes	ENST00000302262.3	p.Tyr191Ter	p.Tyr191Ter	c.573C>A	stop_gained	Literature		1	249708	0	4.00468e-06	0	16220	0	0	1	34578	0	2.89201e-05	0	10066	0	0	0	18384	0	0	0	20286	0	0	0	113442	0	0	0	30616	0	0
GAA	17	78079625	rs754042516	C	CT	gnomAD Exomes	ENST00000302262.3	p.Tyr209LeufsTer121	p.Tyr209LeufsTer121	c.625dupT	frameshift_variant	manual	PVS1+PM2	1	247666	0	4.0377e-06	0	16180	0	0	0	34574	0	0	0	10036	0	0	0	18378	0	0	0	18688	0	0	1	113094	0	8.8422e-06	0	30616	0	0
GAA	17	78079656	rs370950728	G	A	gnomAD Exomes,gnomAD Genomes	ENST00000302262.3	p.Gly219Arg	p.Gly219Arg	c.655G>A	missense_variant	Literature		5	276370	0	1.80917e-05	1	24848	0	4.02447e-05	1	35388	0	2.82582e-05	0	10298	0	0	0	19918	0	0	0	20156	0	0	3	128014	0	2.34349e-05	0	30598	0	0
GAA	17	78079671	rs757700700	C	T	gnomAD Exomes,gnomAD Genomes	ENST00000302262.3	p.Arg224Trp	p.Arg224Trp	c.670C>T	missense_variant	Literature		6	274746	0	2.18384e-05	0	24824	0	0	0	35354	0	0	0	10244	0	0	0	19924	0	0	0	19108	0	0	6	127580	0	4.70293e-05	0	30584	0	0
GAA	17	78079672	rs200210219	G	C	gnomAD Exomes	ENST00000302262.3	p.Arg224Pro	p.Arg224Pro	c.671G>C	missense_variant	Literature		1	243266	0	4.11073e-06	0	16104	0	0	0	34510	0	0	0	9950	0	0	1	18366	0	5.44484e-05	0	15542	0	0	0	112168	0	0	0	30578	0	0
GAA	17	78079672	rs200210219	G	A	gnomAD Exomes,gnomAD Genomes	ENST00000302262.3	p.Arg224Gln	p.Arg224Gln	c.671G>A	missense_variant	Literature		7	274662	0	2.54859e-05	2	24814	0	8.05997e-05	1	35358	0	2.82821e-05	0	10240	0	0	1	19926	0	5.01857e-05	0	19018	0	0	3	127592	0	2.35124e-05	0	30578	0	0
GAA	17	78079694	rs773281453	G	C	gnomAD Exomes	ENST00000302262.3	c.692+1G>C		c.692+1G>C	splice_donor_variant	Literature		1	239752	0	4.17098e-06	0	16062	0	0	0	34448	0	0	0	9758	0	0	0	18334	0	0	0	13512	0	0	1	111256	0	8.98828e-06	0	30388	0	0
GAA	17	78079694	rs773281453	G	A	gnomAD Exomes	ENST00000302262.3	c.692+1G>A		c.692+1G>A	splice_donor_variant	Literature		1	239752	0	4.17098e-06	0	16062	0	0	1	34448	0	2.90293e-05	0	9758	0	0	0	18334	0	0	0	13512	0	0	0	111256	0	0	0	30388	0	0
GAA	17	78079698	rs763027848	G	T	gnomAD Exomes	ENST00000302262.3	c.692+5G>T		c.692+5G>T	splice_region_variant	Literature		1	239172	0	4.18109e-06	0	16054	0	0	0	34382	0	0	0	9702	0	0	0	18336	0	0	0	13308	0	0	1	111074	0	9.00301e-06	0	30338	0	0
GAA	17	78081395	rs1178922366	G	C	gnomAD Exomes	ENST00000302262.3	p.Gln244His	p.Gln244His	c.732G>C	missense_variant	Literature		1	251150	0	3.98168e-06	0	16230	0	0	0	34584	0	0	0	10072	0	0	0	18380	0	0	0	21642	0	0	0	113494	0	0	1	30616	0	3.26627e-05
GAA	17	78081406	rs1443844938	T	C	gnomAD Exomes,gnomAD Genomes	ENST00000302262.3	p.Leu248Pro	p.Leu248Pro	c.743T>C	missense_variant	Literature		2	282528	0	7.07894e-06	0	24922	0	0	0	35432	0	0	0	10364	0	0	0	19946	0	0	0	25110	0	0	2	128914	0	1.55142e-05	0	30616	0	0
GAA	17	78081415;78081424	rs200856561;rs577915581	C;C	T;T	gnomAD Exomes,gnomAD Genomes	ENST00000302262.3	p.Ser251Leu;p.Ser254Leu	p.Ser251Leu;p.Ser254Leu	c.752C>T;c.761C>T	missense_variant	Literature		52	282466	0	0.000184093	0	24914	0	0	0	35434	0	0	0	10360	0	0	52	19930	0	0.00260913	0	25114	0	0	0	128888	0	0	0	30616	0	0
GAA	17	78081447	rs201896815	G	A	gnomAD Exomes,gnomAD Genomes	ENST00000302262.3	p.Glu262Lys	p.Glu262Lys	c.784G>A	missense_variant	Literature		4	282344	0	1.41671e-05	0	24902	0	0	0	35430	0	0	0	10352	0	0	1	19938	0	5.01555e-05	0	25102	0	0	3	128794	0	2.3293e-05	0	30616	0	0
GAA	17	78081481	rs746827767	G	A	gnomAD Exomes	ENST00000302262.3	p.Trp273Ter	p.Trp273Ter	c.818G>A	stop_gained	manual	PVS1+PM2	1	250546	0	3.99128e-06	0	16192	0	0	0	34576	0	0	0	10048	0	0	0	18356	0	0	0	21640	0	0	0	113008	0	0	1	30614	0	3.26648e-05
GAA	17	78081504	rs142967546	C	T	gnomAD Exomes,gnomAD Genomes	ENST00000302262.3	p.Arg281Trp	p.Arg281Trp	c.841C>T	missense_variant	Literature		57	277866	0	0.000205135	4	24610	0	0.000162536	0	35386	0	0	0	10276	0	0	0	19838	0	0	0	24164	0	0	51	125884	0	0.000405135	1	30596	0	3.2684e-05
GAA	17	78081516	rs886042086	C	T	gnomAD Exomes,gnomAD Genomes	ENST00000302262.3	p.Pro285Ser	p.Pro285Ser	c.853C>T	missense_variant	Literature		3	230330	0	1.30248e-05	3	22640	0	0.000132509	0	30180	0	0	0	7244	0	0	0	17616	0	0	0	18742	0	0	0	103950	0	0	0	24536	0	0
GAA	17	78081517	rs764622267	C	G	gnomAD Exomes	ENST00000302262.3	p.Pro285Arg	p.Pro285Arg	c.854C>G	missense_variant	Literature		1	195744	0	5.10871e-06	0	14496	0	0	0	29194	0	0	0	6616	0	0	0	15910	0	0	0	14390	0	0	1	87084	0	1.14832e-05	0	23662	0	0
GAA	17	78081603	rs761121318	G	GT	gnomAD Exomes	ENST00000302262.3	p.Ala289CysfsTer41	p.Ala289CysfsTer41	c.864dupT	frameshift_variant	manual	PVS1+PM2	1	244662	0	4.08727e-06	0	15622	0	0	0	34146	0	0	0	9864	0	0	0	18048	0	0	0	20896	0	0	0	109718	0	0	1	30424	0	3.28688e-05
GAA	17	78081611	rs773417785	C	T	gnomAD Exomes	ENST00000302262.3	p.Leu291Phe	p.Leu291Phe	c.871C>T	missense_variant	Literature		8	245142	0	3.26341e-05	1	15678	0	6.37836e-05	0	34192	0	0	0	9870	0	0	0	18066	0	0	0	20822	0	0	7	110146	0	6.3552e-05	0	30418	0	0
GAA	17	78081615	rs1057516600	A	G	gnomAD Exomes	ENST00000302262.3	p.Tyr292Cys	p.Tyr292Cys	c.875A>G	missense_variant	Literature		2	245506	0	8.14644e-06	0	15716	0	0	2	34222	0	5.84419e-05	0	9880	0	0	0	18092	0	0	0	20808	0	0	0	110392	0	0	0	30426	0	0
GAA	17	78081617	rs121907945	G	A	gnomAD Exomes,gnomAD Genomes	ENST00000302262.3	p.Gly293Arg	p.Gly293Arg	c.877G>A	missense_variant	Literature		5	276774	0	1.80653e-05	1	24388	0	4.10038e-05	2	35062	0	5.70418e-05	0	10178	0	0	0	19626	0	0	1	24260	0	4.12201e-05	1	125776	0	7.95064e-06	0	30420	0	0
GAA	17	78081665	rs543300039	G	A	gnomAD Exomes	ENST00000302262.3	p.Gly309Arg	p.Gly309Arg	c.925G>A	missense_variant	Literature		7	244726	0	2.86034e-05	0	15598	0	0	0	34192	0	0	1	9898	0	0.000101031	0	17852	0	0	0	20744	0	0	5	110036	0	4.54397e-05	1	30458	0	3.28321e-05
GAA	17	78081672	rs1367693252	T	TG	gnomAD Genomes	ENST00000302262.3	p.Phe311LeufsTer19	p.Phe311LeufsTer19	c.932_933insG	frameshift_variant	manual	PVS1+PM2	1	31346	0	3.1902e-05	1	8684	0	0.000115154	0	848	0	0	0	290	0	0	0	1560	0	0	0	3468	0	0	0	15408	0	0	0	0	0	#DIV/0!
GAA	17	78081693	rs121907936	T	C	gnomAD Exomes	ENST00000302262.3	p.Met318Thr	p.Met318Thr	c.953T>C	missense_variant	Literature		10	236242	0	4.23295e-05	0	14554	0	0	0	33028	0	0	0	9750	0	0	0	17246	0	0	1	19844	0	5.03931e-05	7	106282	0	6.58625e-05	1	29766	0	3.35954e-05
GAA	17	78082136	rs202095215	G	A	gnomAD Exomes	ENST00000302262.3	p.Gly335Arg	p.Gly335Arg	c.1003G>A	missense_variant	Literature		1	251168	0	3.9814e-06	0	16218	0	0	0	34584	0	0	0	10068	0	0	0	18390	0	0	0	21648	0	0	0	113512	0	0	1	30616	0	3.26627e-05
GAA	17	78082197	rs766074609	T	C	gnomAD Exomes	ENST00000302262.3	p.Leu355Pro	p.Leu355Pro	c.1064T>C	missense_variant	Literature		2	250882	0	7.97188e-06	0	16184	0	0	1	34580	0	2.89184e-05	0	10056	0	0	0	18386	0	0	0	21638	0	0	1	113290	0	8.8269e-06	0	30616	0	0
GAA	17	78082266	rs762260678	T	G	gnomAD Exomes	ENST00000302262.3	c.1076-22T>G		c.1076-22T>G	intron_variant	Literature		4	250216	0	1.59862e-05	0	16102	0	0	0	34572	0	0	0	10018	0	0	0	18370	0	0	0	21580	0	0	3	112848	0	2.65844e-05	0	30614	0	0
GAA	17	78082294	rs755253527	C	T	gnomAD Exomes	ENST00000302262.3	p.Pro361Leu	p.Pro361Leu	c.1082C>T	missense_variant	Literature		3	249370	0	1.20303e-05	0	16018	0	0	2	34496	0	5.79777e-05	0	9994	0	0	0	18352	0	0	1	21462	0	4.6594e-05	0	112372	0	0	0	30600	0	0
GAA	17	78082312	rs1478500490	G	A	gnomAD Exomes	ENST00000302262.3	p.Trp367Ter	p.Trp367Ter	c.1100G>A	stop_gained	Literature		1	249294	0	4.01133e-06	0	16042	0	0	0	34496	0	0	0	9990	0	0	0	18364	0	0	0	21332	0	0	1	112382	0	8.89822e-06	0	30596	0	0
GAA	17	78082336	rs142752477	G	T	gnomAD Exomes	ENST00000302262.3	p.Arg375Leu	p.Arg375Leu	c.1124G>T	missense_variant	Literature		2	248456	0	8.04972e-06	0	15970	0	0	0	34444	0	0	0	9972	0	0	0	18348	0	0	0	21160	0	0	2	111942	0	1.78664e-05	0	30544	0	0
GAA	17	78082338	rs754134578	TG	T	gnomAD Exomes	ENST00000302262.3	p.Gly377AlafsTer15	p.Gly377AlafsTer15	c.1130delG	frameshift_variant	Literature		2	248654	0	8.04331e-06	0	16000	0	0	0	34462	0	0	0	9982	0	0	0	18358	0	0	0	21202	0	0	2	112020	0	1.7854e-05	0	30562	0	0
GAA	17	78082341	rs752002666	G	C	gnomAD Exomes,gnomAD Genomes	ENST00000302262.3	p.Gly377Arg	p.Gly377Arg	c.1129G>C	missense_variant	Literature		3	279838	0	1.07205e-05	0	24670	0	0	0	35300	0	0	0	10268	0	0	0	19912	0	0	0	24622	0	0	3	127352	0	2.35568e-05	0	30560	0	0
GAA	17	78082353	rs757458607	AC	A	gnomAD Exomes	ENST00000302262.3	p.Ala382LeufsTer10	p.Ala382LeufsTer10	c.1143delC	frameshift_variant	Literature		1	248094	0	4.03073e-06	0	15942	0	0	0	34440	0	0	0	9974	0	0	0	18346	0	0	0	21014	0	0	1	111784	0	8.94582e-06	0	30536	0	0
GAA	17	78082405		TGGTGAGTTGGGGTGGTGGCAGG	T	gnomAD Exomes	ENST00000302262.3	c.1194+2_1194+23delTGAGTTGGGGTGGTGGCAGGGG		c.1194+2_1194+23delTGAGTTGGGGTGGTGGCAGGGG	splice_donor_variant	manual	PVS1+PM2	1	247960	0	4.03291e-06	0	15864	0	0	0	34448	0	0	0	9958	0	0	0	18322	0	0	0	21038	0	0	1	111706	0	8.95207e-06	0	30576	0	0
GAA	17	78082494	rs765360653	A	G	gnomAD Exomes	ENST00000302262.3	c.1195-2A>G		c.1195-2A>G	splice_acceptor_variant	Literature		1	247412	0	4.04184e-06	1	15640	0	6.39386e-05	0	34400	0	0	0	9954	0	0	0	18276	0	0	0	21252	0	0	0	111318	0	0	0	30566	0	0
GAA	17	78082498	rs780928895	CG	C	gnomAD Exomes	ENST00000302262.3	p.Val400SerfsTer40	p.Val400SerfsTer40	c.1198delG	frameshift_variant	manual	PVS1+PM2	1	247828	0	4.03506e-06	0	15752	0	0	0	34424	0	0	0	9964	0	0	0	18296	0	0	0	21296	0	0	1	111490	0	8.96941e-06	0	30580	0	0
GAA	17	78082511	rs141533320	G	A	gnomAD Exomes	ENST00000302262.3	p.Asp404Asn	p.Asp404Asn	c.1210G>A	missense_variant	Literature		8	248242	0	3.22266e-05	1	15828	0	6.31792e-05	0	34448	0	0	0	9962	0	0	1	18308	0	5.46209e-05	0	21392	0	0	5	111690	0	4.47668e-05	0	30570	0	0
GAA	17	78082523	rs560575383	A	G	gnomAD Exomes	ENST00000302262.3	p.Met408Val	p.Met408Val	c.1222A>G	missense_variant	Literature		2	248202	0	8.05795e-06	0	15868	0	0	0	34444	0	0	0	9956	0	0	0	18304	0	0	0	21334	0	0	2	111716	0	1.79025e-05	0	30522	0	0
GAA	17	78082586	rs528369909	C	T	gnomAD Exomes	ENST00000302262.3	p.Gln429Ter	p.Gln429Ter	c.1285C>T	stop_gained	manual	PVS1+PM2	1	233994	0	4.27361e-06	0	14376	0	0	0	33314	0	0	0	9660	0	0	0	17508	0	0	0	20042	0	0	0	104002	0	0	1	29300	0	3.41297e-05
GAA	17	78082592	rs996798292	C	CTGCA	gnomAD Exomes	ENST00000302262.3	p.Gln433AlafsTer74	p.Gln433AlafsTer74	c.1292_1295dupTGCA	frameshift_variant	Literature		1	232930	0	4.29314e-06	1	14302	0	6.99203e-05	0	33230	0	0	0	9630	0	0	0	17366	0	0	0	19978	0	0	0	103382	0	0	0	29282	0	0
GAA	17	78082610	rs770610356	C	T	gnomAD Exomes,gnomAD Genomes	ENST00000302262.3	p.Arg437Cys	p.Arg437Cys	c.1309C>T	missense_variant	Literature		2	248824	0	8.03781e-06	2	21914	0	9.12659e-05	0	32396	0	0	0	9632	0	0	0	17696	0	0	0	22242	0	0	0	110510	0	0	0	27858	0	0
GAA	17	78082617	rs747610090	T	A	gnomAD Exomes	ENST00000302262.3	p.Met439Lys	p.Met439Lys	c.1316T>A	missense_variant	Literature		6	210934	0	2.84449e-05	0	12718	0	0	0	30790	0	0	0	9224	0	0	6	15644	0	0.000383534	0	18330	0	0	0	91472	0	0	0	27382	0	0
GAA	17	78082629	rs1434761678	T	C	gnomAD Exomes	ENST00000302262.3	c.1326+2T>C		c.1326+2T>C	splice_donor_variant	Literature		1	200502	0	4.98748e-06	0	11928	0	0	0	29652	0	0	0	9046	0	0	0	14908	0	0	0	17670	0	0	0	85578	0	0	1	26540	0	3.7679e-05
GAA	17	78083742	rs1410829147	A	G	gnomAD Genomes	ENST00000302262.3	c.1327-2A>G		c.1327-2A>G	splice_acceptor_variant	Literature		2	31392	0	6.37105e-05	2	8708	0	0.000229674	0	848	0	0	0	290	0	0	0	1558	0	0	0	3476	0	0	0	15424	0	0	0	0	0	#DIV/0!
GAA	17	78083807	rs1273392818	A	AG	gnomAD Exomes	ENST00000302262.3	p.Val466GlyfsTer40	p.Val466GlyfsTer40	c.1396dupG	frameshift_variant	manual	PVS1+PM2	1	249832	0	4.00269e-06	0	15988	0	0	0	34526	0	0	0	10006	0	0	0	18346	0	0	0	21604	0	0	0	112700	0	0	1	30576	0	3.27054e-05
GAA	17	78083823	rs768500880	CCAA	C	gnomAD Exomes	ENST00000302262.3	p.Asn470del	p.Asn470del	c.1408_1410delAAC	inframe_deletion	Literature		2	249744	0	8.0082e-06	0	15902	0	0	0	34542	0	0	0	10010	0	0	1	18360	0	5.44662e-05	0	21630	0	0	1	112594	0	8.88147e-06	0	30610	0	0
GAA	17	78083827	rs886043068	CGAGA	C	gnomAD Exomes,gnomAD Genomes	ENST00000302262.3	p.Glu471ProfsTer5	p.Glu471ProfsTer5	c.1411_1414delGAGA	frameshift_variant	Literature		5	280742	0	1.78099e-05	0	24498	0	0	0	35380	0	0	0	10296	0	0	5	19900	0	0.000251256	0	25098	0	0	0	127798	0	0	0	30606	0	0
GAA	17	78083849	rs778068209	G	A	gnomAD Exomes	ENST00000302262.3	p.Gly478Arg	p.Gly478Arg	c.1432G>A	missense_variant	Literature		1	248486	0	4.02437e-06	0	15456	0	0	1	34538	0	2.89536e-05	0	9972	0	0	0	18362	0	0	0	21610	0	0	0	111878	0	0	0	30606	0	0
GAA	17	78083854	rs796051877	G	A	gnomAD Exomes	ENST00000302262.3	p.Lys479Lys	p.Lys479Lys	c.1437G>A	splice_region_variant	Literature		1	248208	0	4.02888e-06	0	15394	0	0	0	34538	0	0	0	9966	0	0	0	18360	0	0	0	21600	0	0	0	111684	0	0	1	30606	0	3.26733e-05
GAA	17	78083855		G	A	gnomAD Exomes	ENST00000302262.3	c.1437+1G>A		c.1437+1G>A	splice_donor_variant	Literature		1	248246	0	4.02826e-06	0	15408	0	0	1	34538	0	2.89536e-05	0	9962	0	0	0	18360	0	0	0	21604	0	0	0	111708	0	0	0	30608	0	0
GAA	17	78084525	rs147804176	G	T	gnomAD Exomes	ENST00000302262.3	c.1438-1G>T		c.1438-1G>T	splice_acceptor_variant	Literature		1	250786	0	3.98746e-06	0	16194	0	0	0	34572	0	0	0	10038	0	0	0	18386	0	0	0	21620	0	0	1	113236	0	8.83111e-06	0	30612	0	0
GAA	17	78084528	rs1403500889	AT	A	gnomAD Exomes	ENST00000302262.3	p.Trp481GlyfsTer39	p.Trp481GlyfsTer39	c.1441delT	frameshift_variant	Literature		1	250840	0	3.98661e-06	1	16204	0	6.17132e-05	0	34572	0	0	0	10042	0	0	0	18386	0	0	0	21628	0	0	0	113268	0	0	0	30612	0	0
GAA	17	78084529	rs772883420	T	A	gnomAD Genomes	ENST00000302262.3	p.Trp481Arg	p.Trp481Arg	c.1441T>A	missense_variant	manual	PS1+PM1+PM2+PP3	1	31376	0	3.18715e-05	1	8702	0	0.000114916	0	848	0	0	0	290	0	0	0	1560	0	0	0	3470	0	0	0	15420	0	0	0	0	0	#DIV/0!
GAA	17	78084529	rs772883420	T	C	gnomAD Exomes,gnomAD Genomes	ENST00000302262.3	p.Trp481Arg	p.Trp481Arg	c.1441T>C	missense_variant	Literature		6	282252	0	2.12576e-05	2	24904	0	8.03084e-05	0	35418	0	0	0	10330	0	0	0	19948	0	0	0	25094	0	0	4	128730	0	3.10728e-05	0	30614	0	0
GAA	17	78084553	rs398123169	G	A	gnomAD Exomes	ENST00000302262.3	p.Asp489Asn	p.Asp489Asn	c.1465G>A	missense_variant	Literature		3	251130	0	1.1946e-05	0	16224	0	0	0	34584	0	0	0	10060	0	0	0	18390	0	0	1	21638	0	4.6215e-05	1	113488	0	8.8115e-06	1	30614	0	3.26648e-05
GAA	17	78084566	rs148842275	C	T	gnomAD Exomes,gnomAD Genomes	ENST00000302262.3	p.Pro493Leu	p.Pro493Leu	c.1478C>T	missense_variant	Literature		4	282584	0	1.41551e-05	0	24940	0	0	0	35434	0	0	0	10352	0	0	0	19944	0	0	0	25116	0	0	4	128962	0	3.10169e-05	0	30616	0	0
GAA	17	78084584	rs766680292	G	A	gnomAD Exomes	ENST00000302262.3	p.Trp499Ter	p.Trp499Ter	c.1496G>A	stop_gained	Literature		1	251198	0	3.98092e-06	0	16232	0	0	1	34586	0	2.89134e-05	0	10066	0	0	0	18392	0	0	0	21644	0	0	0	113528	0	0	0	30616	0	0
GAA	17	78084636	rs140826989	G	A	gnomAD Exomes,gnomAD Genomes	ENST00000302262.3	p.Trp516Ter	p.Trp516Ter	c.1548G>A	stop_gained	Literature		2	282510	0	7.0794e-06	0	24920	0	0	0	35426	0	0	0	10360	0	0	0	19946	0	0	0	25120	0	0	2	128904	0	1.55154e-05	0	30614	0	0
GAA	17	78084640	rs770780848	G	T	gnomAD Exomes	ENST00000302262.3	c.1551+1G>T		c.1551+1G>T	splice_donor_variant	Literature		2	251156	0	7.96318e-06	0	16216	0	0	1	34580	0	2.89184e-05	0	10068	0	0	0	18386	0	0	0	21644	0	0	1	113512	0	8.80964e-06	0	30616	0	0
GAA	17	78084737	rs375470378	C	G	gnomAD Exomes,gnomAD Genomes	ENST00000302262.3	c.1552-3C>G		c.1552-3C>G	splice_region_variant	Literature		38	282678	0	0.000134429	0	24954	0	0	3	35432	0	8.46692e-05	0	10362	0	0	0	19948	0	0	0	25120	0	0	35	129024	0	0.000271267	0	30616	0	0
GAA	17	78084749	rs121907937	G	A	gnomAD Exomes	ENST00000302262.3	p.Glu521Lys	p.Glu521Lys	c.1561G>A	missense_variant	Literature		1	251268	0	3.97981e-06	0	16244	0	0	0	34580	0	0	0	10072	0	0	0	18390	0	0	0	21638	0	0	0	113596	0	0	1	30616	0	3.26627e-05
GAA	17	78084752	rs892129065	C	T	gnomAD Exomes	ENST00000302262.3	p.Pro522Ser	p.Pro522Ser	c.1564C>T	missense_variant	Literature		2	251280	0	7.95925e-06	0	16244	0	0	0	34582	0	0	0	10072	0	0	0	18390	0	0	0	21642	0	0	2	113602	0	1.76053e-05	0	30616	0	0
GAA	17	78084766	rs1291214871	CAG	C	gnomAD Exomes	ENST00000302262.3	p.Arg527GlyfsTer3	p.Arg527GlyfsTer3	c.1579_1580delAG	frameshift_variant	Literature		1	251264	0	3.97988e-06	0	16244	0	0	0	34580	0	0	0	10066	0	0	0	18390	0	0	0	21648	0	0	1	113590	0	8.80359e-06	0	30616	0	0
GAA	17	78084776	rs777173465	GA	G	gnomAD Exomes	ENST00000302262.3	p.Glu530GlyfsTer48	p.Glu530GlyfsTer48	c.1589delA	frameshift_variant	manual	PVS1+PM2	1	251184	0	3.98115e-06	0	16238	0	0	0	34574	0	0	0	10062	0	0	0	18388	0	0	0	21638	0	0	1	113538	0	8.80762e-06	0	30616	0	0
GAA	17	78084797	rs762060817	GA	G	gnomAD Exomes	ENST00000302262.3	p.Glu537GlyfsTer41	p.Glu537GlyfsTer41	c.1610delA	frameshift_variant	Literature		2	251112	0	7.96457e-06	0	16224	0	0	0	34562	0	0	0	10066	0	0	0	18388	0	0	0	21632	0	0	2	113494	0	1.76221e-05	0	30616	0	0
GAA	17	78084822	rs121907942	C	T	gnomAD Exomes,gnomAD Genomes	ENST00000302262.3	p.Pro545Leu	p.Pro545Leu	c.1634C>T	missense_variant	Literature		5	281862	0	1.77392e-05	0	24868	0	0	0	35380	0	0	0	10306	0	0	0	19936	0	0	3	25020	0	0.000119904	1	128558	0	7.77859e-06	0	30594	0	0
GAA	17	78085789	rs766398206	T	TG	gnomAD Exomes	ENST00000302262.3	p.Thr551AspfsTer85	p.Thr551AspfsTer85	c.1650dupG	frameshift_variant	Literature		1	250478	0	3.99237e-06	1	16186	0	6.17818e-05	0	34558	0	0	0	10048	0	0	0	18376	0	0	0	21350	0	0	0	113236	0	0	0	30610	0	0
GAA	17	78085800	rs779556619	T	C	gnomAD Exomes	ENST00000302262.3	p.Leu552Pro	p.Leu552Pro	c.1655T>C	missense_variant	Literature		8	250910	0	3.18839e-05	0	16218	0	0	0	34568	0	0	0	10056	0	0	0	18384	0	0	0	21520	0	0	8	113426	0	7.05306e-05	0	30616	0	0
GAA	17	78085855	rs765362308	C	G	gnomAD Genomes	ENST00000302262.3	p.Asn570Lys	p.Asn570Lys	c.1710C>G	missense_variant	Literature		1	31374	0	3.18735e-05	1	8702	0	0.000114916	0	848	0	0	0	290	0	0	0	1560	0	0	0	3474	0	0	0	15412	0	0	0	0	0	#DIV/0!
GAA	17	78085870	rs112517802	C	A	gnomAD Exomes,gnomAD Genomes	ENST00000302262.3	p.Tyr575Ter	p.Tyr575Ter	c.1725C>A	stop_gained	Literature		5	282692	0	1.76871e-05	0	24944	0	0	0	35426	0	0	0	10368	0	0	0	19952	0	0	5	25062	0	0.000199505	0	129100	0	0	0	30616	0	0
GAA	17	78085880	rs991082382	G	A	gnomAD Exomes,gnomAD Genomes	ENST00000302262.3	p.Glu579Lys	p.Glu579Lys	c.1735G>A	missense_variant	Literature		2	282638	0	7.07619e-06	0	24944	0	0	0	35424	0	0	0	10366	0	0	0	19952	0	0	0	25020	0	0	2	129092	0	1.54928e-05	0	30616	0	0
GAA	17	78086403	rs775450536	G	A	gnomAD Exomes	ENST00000302262.3	p.Arg594His	p.Arg594His	c.1781G>A	missense_variant	Literature		2	248732	0	8.04078e-06	0	15962	0	0	0	34476	0	0	1	9994	0	0.00010006	0	18238	0	0	0	21448	0	0	1	111938	0	8.93352e-06	0	30598	0	0
GAA	17	78086418	rs753505203	C	A	gnomAD Exomes	ENST00000302262.3	p.Ser599Tyr	p.Ser599Tyr	c.1796C>A	missense_variant	Literature		3	248524	0	1.20713e-05	0	15920	0	0	0	34448	0	0	0	9978	0	0	0	18226	0	0	0	21440	0	0	3	111834	0	2.68255e-05	0	30602	0	0
GAA	17	78086420	rs764670084	C	T	gnomAD Exomes	ENST00000302262.3	p.Arg600Cys	p.Arg600Cys	c.1798C>T	missense_variant	Literature		1	248436	0	4.02518e-06	0	15908	0	0	0	34438	0	0	0	9982	0	0	0	18218	0	0	0	21438	0	0	0	111772	0	0	1	30610	0	3.26691e-05
GAA	17	78086421	rs377544304	G	A	gnomAD Exomes	ENST00000302262.3	p.Arg600His	p.Arg600His	c.1799G>A	missense_variant	Literature		3	248322	0	1.20811e-05	0	15884	0	0	0	34424	0	0	0	9978	0	0	0	18204	0	0	0	21426	0	0	2	111734	0	1.78997e-05	1	30606	0	3.26733e-05
GAA	17	78086424	rs374470794	C	T	gnomAD Genomes	ENST00000302262.3	p.Ser601Leu	p.Ser601Leu	c.1802C>T	missense_variant	Literature		1	31374	0	3.18735e-05	0	8704	0	0	0	848	0	0	0	290	0	0	1	1558	0	0.000641849	0	3474	0	0	0	15414	0	0	0	0	0	#DIV/0!
GAA	17	78086426	rs781484283	A	G	gnomAD Exomes	ENST00000302262.3	p.Thr602Ala	p.Thr602Ala	c.1804A>G	missense_variant	Literature		1	247794	0	4.03561e-06	0	15808	0	0	0	34410	0	0	0	9968	0	0	0	18174	0	0	0	21300	0	0	1	111482	0	8.97006e-06	0	30600	0	0
GAA	17	78086444	rs749529161	C	T	gnomAD Exomes,gnomAD Genomes	ENST00000302262.3	p.Arg608Ter	p.Arg608Ter	c.1822C>T	stop_gained	Literature		5	276794	0	1.8064e-05	0	23868	0	0	0	35160	0	0	0	10190	0	0	1	19598	0	5.10256e-05	1	24638	0	4.05877e-05	3	125720	0	2.38626e-05	0	30554	0	0
GAA	17	78086447	rs778892297	T	TA	gnomAD Exomes	ENST00000302262.3	p.Tyr609Ter	p.Tyr609Ter	c.1826dupA	stop_gained	Literature		2	245124	0	8.15914e-06	0	15132	0	0	0	34294	0	0	0	9898	0	0	0	18012	0	0	0	21136	0	0	2	110126	0	1.8161e-05	0	30544	0	0
GAA	17	78086448	rs781088002	AC	A	gnomAD Exomes,gnomAD Genomes	ENST00000302262.3	p.Tyr609Ter	p.Tyr609Ter	c.1827delC	frameshift_variant	Literature		9	276034	0	3.26047e-05	0	23756	0	0	0	35116	0	0	0	10178	0	0	0	19550	0	0	0	24530	0	0	9	125326	0	7.18127e-05	0	30536	0	0
GAA	17	78086453	rs1278340100	G	A	gnomAD Exomes	ENST00000302262.3	p.Gly611Ser	p.Gly611Ser	c.1831G>A	missense_variant	Literature		1	246012	0	4.06484e-06	0	15348	0	0	1	34334	0	2.91256e-05	0	9888	0	0	0	18136	0	0	0	21192	0	0	0	110572	0	0	0	30530	0	0
GAA	17	78086458	rs768397968	C	G	gnomAD Exomes	ENST00000302262.3	p.His612Gln	p.His612Gln	c.1836C>G	missense_variant	Literature		1	245684	0	4.07027e-06	1	15326	0	6.52486e-05	0	34302	0	0	0	9880	0	0	0	18136	0	0	0	21130	0	0	0	110436	0	0	0	30460	0	0
GAA	17	78086463	rs369531647	C	A	gnomAD Exomes,gnomAD Genomes	ENST00000302262.3	p.Thr614Lys	p.Thr614Lys	c.1841C>A	missense_variant	Literature		6	276042	0	2.17358e-05	0	23902	0	0	0	35096	0	0	0	10142	0	0	0	19628	0	0	0	24458	0	0	6	125426	0	4.7837e-05	0	30340	0	0
GAA	17	78086463	rs369531647	C	T	gnomAD Exomes,gnomAD Genomes	ENST00000302262.3	p.Thr614Met	p.Thr614Met	c.1841C>T	missense_variant	Literature		4	276042	0	1.44905e-05	1	23902	0	4.18375e-05	0	35096	0	0	0	10142	0	0	0	19628	0	0	0	24458	0	0	1	125426	0	7.97283e-06	1	30340	0	3.29598e-05
GAA	17	78086465	rs549029029	G	A	gnomAD Exomes	ENST00000302262.3	p.Gly615Arg	p.Gly615Arg	c.1843G>A	missense_variant	Literature		4	243962	0	1.6396e-05	0	15146	0	0	0	34194	0	0	0	9830	0	0	4	17994	0	0.000222296	0	20890	0	0	0	109694	0	0	0	30260	0	0
GAA	17	78086466	rs1243515778	G	A	gnomAD Exomes	ENST00000302262.3	p.Gly615Glu	p.Gly615Glu	c.1844G>A	missense_variant	Literature		1	244002	0	4.09833e-06	0	15144	0	0	1	34196	0	2.92432e-05	0	9824	0	0	0	18014	0	0	0	20888	0	0	0	109708	0	0	0	30278	0	0
GAA	17	78086468	rs796161389	G	GA	gnomAD Exomes	ENST00000302262.3	p.Asp616GlufsTer20	p.Asp616GlufsTer20	c.1847dupA	frameshift_variant	Literature		1	243390	0	4.10863e-06	0	15120	0	0	0	34136	0	0	0	9822	0	0	0	17966	0	0	0	20824	0	0	1	109384	0	9.1421e-06	0	30216	0	0
GAA	17	78086475	rs1384805011	G	A	gnomAD Exomes	ENST00000302262.3	p.Trp618Ter	p.Trp618Ter	c.1853G>A	stop_gained	manual	PVS1+PM2	1	241106	0	4.14755e-06	0	14950	0	0	1	33942	0	2.9462e-05	0	9762	0	0	0	17834	0	0	0	20604	0	0	0	108222	0	0	0	29936	0	0
GAA	17	78086478	rs753269119	G	A	gnomAD Exomes	ENST00000302262.3	p.Ser619Asn	p.Ser619Asn	c.1856G>A	missense_variant	Literature		4	241268	0	1.65791e-05	0	14992	0	0	0	33932	0	0	0	9760	0	0	0	17856	0	0	0	20624	0	0	0	108262	0	0	4	29974	0	0.000133449
GAA	17	78086511	rs776325453	G	A	gnomAD Exomes	ENST00000302262.3	c.1888+1G>A		c.1888+1G>A	splice_donor_variant	Literature		1	228548	0	4.37545e-06	0	13476	0	0	0	32740	0	0	0	9470	0	0	0	17070	0	0	0	19648	0	0	1	101592	0	9.84329e-06	0	28902	0	0
GAA	17	78086673	rs1371492661	A	T	gnomAD Exomes	ENST00000302262.3	c.1889-2A>T		c.1889-2A>T	splice_acceptor_variant	manual	PVS1+PM2	1	237146	0	4.21681e-06	0	14182	0	0	0	33548	0	0	0	9694	0	0	0	17820	0	0	1	20358	0	4.91207e-05	0	106598	0	0	0	29116	0	0
GAA	17	78086691	rs1414146587	C	A	gnomAD Exomes	ENST00000302262.3	p.Asn635Lys	p.Asn635Lys	c.1905C>A	missense_variant	Literature		1	241294	0	4.14432e-06	0	14614	0	0	1	33926	0	2.94759e-05	0	9782	0	0	0	18054	0	0	0	20640	0	0	0	108842	0	0	0	29530	0	0
GAA	17	78086698	rs757617999	G	T	gnomAD Exomes	ENST00000302262.3	p.Gly638Trp	p.Gly638Trp	c.1912G>T	missense_variant	Literature		3	242160	0	1.23885e-05	1	14810	0	6.75219e-05	0	33976	0	0	0	9812	0	0	0	18100	0	0	0	20716	0	0	1	109192	0	9.15818e-06	1	29634	0	3.3745e-05
GAA	17	78086710		GT	G	gnomAD Exomes	ENST00000302262.3	p.Val642AlafsTer54	p.Val642AlafsTer54	c.1925delT	frameshift_variant	manual	PVS1+PM2	1	242294	0	4.12722e-06	0	14934	0	0	0	33978	0	0	0	9802	0	0	0	18106	0	0	0	20662	0	0	1	109236	0	9.15449e-06	0	29630	0	0
GAA	17	78086713	rs28937909	G	A	gnomAD Exomes	ENST00000302262.3	p.Gly643Arg	p.Gly643Arg	c.1927G>A	missense_variant	Literature		6	242074	0	2.47858e-05	0	15020	0	0	1	33956	0	2.94499e-05	0	9794	0	0	0	18054	0	0	0	20610	0	0	4	109080	0	3.66703e-05	1	29618	0	3.37633e-05
GAA	17	78086714	rs748829376	G	GGGCCGAC	gnomAD Exomes	ENST00000302262.3	p.Val646GlyfsTer93	p.Val646GlyfsTer93	c.1930_1936dupGCCGACG	frameshift_variant	Literature		2	242460	0	8.24878e-06	0	15068	0	0	0	33970	0	0	0	9808	0	0	0	18100	0	0	0	20626	0	0	0	109292	0	0	2	29648	0	6.74582e-05
GAA	17	78086719	rs368438393	G	C	gnomAD Exomes	ENST00000302262.3	p.Asp645His	p.Asp645His	c.1933G>C	missense_variant	Literature		2	242414	0	8.25035e-06	0	15154	0	0	0	33952	0	0	0	9810	0	0	1	18070	0	5.53403e-05	1	20588	0	4.8572e-05	0	109242	0	0	0	29650	0	0
GAA	17	78086719	rs368438393	G	T	gnomAD Exomes	ENST00000302262.3	p.Asp645Tyr	p.Asp645Tyr	c.1933G>T	missense_variant	Literature		2	242414	0	8.25035e-06	1	15154	0	6.59892e-05	1	33952	0	2.94533e-05	0	9810	0	0	0	18070	0	0	0	20588	0	0	0	109242	0	0	0	29650	0	0
GAA	17	78086719	rs368438393	G	A	gnomAD Exomes	ENST00000302262.3	p.Asp645Asn	p.Asp645Asn	c.1933G>A	missense_variant	Literature		2	242414	0	8.25035e-06	1	15154	0	6.59892e-05	0	33952	0	0	0	9810	0	0	0	18070	0	0	0	20588	0	0	1	109242	0	9.15399e-06	0	29650	0	0
GAA	17	78086721	rs28940868	C	A	gnomAD Exomes,gnomAD Genomes	ENST00000302262.3	p.Asp645Glu	p.Asp645Glu	c.1935C>A	missense_variant	Literature		34	274238	0	0.00012398	0	23910	0	0	0	34840	0	0	0	10100	0	0	34	19660	0	0.0017294	0	24070	0	0	0	124902	0	0	0	29718	0	0
GAA	17	78086727	rs776948121	C	G	gnomAD Exomes,gnomAD Genomes	ENST00000302262.3	p.Cys647Trp	p.Cys647Trp	c.1941C>G	missense_variant	Literature		4	273916	0	1.4603e-05	0	23866	0	0	0	34846	0	0	0	10098	0	0	0	19658	0	0	0	24018	0	0	3	124712	0	2.40554e-05	0	29712	0	0
GAA	17	78086728	rs536906561	G	A	gnomAD Exomes	ENST00000302262.3	p.Gly648Ser	p.Gly648Ser	c.1942G>A	missense_variant	Literature		13	242472	0	5.36144e-05	1	15152	0	6.59979e-05	0	33976	0	0	0	9802	0	0	0	18066	0	0	0	20536	0	0	1	109312	0	9.14813e-06	10	29720	0	0.000336474
GAA	17	78086729	rs1448515860	G	A	gnomAD Exomes	ENST00000302262.3	p.Gly648Asp	p.Gly648Asp	c.1943G>A	missense_variant	Literature		1	242738	0	4.11967e-06	0	15174	0	0	0	33992	0	0	0	9812	0	0	0	18094	0	0	0	20534	0	0	1	109444	0	9.13709e-06	0	29770	0	0
GAA	17	78086764	rs759518659	C	T	gnomAD Exomes	ENST00000302262.3	p.Arg660Cys	p.Arg660Cys	c.1978C>T	missense_variant	Literature		1	241412	0	4.1423e-06	0	15000	0	0	0	33908	0	0	0	9774	0	0	1	18006	0	5.5537e-05	0	20266	0	0	0	108910	0	0	0	29644	0	0
GAA	17	78086765	rs374143224	G	A	gnomAD Exomes,gnomAD Genomes	ENST00000302262.3	p.Arg660His	p.Arg660His	c.1979G>A	missense_variant	Literature		10	271724	0	3.6802e-05	6	23566	0	0.000254604	3	34672	0	8.65251e-05	0	10060	0	0	0	19502	0	0	0	23666	0	0	1	123744	0	8.0812e-06	0	29554	0	0
GAA	17	78086789	rs1425917793	AC	A	gnomAD Exomes	ENST00000302262.3	p.Phe670SerfsTer26	p.Phe670SerfsTer26	c.2007delC	frameshift_variant	manual	PVS1+PM2	1	241866	0	4.13452e-06	0	14968	0	0	0	34008	0	0	0	9806	0	0	0	18044	0	0	0	20270	0	0	1	109044	0	9.17061e-06	0	29842	0	0
GAA	17	78086800	rs757111744	C	T	gnomAD Exomes	ENST00000302262.3	p.Arg672Trp	p.Arg672Trp	c.2014C>T	missense_variant	Literature		2	241258	0	8.28988e-06	0	14840	0	0	0	33920	0	0	0	9796	0	0	0	18014	0	0	0	20252	0	0	1	108738	0	9.19642e-06	1	29806	0	3.35503e-05
GAA	17	78086801	rs778418246	G	A	gnomAD Exomes	ENST00000302262.3	p.Arg672Gln	p.Arg672Gln	c.2015G>A	missense_variant	Literature		5	241788	0	2.06793e-05	0	14906	0	0	0	34006	0	0	0	9804	0	0	2	18064	0	0.000110717	0	20272	0	0	1	108950	0	9.17852e-06	1	29862	0	3.34874e-05
GAA	17	78086806	rs1367668574	CACA	C	gnomAD Exomes	ENST00000302262.3	p.Asn675del	p.Asn675del	c.2024_2026delACA	inframe_deletion	Literature		2	241688	0	8.27513e-06	0	14852	0	0	0	34008	0	0	0	9800	0	0	2	18078	0	0.000110632	0	20254	0	0	0	108904	0	0	0	29878	0	0
GAA	17	78087016	rs760731229	G	A	gnomAD Exomes	ENST00000302262.3	c.2041-1G>A		c.2041-1G>A	splice_acceptor_variant	Literature		1	220220	0	4.54091e-06	0	13480	0	0	0	32122	0	0	0	9306	0	0	0	16738	0	0	0	16674	0	0	1	98816	0	1.01198e-05	0	27650	0	0
GAA	17	78087080	rs786204645	C	T	gnomAD Genomes	ENST00000302262.3	p.Arg702Cys	p.Arg702Cys	c.2104C>T	missense_variant	Literature		1	31376	0	3.18715e-05	1	8702	0	0.000114916	0	848	0	0	0	290	0	0	0	1560	0	0	0	3472	0	0	0	15416	0	0	0	0	0	#DIV/0!
GAA	17	78087081	rs398123172	G	A	gnomAD Exomes,gnomAD Genomes	ENST00000302262.3	p.Arg702His	p.Arg702His	c.2105G>A	missense_variant	Literature		13	253850	0	5.12113e-05	2	22334	0	8.95496e-05	0	32992	0	0	0	9648	0	0	0	18252	0	0	0	21998	0	0	9	114642	0	7.85053e-05	2	27382	0	7.30407e-05
GAA	17	78087097	rs761852346	C	CG	gnomAD Exomes	ENST00000302262.3	p.His708AlafsTer29	p.His708AlafsTer29	c.2121_2122insG	frameshift_variant	manual	PVS1+PM2	1	220454	0	4.53609e-06	0	13566	0	0	0	31990	0	0	0	9290	0	0	0	16532	0	0	0	18488	0	0	0	97952	0	0	1	27170	0	3.68053e-05
GAA	17	78087149	rs121907938	C	T	gnomAD Exomes,gnomAD Genomes	ENST00000302262.3	p.Arg725Trp	p.Arg725Trp	c.2173C>T	missense_variant	Literature		9	237064	0	3.79644e-05	0	21566	0	0	0	31310	0	0	7	9058	0	0.000772798	0	17276	0	0	0	20922	0	0	2	104918	0	1.90625e-05	0	25800	0	0
GAA	17	78090787	rs1381005435	C	A	gnomAD Exomes	ENST00000302262.3	p.Thr737Asn	p.Thr737Asn	c.2210C>A	missense_variant	Literature		1	250908	0	3.98552e-06	1	16224	0	6.16371e-05	0	34586	0	0	0	10060	0	0	0	18394	0	0	0	21628	0	0	0	113272	0	0	0	30616	0	0
GAA	17	78090791	rs1057516328	G	A	gnomAD Exomes	ENST00000302262.3	p.Trp738Ter	p.Trp738Ter	c.2214G>A	stop_gained	Literature		1	250908	0	3.98552e-06	0	16220	0	0	0	34586	0	0	0	10060	0	0	1	18392	0	5.43715e-05	0	21620	0	0	0	113286	0	0	0	30616	0	0
GAA	17	78090813	rs777275355	T	TG	gnomAD Exomes	ENST00000302262.3	p.Glu748GlyfsTer48	p.Glu748GlyfsTer48	c.2242dupG	frameshift_variant	Literature		2	250780	0	7.97512e-06	0	16208	0	0	0	34576	0	0	0	10056	0	0	0	18390	0	0	0	21610	0	0	2	113202	0	1.76675e-05	0	30614	0	0
GAA	17	78090814	rs752921215	G	C	gnomAD Exomes,gnomAD Genomes	ENST00000302262.3	p.Trp746Ser	p.Trp746Ser	c.2237G>C	missense_variant	Literature		20	282130	0	7.08893e-05	8	24924	0	0.000320976	4	35424	0	0.000112918	0	10344	0	0	1	19946	0	5.01354e-05	1	25048	0	3.99233e-05	6	128616	0	4.66505e-05	0	30614	0	0
GAA	17	78090814	rs752921215	G	A	gnomAD Exomes	ENST00000302262.3	p.Trp746Ter	p.Trp746Ter	c.2237G>A	stop_gained	Literature		1	250744	0	3.98813e-06	0	16212	0	0	0	34576	0	0	0	10054	0	0	0	18386	0	0	0	21574	0	0	1	113202	0	8.83377e-06	0	30614	0	0
GAA	17	78090815	rs1800312	G	A	gnomAD Exomes,gnomAD Genomes	ENST00000302262.3	p.Trp746Ter	p.Trp746Ter	c.2238G>A	stop_gained	Literature		3	282232	0	1.06296e-05	1	24930	0	4.01123e-05	0	35426	0	0	0	10346	0	0	0	19948	0	0	0	25072	0	0	2	128684	0	1.55419e-05	0	30610	0	0
GAA	17	78090815	rs1800312	G	C	gnomAD Exomes,gnomAD Genomes	ENST00000302262.3	p.Trp746Cys	p.Trp746Cys	c.2238G>C	missense_variant	Literature		87	282232	0	0.000308257	0	24930	0	0	3	35426	0	8.46836e-05	0	10346	0	0	7	19948	0	0.000350912	0	25072	0	0	73	128684	0	0.000567281	0	30610	0	0
GAA	17	78090873	rs941181575	T	A	gnomAD Exomes	ENST00000302262.3	p.Tyr766Asn	p.Tyr766Asn	c.2296T>A	missense_variant	Literature		2	250094	0	7.99699e-06	0	16128	0	0	0	34548	0	0	0	10040	0	0	0	18370	0	0	0	21440	0	0	2	112850	0	1.77226e-05	0	30606	0	0
GAA	17	78090874	rs144016984	A	C	gnomAD Exomes	ENST00000302262.3	p.Tyr766Ser	p.Tyr766Ser	c.2297A>C	missense_variant	Literature		1	250124	0	3.99802e-06	0	16150	0	0	0	34556	0	0	0	10040	0	0	1	18378	0	5.44129e-05	0	21428	0	0	0	112854	0	0	0	30610	0	0
GAA	17	78090887	rs1209540160	CA	C	gnomAD Exomes	ENST00000302262.3	p.Thr771HisfsTer10	p.Thr771HisfsTer10	c.2311delA	frameshift_variant	manual	PVS1+PM2	1	249592	0	4.00654e-06	0	16128	0	0	1	34538	0	2.89536e-05	0	10036	0	0	0	18372	0	0	0	21282	0	0	0	112522	0	0	0	30612	0	0
GAA	17	78090909	rs780655708	G	C	gnomAD Exomes	ENST00000302262.3	c.2331+1G>C		c.2331+1G>C	splice_donor_variant	manual	PVS1+PM2	1	247948	0	4.0331e-06	0	16068	0	0	0	34516	0	0	0	10022	0	0	0	18364	0	0	0	20550	0	0	1	111752	0	8.94839e-06	0	30606	0	0
GAA	17	78090910	rs1057517148	T	A	gnomAD Exomes	ENST00000302262.3	c.2331+2T>A		c.2331+2T>A	splice_donor_variant	Literature		1	247930	0	4.0334e-06	0	16064	0	0	0	34514	0	0	0	10022	0	0	0	18356	0	0	0	20586	0	0	1	111712	0	8.95159e-06	0	30604	0	0
GAA	17	78091424	rs773507183	TC	T	gnomAD Exomes	ENST00000302262.3	p.Pro787HisfsTer19	p.Pro787HisfsTer19	c.2360delC	frameshift_variant	manual	PVS1+PM2	1	247974	0	4.03268e-06	0	15956	0	0	0	34544	0	0	0	10000	0	0	0	18358	0	0	1	21584	0	4.63306e-05	0	110824	0	0	0	30610	0	0
GAA	17	78091433	rs773629231	CA	C	gnomAD Exomes	ENST00000302262.3	p.Pro790LeufsTer16	p.Pro790LeufsTer16	c.2367delA	frameshift_variant	manual	PVS1+PM2	1	248110	0	4.03047e-06	0	15956	0	0	0	34536	0	0	0	10002	0	0	0	18360	0	0	0	21634	0	0	1	110916	0	9.01583e-06	0	30612	0	0
GAA	17	78091471	rs148412962	GGGCAGTGGGTGACGCTGCC	G	gnomAD Exomes	ENST00000302262.3	p.Gln803ProfsTer39	p.Gln803ProfsTer39	c.2408_2426delAGTGGGTGACGCTGCCGGC	frameshift_variant	Literature		3	248564	0	1.20693e-05	0	15972	0	0	3	34528	0	8.6886e-05	0	9984	0	0	0	18356	0	0	0	21616	0	0	0	111406	0	0	0	30608	0	0
GAA	17	78091474	rs1344266804	C	T	gnomAD Exomes	ENST00000302262.3	p.Gln803Ter	p.Gln803Ter	c.2407C>T	stop_gained	Literature		1	248496	0	4.02421e-06	0	15960	0	0	0	34512	0	0	0	9972	0	0	0	18356	0	0	0	21596	0	0	1	111412	0	8.97569e-06	0	30596	0	0
GAA	17	78091498	rs766560578	CT	C	gnomAD Exomes	ENST00000302262.3	p.Leu811ArgfsTer37	p.Leu811ArgfsTer37	c.2432delT	frameshift_variant	Literature		1	247066	0	4.0475e-06	0	15874	0	0	0	34404	0	0	1	9914	0	0.000100867	0	18296	0	0	0	21380	0	0	0	110602	0	0	0	30532	0	0
GAA	17	78091501	rs1433117170	G	A	gnomAD Exomes	ENST00000302262.3	p.Asp812Asn	p.Asp812Asn	c.2434G>A	missense_variant	Literature		1	246840	0	4.05121e-06	0	15848	0	0	0	34386	0	0	0	9920	0	0	0	18294	0	0	0	21366	0	0	0	110464	0	0	1	30518	0	3.27675e-05
GAA	17	78091523	rs374687883	G	A	gnomAD Exomes,gnomAD Genomes	ENST00000302262.3	p.Arg819Gln	p.Arg819Gln	c.2456G>A	missense_variant	Literature		5	273984	0	1.82492e-05	2	24264	0	8.24266e-05	0	34912	0	0	0	10076	0	0	0	19674	0	0	0	24232	0	0	2	123552	0	1.61875e-05	0	30260	0	0
GAA	17	78091990	rs756671283	A	G	gnomAD Exomes	ENST00000302262.3	c.2482-2A>G		c.2482-2A>G	splice_acceptor_variant	Literature		2	249940	0	8.00192e-06	0	16160	0	0	0	34500	0	0	0	10010	0	0	0	18368	0	0	0	21548	0	0	1	112706	0	8.87264e-06	1	30556	0	3.27268e-05
GAA	17	78092003	rs752507884	C	CA	gnomAD Exomes	ENST00000302262.3	p.Thr832AsnfsTer52	p.Thr832AsnfsTer52	c.2494dupA	frameshift_variant	manual	PVS1+PM2	1	250202	0	3.99677e-06	0	16182	0	0	0	34514	0	0	0	10026	0	0	0	18372	0	0	0	21558	0	0	1	112894	0	8.85787e-06	0	30556	0	0
GAA	17	78092008	rs749662485	CCA	C	gnomAD Exomes	ENST00000302262.3	p.Thr834ArgfsTer49	p.Thr834ArgfsTer49	c.2501_2502delCA	frameshift_variant	Literature		2	250190	0	7.99392e-06	0	16190	0	0	2	34516	0	5.79441e-05	0	10020	0	0	0	18376	0	0	0	21564	0	0	0	112876	0	0	0	30550	0	0
GAA	17	78092022	rs369532274	C	T	gnomAD Exomes	ENST00000302262.3	p.Gln838Ter	p.Gln838Ter	c.2512C>T	stop_gained	Literature		1	250164	0	3.99738e-06	1	16188	0	6.17742e-05	0	34490	0	0	0	10014	0	0	0	18380	0	0	0	21568	0	0	0	112898	0	0	0	30536	0	0
GAA	17	78092052	rs1370343888	AC	A	gnomAD Exomes	ENST00000302262.3	p.Lys849ArgfsTer38	p.Lys849ArgfsTer38	c.2544delC	frameshift_variant	Literature		1	248882	0	4.01797e-06	0	16178	0	0	0	34332	0	0	0	9890	0	0	0	18344	0	0	0	21512	0	0	1	112244	0	8.90916e-06	0	30350	0	0
GAA	17	78092070	rs121907943	C	T	gnomAD Exomes,gnomAD Genomes	ENST00000302262.3	p.Arg854Ter	p.Arg854Ter	c.2560C>T	stop_gained	Literature		58	277566	0	0.000208959	47	24858	0	0.00189074	7	34802	0	0.000201138	0	9776	0	0	0	19870	0	0	1	24818	0	4.02933e-05	2	126554	0	1.58035e-05	1	29850	0	3.35008e-05
GAA	17	78092072	rs777379253	A	AG	gnomAD Exomes	ENST00000302262.3	p.Glu856GlyfsTer28	p.Glu856GlyfsTer28	c.2566dupG	frameshift_variant	manual	PVS1+PM2	1	246126	0	4.06296e-06	0	16176	0	0	1	33964	0	2.94429e-05	0	9498	0	0	0	18314	0	0	0	21328	0	0	0	111082	0	0	0	29828	0	0
GAA	17	78092087	rs757577323	G	A	gnomAD Exomes	ENST00000302262.3	p.Trp859Ter	p.Trp859Ter	c.2577G>A	stop_gained	manual	PVS1+PM2	1	239268	0	4.17941e-06	0	16104	0	0	0	32600	0	0	0	8664	0	0	0	18132	0	0	0	20974	0	0	1	108430	0	9.22254e-06	0	28646	0	0
GAA	17	78092118	rs780321415	C	T	gnomAD Exomes	ENST00000302262.3	p.Arg870Ter	p.Arg870Ter	c.2608C>T	stop_gained	Literature		6	225354	0	2.66248e-05	0	15978	0	0	1	31448	0	3.17985e-05	0	7116	0	0	0	18062	0	0	0	19888	0	0	5	102290	0	4.88806e-05	0	25256	0	0
GAA	17	78092153	rs1160268139	GA	G	gnomAD Exomes	ENST00000302262.3	p.Asn882IlefsTer5	p.Asn882IlefsTer5	c.2645delA	frameshift_variant	manual	PVS1+PM2	1	209366	0	4.77632e-06	1	15808	0	6.32591e-05	0	29380	0	0	0	5716	0	0	0	17764	0	0	0	18666	0	0	0	95922	0	0	0	21196	0	0
GAA	17	78092445	rs192679574	G	A	gnomAD Exomes,gnomAD Genomes	ENST00000302262.3	c.2647-7G>A		c.2647-7G>A	splice_region_variant	Literature		5	280838	0	1.78039e-05	0	24960	0	0	0	35436	0	0	0	10364	0	0	0	19950	0	0	0	23490	0	0	4	128816	0	3.1052e-05	1	30616	0	3.26627e-05
GAA	17	78092467	rs765718882	G	T	gnomAD Exomes	ENST00000302262.3	p.Glu888Ter	p.Glu888Ter	c.2662G>T	stop_gained	Literature		5	250228	0	1.99818e-05	0	16250	0	0	0	34588	0	0	0	10074	0	0	5	18392	0	0.000271857	0	20542	0	0	0	113640	0	0	0	30616	0	0
GAA	17	78092488	rs1289257741	GAGGGA	G	gnomAD Exomes	ENST00000302262.3	p.Glu895GlyfsTer121	p.Glu895GlyfsTer121	c.2684_2688delAGGGA	frameshift_variant	manual	PVS1+PM2	1	250498	0	3.99205e-06	0	16248	0	0	0	34588	0	0	0	10076	0	0	0	18392	0	0	0	20786	0	0	1	113666	0	8.79771e-06	0	30616	0	0
GAA	17	78092546	rs771642865	A	AG	gnomAD Exomes	ENST00000302262.3	p.Gln915AlafsTer103	p.Gln915AlafsTer103	c.2742dupG	frameshift_variant	manual	PVS1+PM2	1	250858	0	3.98632e-06	0	16242	0	0	1	34578	0	2.89201e-05	0	10064	0	0	0	18388	0	0	0	21282	0	0	0	113558	0	0	0	30616	0	0
GAA	17	78092589	rs752980377	CA	C	gnomAD Exomes	ENST00000302262.3	p.Ser929AlafsTer14	p.Ser929AlafsTer14	c.2785delA	frameshift_variant	manual	PVS1+PM2	1	250516	0	3.99176e-06	0	16206	0	0	0	34572	0	0	0	10058	0	0	0	18386	0	0	1	21286	0	4.69792e-05	0	113272	0	0	0	30616	0	0
GAA	17	78093070	rs1328159128	G	A	gnomAD Exomes	ENST00000302262.3	c.2800-1G>A		c.2800-1G>A	splice_acceptor_variant	manual	PVS1+PM2	1	251306	0	3.97921e-06	0	16242	0	0	0	34578	0	0	0	10066	0	0	0	18390	0	0	0	21642	0	0	1	113642	0	8.79956e-06	0	30616	0	0
GAA	17	78093082	rs763359208	CTG	C	gnomAD Exomes	ENST00000302262.3	p.Val939LeufsTer78	p.Val939LeufsTer78	c.2815_2816delGT	frameshift_variant	Literature		3	251298	0	1.1938e-05	0	16236	0	0	0	34578	0	0	0	10066	0	0	3	18388	0	0.00016315	0	21646	0	0	0	113634	0	0	0	30616	0	0
GAA	17	78093117	rs1245412108	T	A	gnomAD Exomes	ENST00000302262.3	p.Val949Asp	p.Val949Asp	c.2846T>A	missense_variant	Literature		1	251218	0	3.98061e-06	1	16232	0	6.16067e-05	0	34578	0	0	0	10062	0	0	0	18386	0	0	0	21646	0	0	0	113566	0	0	0	30616	0	0
ADSS1	14	105190637	rs1370100602	GC	G	gnomAD Exomes	ENST00000330877.2	p.Gly13AlafsTer21	p.Gly13AlafsTer21	c.36delC	frameshift_variant	manual	PVS1+PM2	2	3436	0	0.000582072	0	268	0	0	0	66	0	0	0	18	0	0	0	58	0	0	1	1956	0	0.000511247	1	862	0	0.00116009	0	168	0	0
ADSS1	14	105201354	rs774425831	CA	C	gnomAD Exomes	ENST00000330877.2	c.193-2delA		c.193-2delA	splice_acceptor_variant	Literature		6	249406	0	2.40572e-05	0	16108	0	0	5	34478	0	0.00014502	0	10016	0	0	0	18368	0	0	0	21274	0	0	1	112502	0	8.88873e-06	0	30572	0	0
ADSS1	14	105201355	rs760706338	A	G	gnomAD Exomes	ENST00000330877.2	c.193-2A>G		c.193-2A>G	splice_acceptor_variant	manual	PVS1+PM2	1	249374	0	4.01004e-06	0	16104	0	0	0	34468	0	0	0	10008	0	0	0	18368	0	0	0	21296	0	0	1	112482	0	8.89031e-06	0	30560	0	0
ADSS1	14	105201395	rs1175622794	GAA	G	gnomAD Exomes	ENST00000330877.2	p.Lys78ArgfsTer33	p.Lys78ArgfsTer33	c.233_234delAA	frameshift_variant	Literature		1	249884	0	4.00186e-06	0	16118	0	0	0	34490	0	0	0	10032	0	0	1	18364	0	5.44544e-05	0	21404	0	0	0	112800	0	0	0	30584	0	0
ADSS1	14	105201397	rs1249977250	AAG	A	gnomAD Exomes	ENST00000330877.2	p.Glu79ValfsTer32	p.Glu79ValfsTer32	c.236_237delAG	frameshift_variant	manual	PVS1+PM2	1	249948	0	4.00083e-06	0	16120	0	0	1	34490	0	2.89939e-05	0	10036	0	0	0	18372	0	0	0	21414	0	0	0	112848	0	0	0	30576	0	0
ADSS1	14	105201409	rs768661926	TC	T	gnomAD Exomes	ENST00000330877.2	p.His83ThrfsTer39	p.His83ThrfsTer39	c.247delC	frameshift_variant	manual	PVS1+PM2	5	249778	0	2.00178e-05	0	16108	0	0	0	34468	0	0	0	10034	0	0	0	18368	0	0	0	21360	0	0	5	112804	0	4.43247e-05	0	30550	0	0
ADSS1	14	105204722	rs1399286504	T	TGA	gnomAD Exomes	ENST00000330877.2	p.Val103ArgfsTer20	p.Val103ArgfsTer20	c.306_307insAG	frameshift_variant	manual	PVS1+PM2	1	251408	0	3.9776e-06	0	16246	0	0	0	34588	0	0	0	10078	0	0	0	18392	0	0	0	21642	0	0	1	113710	0	8.7943e-06	0	30614	0	0
ADSS1	14	105206119	rs781756056	C	T	gnomAD Exomes	ENST00000330877.2	p.Gln148Ter	p.Gln148Ter	c.442C>T	stop_gained	manual	PVS1+PM2	2	251072	0	7.96584e-06	0	16234	0	0	2	34558	0	5.78737e-05	0	10068	0	0	0	18388	0	0	0	21638	0	0	0	113442	0	0	0	30614	0	0
ADSS1	14	105206129	rs753181410	AGC	A	gnomAD Exomes	ENST00000330877.2	p.Arg152ProfsTer38	p.Arg152ProfsTer38	c.455_456delGC	frameshift_variant	manual	PVS1+PM2	1	251054	0	3.98321e-06	0	16230	0	0	0	34554	0	0	0	10068	0	0	0	18388	0	0	0	21634	0	0	0	113432	0	0	1	30614	0	3.26648e-05
ADSS1	14	105206140	rs756530101	CAA	C	gnomAD Exomes	ENST00000330877.2	p.Gln155ArgfsTer35	p.Gln155ArgfsTer35	c.464_465delAA	frameshift_variant	manual	PVS1+PM2	1	251030	0	3.98359e-06	0	16234	0	0	1	34554	0	2.89402e-05	0	10068	0	0	0	18382	0	0	0	21628	0	0	0	113416	0	0	0	30616	0	0
ADSS1	14	105207038	rs759344791	TC	T	gnomAD Exomes	ENST00000330877.2	p.Ser194ProfsTer19	p.Ser194ProfsTer19	c.579delC	frameshift_variant	manual	PVS1+PM2	1	251374	0	3.97814e-06	0	16250	0	0	0	34584	0	0	0	10070	0	0	0	18390	0	0	0	21646	0	0	1	113686	0	8.79616e-06	0	30616	0	0
ADSS1	14	105207222	rs769475665	G	T	gnomAD Exomes	ENST00000330877.2	p.Glu211Ter	p.Glu211Ter	c.631G>T	stop_gained	manual	PVS1+PM2	1	251364	0	3.97829e-06	0	16250	0	0	0	34578	0	0	0	10070	0	0	0	18392	0	0	0	21648	0	0	0	113676	0	0	1	30616	0	3.26627e-05
ADSS1	14	105207484	rs1358620767	C	T	gnomAD Exomes	ENST00000330877.2	p.Arg233Ter	p.Arg233Ter	c.697C>T	stop_gained	manual	PVS1+PM2	3	249402	0	1.20288e-05	0	16220	0	0	2	34238	0	5.84146e-05	0	9932	0	0	0	18308	0	0	0	21580	0	0	1	112734	0	8.87044e-06	0	30326	0	0
ADSS1	14	105207493	rs761826434	GTTTAC	G	gnomAD Exomes	ENST00000330877.2	p.Phe238ValfsTer2	p.Phe238ValfsTer2	c.711_715delCTTTA	frameshift_variant	manual	PVS1+PM2	11	249954	1	3.60066e-05	0	16224	0	0	0	34332	0	0	0	9980	0	0	0	18312	0	0	0	21612	0	0	0	112976	0	0	11	30438	1	0.000295683
ADSS1	14	105207521	rs769542442	G	GC	gnomAD Genomes	ENST00000330877.2	p.Lys248GlnfsTer16	p.Lys248GlnfsTer16	c.741dupC	frameshift_variant	Literature		1	31342	0	3.19061e-05	0	8694	0	0	0	848	0	0	0	290	0	0	0	1556	0	0	0	3472	0	0	1	15396	0	6.49519e-05	0	0	0	#DIV/0!
ADSS1	14	105207521	rs769542442	GC	G	gnomAD Exomes	ENST00000330877.2	p.Lys248ArgfsTer23	p.Lys248ArgfsTer23	c.741delC	frameshift_variant	Literature		5	248440	0	2.01256e-05	0	16146	0	0	0	34168	0	0	0	9878	0	0	0	18264	0	0	0	21534	0	0	5	112132	0	4.45903e-05	0	30280	0	0
ADSS1	14	105207532		AAGATCCTGGT	A	gnomAD Genomes	ENST00000330877.2	p.Lys249ArgfsTer19	p.Lys249ArgfsTer19	c.746_755delAGATCCTGGT	frameshift_variant	Literature		1	31366	0	3.18817e-05	0	8710	0	0	0	848	0	0	0	290	0	0	0	1558	0	0	0	3474	0	0	1	15404	0	6.49182e-05	0	0	0	#DIV/0!
ADSS1	14	105207568	rs140614802	G	A	gnomAD Exomes	ENST00000330877.2	p.Asp261Asn	p.Asp261Asn	c.781G>A	missense_variant	Literature		8	235044	0	3.40362e-05	1	15946	0	6.27117e-05	0	31240	0	0	0	8686	0	0	2	17392	0	0.000114995	0	20974	0	0	0	106962	0	0	4	28258	0	0.000141553
ADSS1	14	105208183	rs111588752	A	G	gnomAD Exomes,gnomAD Genomes	ENST00000330877.2	c.794-2A>G		c.794-2A>G	splice_acceptor_variant	Literature		3	281770	0	1.0647e-05	1	24924	0	4.0122e-05	0	35398	0	0	0	10310	0	0	0	19932	0	0	0	25102	0	0	2	128308	0	1.55875e-05	0	30608	0	0
ADSS1	14	105208184	rs1449683447	G	C	gnomAD Exomes,gnomAD Genomes	ENST00000330877.2	c.794-1G>C		c.794-1G>C	splice_acceptor_variant	manual	PVS1+PM2	3	281784	0	1.06465e-05	0	24928	0	0	0	35396	0	0	0	10302	0	0	0	19934	0	0	3	25106	0	0.000119493	0	128322	0	0	0	30608	0	0
ADSS1	14	105208195	rs767443349	C	CT	gnomAD Exomes	ENST00000330877.2	p.Val270CysfsTer24	p.Val270CysfsTer24	c.807dupT	frameshift_variant	manual	PVS1+PM2	1	250686	0	3.98905e-06	0	16232	0	0	0	34562	0	0	0	10030	0	0	1	18382	0	5.4401e-05	0	21640	0	0	0	113118	0	0	0	30614	0	0
ADSS1	14	105208309	rs141571608	CA	C	gnomAD Exomes,gnomAD Genomes	ENST00000330877.2	p.Ile307SerfsTer25	p.Ile307SerfsTer25	c.919delA	frameshift_variant	Literature		23	282242	0	8.14904e-05	0	24934	0	0	0	35412	0	0	0	10332	0	0	22	19938	0	0.00110342	0	25106	0	0	0	128702	0	0	0	30616	0	0
ADSS1	14	105208338	rs372820652	ACGTGAG	A	gnomAD Exomes,gnomAD Genomes	ENST00000330877.2	c.948_948+5delCGTGAG		c.948_948+5delCGTGAG	splice_donor_variant	manual	PVS1+PM2	5	281450	0	1.77651e-05	5	24922	0	0.000200626	0	35374	0	0	0	10284	0	0	0	19930	0	0	0	25054	0	0	0	128110	0	0	0	30602	0	0
ADSS1	14	105208340	rs376223981	G	A	gnomAD Exomes,gnomAD Genomes	ENST00000330877.2	c.948+1G>A		c.948+1G>A	splice_donor_variant	Literature		10	281398	0	3.55369e-05	0	24918	0	0	0	35370	0	0	0	10282	0	0	0	19932	0	0	0	25040	0	0	9	128076	0	7.02708e-05	1	30602	0	3.26776e-05
ADSS1	14	105209422	rs756832498	C	T	gnomAD Exomes	ENST00000330877.2	p.Gln323Ter	p.Gln323Ter	c.967C>T	stop_gained	Literature		17	250726	0	6.78031e-05	0	16226	0	0	0	34578	0	0	10	10056	0	0.000994431	0	18382	0	0	0	21356	0	0	6	113394	0	5.29129e-05	0	30614	0	0
ADSS1	14	105209428	rs150880740	C	CG	gnomAD Exomes	ENST00000330877.2	p.Gly326ArgfsTer47	p.Gly326ArgfsTer47	c.974dupG	frameshift_variant	manual	PVS1+PM2	1	250754	0	3.98797e-06	0	16222	0	0	0	34580	0	0	0	10056	0	0	0	18382	0	0	0	21362	0	0	0	113418	0	0	1	30614	0	3.26648e-05
ADSS1	14	105209438	rs1261067167	AGT	A	gnomAD Exomes	ENST00000330877.2	p.Trp329GlyfsTer43	p.Trp329GlyfsTer43	c.985_986delTG	frameshift_variant	manual	PVS1+PM2	1	250800	0	3.98724e-06	0	16218	0	0	0	34580	0	0	0	10060	0	0	0	18382	0	0	0	21392	0	0	0	113434	0	0	1	30614	0	3.26648e-05
ADSS1	14	105209441	rs144330253	G	A	gnomAD Genomes	ENST00000330877.2	p.Trp329Ter	p.Trp329Ter	c.986G>A	stop_gained	manual	PVS1+PM2	1	31388	0	3.18593e-05	0	8702	0	0	0	848	0	0	0	290	0	0	0	1558	0	0	0	3474	0	0	1	15428	0	6.48172e-05	0	0	0	#DIV/0!
ADSS1	14	105209529	rs761489014	G	A	gnomAD Exomes	ENST00000330877.2	c.1073+1G>A		c.1073+1G>A	splice_donor_variant	Literature		52	248414	1	0.000201277	0	16222	0	0	41	34564	0	0.00118621	0	10050	0	0	1	18380	0	5.4407e-05	0	19150	0	0	8	113332	1	5.29418e-05	1	30614	0	3.26648e-05
ADSS1	14	105211147	rs145054331	A	G	gnomAD Exomes	ENST00000330877.2	c.1074-2A>G		c.1074-2A>G	splice_acceptor_variant	manual	PVS1+PM2	7	251288	0	2.78565e-05	0	16250	0	0	0	34578	0	0	0	10068	0	0	0	18388	0	0	0	21646	0	0	7	113612	0	6.16132e-05	0	30614	0	0
ADSS1	14	105211212	rs1475940553	C	G	gnomAD Exomes	ENST00000330877.2	p.Tyr379Ter	p.Tyr379Ter	c.1137C>G	stop_gained	manual	PVS1+PM2	1	251318	0	3.97902e-06	0	16246	0	0	0	34580	0	0	0	10074	0	0	0	18388	0	0	0	21648	0	0	1	113630	0	8.80049e-06	0	30616	0	0
ADSS1	14	105211220	rs764383834	A	AT	gnomAD Exomes	ENST00000330877.2	p.Gly383ArgfsTer10	p.Gly383ArgfsTer10	c.1145_1146insT	frameshift_variant	manual	PVS1+PM2	1	251298	0	3.97934e-06	1	16244	0	6.15612e-05	0	34578	0	0	0	10070	0	0	0	18388	0	0	0	21648	0	0	0	113618	0	0	0	30616	0	0
ADSS1	14	105212583	rs563641631	GA	G	gnomAD Exomes	ENST00000330877.2	p.Met395CysfsTer59	p.Met395CysfsTer59	c.1183delA	frameshift_variant	manual	PVS1+PM2	1	250440	0	3.99297e-06	1	16204	0	6.17132e-05	0	34422	0	0	0	10006	0	0	0	18380	0	0	0	21624	0	0	0	113210	0	0	0	30500	0	0
ADSS1	14	105212589	rs1342136570	TC	T	gnomAD Exomes	ENST00000330877.2	p.Gln397ArgfsTer57	p.Gln397ArgfsTer57	c.1189delC	frameshift_variant	manual	PVS1+PM2	2	250680	0	7.9783e-06	0	16204	0	0	2	34454	0	5.80484e-05	0	10032	0	0	0	18378	0	0	0	21628	0	0	0	113328	0	0	0	30542	0	0
ADSS1	14	105212673	rs750244827	A	AT	gnomAD Exomes	ENST00000330877.2	p.Gln425SerfsTer38	p.Gln425SerfsTer38	c.1272_1273insT	frameshift_variant	manual	PVS1+PM2	1	250930	0	3.98518e-06	0	16220	0	0	1	34560	0	2.89352e-05	0	10050	0	0	0	18384	0	0	0	21638	0	0	0	113338	0	0	0	30608	0	0
ADSS1	14	105212685	rs1195701113	C	CTACA	gnomAD Exomes	ENST00000330877.2	p.Arg431HisfsTer33	p.Arg431HisfsTer33	c.1286_1289dupACAT	frameshift_variant	manual	PVS1+PM2	1	250884	0	3.98591e-06	0	16210	0	0	1	34560	0	2.89352e-05	0	10054	0	0	0	18386	0	0	0	21626	0	0	0	113314	0	0	0	30610	0	0
ADSS1	14	105212723	rs773930435	G	C	gnomAD Exomes	ENST00000330877.2	c.1321+1G>C		c.1321+1G>C	splice_donor_variant	manual	PVS1+PM2	2	249110	0	8.02858e-06	0	16090	0	0	0	34436	0	0	0	9950	0	0	0	18362	0	0	0	21410	0	0	2	112268	0	1.78145e-05	0	30518	0	0
ADSS1	14	105212723	rs773930435	G	A	gnomAD Exomes	ENST00000330877.2	c.1321+1G>A		c.1321+1G>A	splice_donor_variant	manual	PVS1+PM2	5	249110	0	2.00715e-05	0	16090	0	0	0	34436	0	0	0	9950	0	0	0	18362	0	0	0	21410	0	0	5	112268	0	4.45363e-05	0	30518	0	0
ADSS1	14	105212724	rs761597174	T	G	gnomAD Genomes	ENST00000330877.2	c.1321+2T>G		c.1321+2T>G	splice_donor_variant	manual	PVS1+PM2	1	31368	0	3.18796e-05	0	8710	0	0	0	846	0	0	0	290	0	0	0	1560	0	0	0	3472	0	0	1	15402	0	6.49266e-05	0	0	0	#DIV/0!
DAG1	3	49568303	rs1422336886	T	TC	gnomAD Exomes	ENST00000308775.2	p.Leu122ProfsTer2	p.Leu122ProfsTer2	c.364dupC	frameshift_variant	manual	PVS1+PM2	1	251202	0	3.98086e-06	0	16242	0	0	0	34558	0	0	0	10074	0	0	1	18378	0	5.44129e-05	0	21636	0	0	0	113576	0	0	0	30608	0	0
DAG1	3	49569061	rs1445953917	C	T	gnomAD Exomes	ENST00000308775.2	p.Arg373Ter	p.Arg373Ter	c.1117C>T	stop_gained	manual	PVS1+PM2	1	251446	0	3.977e-06	1	16256	0	6.15157e-05	0	34584	0	0	0	10074	0	0	0	18392	0	0	0	21648	0	0	0	113738	0	0	0	30614	0	0
DAG1	3	49570061	rs1305259807	CTG	C	gnomAD Exomes	ENST00000308775.2	p.Val707AspfsTer31	p.Val707AspfsTer31	c.2120_2121delTG	frameshift_variant	manual	PVS1+PM2	1	250936	0	3.98508e-06	0	16232	0	0	0	34554	0	0	0	10044	0	0	0	18392	0	0	0	21608	0	0	1	113382	0	8.81974e-06	0	30602	0	0
DAG1	3	49570402	rs760405270	C	T	gnomAD Exomes	ENST00000308775.2	p.Gln820Ter	p.Gln820Ter	c.2458C>T	stop_gained	manual	PVS1+PM2	1	251306	0	3.97921e-06	0	16246	0	0	0	34588	0	0	0	10076	0	0	0	18388	0	0	0	21586	0	0	1	113670	0	8.7974e-06	0	30616	0	0
PREPL	2	44548586	rs757475421	T	C	gnomAD Exomes	ENST00000260648.6	c.2095-2A>G		c.2095-2A>G	splice_acceptor_variant	manual	PVS1+PM2	1	249510	0	4.00786e-06	0	16068	0	0	0	34302	0	0	0	10016	0	0	0	18324	0	0	0	21584	0	0	1	112688	0	8.87406e-06	0	30470	0	0
PREPL	2	44548996	rs1481266767	GC	G	gnomAD Exomes	ENST00000260648.6	p.Gly688AlafsTer4	p.Gly688AlafsTer4	c.2063delG	frameshift_variant	manual	PVS1+PM2	1	251084	0	3.98273e-06	0	16252	0	0	0	34566	0	0	0	10070	0	0	0	18390	0	0	1	21634	0	4.62235e-05	0	113448	0	0	0	30602	0	0
PREPL	2	44549007	rs1198009036	G	A	gnomAD Genomes	ENST00000260648.6	p.Gln685Ter	p.Gln685Ter	c.2053C>T	stop_gained	manual	PVS1+PM2	1	31402	0	3.18451e-05	0	8714	0	0	0	848	0	0	0	290	0	0	0	1558	0	0	0	3476	0	0	1	15430	0	6.48088e-05	0	0	0	#DIV/0!
PREPL	2	44549868	rs113913634	A	G	gnomAD Exomes	ENST00000260648.6	c.2020+2T>C		c.2020+2T>C	splice_donor_variant	manual	PVS1+PM2	16	250130	0	6.39667e-05	0	16234	0	0	0	34406	0	0	0	9962	0	0	0	18346	0	0	0	21524	0	0	0	113058	0	0	15	30500	0	0.000491803
PREPL	2	44549868	rs113913634	A	AC	gnomAD Exomes	ENST00000260648.6	c.2020+1dupG		c.2020+1dupG	splice_donor_variant	manual	PVS1+PM2	1	250130	0	3.99792e-06	0	16234	0	0	0	34406	0	0	0	9962	0	0	0	18346	0	0	0	21524	0	0	1	113058	0	8.84502e-06	0	30500	0	0
PREPL	2	44549869	rs148092524	C	T	gnomAD Exomes	ENST00000260648.6	c.2020+1G>A		c.2020+1G>A	splice_donor_variant	manual	PVS1+PM2	2	250184	0	7.99412e-06	0	16230	0	0	0	34430	0	0	0	9972	0	0	0	18344	0	0	0	21536	0	0	0	113058	0	0	2	30516	0	6.55394e-05
PREPL	2	44549869	rs148092524	C	A	gnomAD Exomes,gnomAD Genomes	ENST00000260648.6	c.2020+1G>T		c.2020+1G>T	splice_donor_variant	Literature		31	281576	0	0.000110095	0	24932	0	0	0	35278	0	0	11	10262	0	0.00107192	14	19902	0	0.000703447	1	25012	0	3.99808e-05	4	128488	0	3.11313e-05	0	30516	0	0
PREPL	2	44549948	rs1427654988	C	CAATT	gnomAD Exomes	ENST00000260648.6	p.Val648AsnfsTer12	p.Val648AsnfsTer12	c.1941_1942insAATT	frameshift_variant	manual	PVS1+PM2	1	250942	0	3.98498e-06	0	16252	0	0	0	34562	0	0	0	10068	0	0	0	18390	0	0	0	21634	0	0	1	113310	0	8.82535e-06	0	30604	0	0
PREPL	2	44549968	rs757074020	GC	G	gnomAD Exomes	ENST00000260648.6	p.Ala641HisfsTer10	p.Ala641HisfsTer10	c.1921delG	frameshift_variant	manual	PVS1+PM2	1	250560	0	3.99106e-06	0	16246	0	0	0	34506	0	0	0	10040	0	0	0	18348	0	0	0	21616	0	0	1	113120	0	8.84017e-06	0	30576	0	0
PREPL	2	44550485	rs777011302	T	TA	gnomAD Exomes	ENST00000260648.6	p.Leu604PhefsTer10	p.Leu604PhefsTer10	c.1811dupT	frameshift_variant	manual	PVS1+PM2	1	250788	0	3.98743e-06	0	16242	0	0	0	34452	0	0	0	10064	0	0	0	18358	0	0	0	21626	0	0	1	113450	0	8.81446e-06	0	30486	0	0
PREPL	2	44550495	rs375198690	A	C	gnomAD Exomes	ENST00000260648.6	p.Leu601Ter	p.Leu601Ter	c.1802T>G	stop_gained	manual	PVS1+PM2	1	250752	0	3.988e-06	1	16246	0	6.15536e-05	0	34452	0	0	0	10068	0	0	0	18352	0	0	0	21622	0	0	0	113430	0	0	0	30472	0	0
PREPL	2	44550507	rs1355856142	A	AGT	gnomAD Exomes	ENST00000260648.6	p.Leu597HisfsTer4	p.Leu597HisfsTer4	c.1788_1789dupAC	frameshift_variant	Literature		1	249766	0	4.00375e-06	0	16222	0	0	0	34198	0	0	0	10040	0	0	0	18300	0	0	0	21604	0	0	1	113168	0	8.83642e-06	0	30154	0	0
PREPL	2	44550512	rs1490463638	A	AT	gnomAD Exomes	ENST00000260648.6	p.Thr596TyrfsTer18	p.Thr596TyrfsTer18	c.1784_1785insA	frameshift_variant	manual	PVS1+PM2	1	249388	0	4.00982e-06	0	16222	0	0	0	34136	0	0	0	10022	0	0	0	18254	0	0	0	21596	0	0	1	113076	0	8.84361e-06	0	30000	0	0
PREPL	2	44553956	rs763902226	A	AAAGCC	gnomAD Exomes	ENST00000260648.6	p.Phe547LeufsTer8	p.Phe547LeufsTer8	c.1636_1640dupGGCTT	frameshift_variant	manual	PVS1+PM2	1	251342	0	3.97864e-06	0	16256	0	0	0	34586	0	0	0	10078	0	0	0	18388	0	0	0	21648	0	0	1	113636	0	8.80003e-06	0	30616	0	0
PREPL	2	44553992	rs1460443546	TA	T	gnomAD Exomes	ENST00000260648.6	p.Leu535Ter	p.Leu535Ter	c.1604delT	frameshift_variant	manual	PVS1+PM2	1	251300	0	3.97931e-06	0	16256	0	0	0	34586	0	0	0	10072	0	0	0	18390	0	0	0	21648	0	0	1	113604	0	8.80251e-06	0	30616	0	0
PREPL	2	44553997	rs757188531	CA	C	gnomAD Exomes	ENST00000260648.6	p.Asp534IlefsTer2	p.Asp534IlefsTer2	c.1599delT	frameshift_variant	manual	PVS1+PM2	1	251292	0	3.97943e-06	0	16256	0	0	0	34586	0	0	0	10072	0	0	0	18388	0	0	0	21648	0	0	0	113600	0	0	1	30614	0	3.26648e-05
PREPL	2	44554068	rs1316112168	C	G	gnomAD Exomes	ENST00000260648.6	c.1530-1G>C		c.1530-1G>C	splice_acceptor_variant	Literature		1	249958	0	4.00067e-06	0	15946	0	0	0	34504	0	0	0	10036	0	0	0	18292	0	0	0	21632	0	0	1	112892	0	8.85802e-06	0	30560	0	0
PREPL	2	44556077	rs779879227	G	A	gnomAD Genomes	ENST00000260648.6	p.Arg510Ter	p.Arg510Ter	c.1528C>T	stop_gained	Literature		1	31394	0	3.18532e-05	1	8712	0	0.000114784	0	848	0	0	0	290	0	0	0	1560	0	0	0	3470	0	0	0	15426	0	0	0	0	0	#DIV/0!
PREPL	2	44556100	rs1382233422	C	T	gnomAD Exomes	ENST00000260648.6	p.Trp502Ter	p.Trp502Ter	c.1505G>A	stop_gained	manual	PVS1+PM2	2	250648	0	7.97932e-06	0	16250	0	0	0	34504	0	0	0	10036	0	0	0	18380	0	0	0	21582	0	0	2	113282	0	1.76551e-05	0	30500	0	0
PREPL	2	44556104	rs781374553	C	A	gnomAD Exomes	ENST00000260648.6	p.Gly501Ter	p.Gly501Ter	c.1501G>T	stop_gained	manual	PVS1+PM2	1	250764	0	3.98781e-06	0	16254	0	0	0	34528	0	0	0	10034	0	0	1	18384	0	5.43951e-05	0	21590	0	0	0	113330	0	0	0	30528	0	0
PREPL	2	44559665	rs748639083	TCAAA	T	gnomAD Exomes	ENST00000260648.6	p.Phe428ArgfsTer18	p.Phe428ArgfsTer18	c.1282_1285delTTTG	frameshift_variant	Literature		1	251410	0	3.97757e-06	0	16256	0	0	0	34576	0	0	1	10078	0	9.9226e-05	0	18390	0	0	0	21648	0	0	0	113716	0	0	0	30614	0	0
PREPL	2	44559691	rs1175690994	G	T	gnomAD Exomes	ENST00000260648.6	p.Tyr420Ter	p.Tyr420Ter	c.1260C>A	stop_gained	manual	PVS1+PM2	2	251374	0	7.95627e-06	0	16256	0	0	0	34578	0	0	0	10076	0	0	0	18390	0	0	0	21648	0	0	0	113680	0	0	1	30614	0	3.26648e-05
PREPL	2	44559711	rs770325847	G	GA	gnomAD Exomes	ENST00000260648.6	p.Pro414SerfsTer16	p.Pro414SerfsTer16	c.1239dupT	frameshift_variant	manual	PVS1+PM2	1	251348	0	3.97855e-06	0	16256	0	0	1	34574	0	2.89235e-05	0	10078	0	0	0	18392	0	0	0	21648	0	0	0	113656	0	0	0	30612	0	0
PREPL	2	44565489	rs758019788	C	T	gnomAD Exomes	ENST00000260648.6	c.1155+1G>A		c.1155+1G>A	splice_donor_variant	Literature		8	246308	0	3.24797e-05	0	16184	0	0	6	33470	0	0.000179265	0	10018	0	0	0	18194	0	0	0	20442	0	0	0	112372	0	0	0	29586	0	0
PREPL	2	44565634	rs767015012	C	T	gnomAD Exomes	ENST00000260648.6	p.Trp337Ter	p.Trp337Ter	c.1011G>A	stop_gained	manual	PVS1+PM2	1	249668	0	4.00532e-06	0	16220	0	0	0	34136	0	0	0	10058	0	0	0	18334	0	0	0	21358	0	0	1	113240	0	8.8308e-06	0	30218	0	0
PREPL	2	44566372	rs145356495	G	A	gnomAD Exomes	ENST00000260648.6	p.Arg295Ter	p.Arg295Ter	c.883C>T	stop_gained	Literature		3	251322	0	1.19369e-05	2	16254	0	0.000123047	0	34544	0	0	0	10078	0	0	0	18394	0	0	0	21644	0	0	1	113668	0	8.79755e-06	0	30612	0	0
PREPL	2	44566419	rs1458946103	A	T	gnomAD Exomes	ENST00000260648.6	p.Leu279Ter	p.Leu279Ter	c.836T>A	stop_gained	manual	PVS1+PM2	1	251302	0	3.97928e-06	1	16256	0	6.15157e-05	0	34536	0	0	0	10074	0	0	0	18392	0	0	0	21646	0	0	0	113662	0	0	0	30610	0	0
PREPL	2	44566495	rs1313499702	C	CA	gnomAD Exomes	ENST00000260648.6	p.Val254CysfsTer23	p.Val254CysfsTer23	c.759dupT	frameshift_variant	manual	PVS1+PM2	1	250230	0	3.99632e-06	0	16216	0	0	1	34432	0	2.90428e-05	0	10052	0	0	0	18354	0	0	0	21580	0	0	0	112926	0	0	0	30570	0	0
PREPL	2	44569569	rs1191356875	C	A	gnomAD Genomes	ENST00000260648.6	p.Glu247Ter	p.Glu247Ter	c.739G>T	stop_gained	manual	PVS1+PM2	1	31260	0	3.19898e-05	0	8696	0	0	0	842	0	0	0	290	0	0	0	1560	0	0	0	3430	0	0	1	15356	0	6.51211e-05	0	0	0	#DIV/0!
PREPL	2	44569614	rs1361739547	G	A	gnomAD Exomes	ENST00000260648.6	p.Arg232Ter	p.Arg232Ter	c.694C>T	stop_gained	Literature		3	251332	0	1.19364e-05	0	16252	0	0	1	34540	0	2.89519e-05	1	10080	0	9.92063e-05	0	18394	0	0	0	21638	0	0	1	113686	0	8.79616e-06	0	30610	0	0
PREPL	2	44571001	rs772325027	CA	C	gnomAD Exomes	ENST00000260648.6	p.Asp166GlufsTer9	p.Asp166GlufsTer9	c.498delT	frameshift_variant	manual	PVS1+PM2	1	251190	0	3.98105e-06	0	16248	0	0	0	34568	0	0	0	10074	0	0	0	18394	0	0	0	21648	0	0	1	113514	0	8.80949e-06	0	30614	0	0
PREPL	2	44571055	rs781563157	C	A	gnomAD Exomes	ENST00000260648.6	p.Glu149Ter	p.Glu149Ter	c.445G>T	stop_gained	manual	PVS1+PM2	2	250906	0	7.97111e-06	0	16140	0	0	0	34524	0	0	0	10068	0	0	0	18392	0	0	1	21630	0	4.62321e-05	0	113442	0	0	0	30608	0	0
PREPL	2	44571065	rs775517492	TA	T	gnomAD Exomes	ENST00000260648.6	p.Leu145TyrfsTer9	p.Leu145TyrfsTer9	c.434delT	frameshift_variant	Literature		15	250690	0	5.98349e-05	0	16050	0	0	15	34508	0	0.000434682	0	10062	0	0	0	18390	0	0	0	21614	0	0	0	113364	0	0	0	30606	0	0
PREPL	2	44571070	rs1422302131	CTTCAT	C	gnomAD Exomes	ENST00000260648.6	p.Tyr142CysfsTer9	p.Tyr142CysfsTer9	c.425_429delATGAA	frameshift_variant	Literature		6	250636	0	2.39391e-05	0	16028	0	0	5	34502	0	0.000144919	0	10062	0	0	0	18392	0	0	0	21604	0	0	0	113354	0	0	0	30602	0	0
PREPL	2	44571084	rs138555092	TTGTC	T	gnomAD Exomes	ENST00000260648.6	p.Asp138MetfsTer15	p.Asp138MetfsTer15	c.412_415delGACA	frameshift_variant	manual	PVS1+PM2	1	250034	0	3.99946e-06	0	15830	0	0	0	34446	0	0	0	10048	0	0	0	18366	0	0	0	21546	0	0	0	113154	0	0	1	30576	0	3.27054e-05
PREPL	2	44571091	rs1164896352	C	A	gnomAD Exomes	ENST00000260648.6	c.410-1G>T		c.410-1G>T	splice_acceptor_variant	manual	PVS1+PM2	1	248964	0	4.01664e-06	0	15672	0	0	1	34238	0	2.92073e-05	0	10010	0	0	0	18320	0	0	0	21468	0	0	0	112840	0	0	0	30380	0	0
PREPL	2	44571659	rs267599387	C	CTT	gnomAD Exomes	ENST00000260648.6	p.Ala137LysfsTer18	p.Ala137LysfsTer18	c.407_408dupAA	frameshift_variant	manual	PVS1+PM2	1	236798	0	4.22301e-06	1	15656	0	6.38733e-05	0	30498	0	0	0	9676	0	0	0	17312	0	0	0	21478	0	0	0	109474	0	0	0	26980	0	0
PREPL	2	44571697		T	TG	gnomAD Exomes	ENST00000260648.6	p.Gln124ProfsTer12	p.Gln124ProfsTer12	c.370dupC	frameshift_variant	manual	PVS1+PM2	1	247188	0	4.0455e-06	0	16108	0	0	0	33330	0	0	0	10014	0	0	0	18050	0	0	0	21588	0	0	1	112602	0	8.88084e-06	0	29470	0	0
PREPL	2	44571703	rs1436090495	TAAAC	T	gnomAD Exomes	ENST00000260648.6	p.Val121IlefsTer32	p.Val121IlefsTer32	c.361_364delGTTT	frameshift_variant	Literature		1	246958	0	4.04927e-06	0	16138	0	0	0	33258	0	0	0	10002	0	0	0	18056	0	0	0	21586	0	0	1	112516	0	8.88762e-06	0	29392	0	0
PREPL	2	44571707	rs762852430	CA	C	gnomAD Exomes	ENST00000260648.6	p.Phe120LeufsTer34	p.Phe120LeufsTer34	c.360delT	frameshift_variant	manual	PVS1+PM2	6	246934	0	2.4298e-05	6	16142	0	0.000371701	0	33308	0	0	0	10002	0	0	0	18052	0	0	0	21582	0	0	0	112450	0	0	0	29390	0	0
PREPL	2	44571726	rs371845821	C	G	gnomAD Exomes	ENST00000260648.6	c.343-1G>C		c.343-1G>C	splice_acceptor_variant	manual	PVS1+PM2	1	240902	0	4.15107e-06	1	15926	0	6.27904e-05	0	31684	0	0	0	9762	0	0	0	17664	0	0	0	21474	0	0	0	110744	0	0	0	27786	0	0
PREPL	2	44573442	rs200761047	G	A	gnomAD Exomes,gnomAD Genomes	ENST00000260648.6	p.Gln103Ter	p.Gln103Ter	c.307C>T	stop_gained	Literature		31	282204	0	0.00010985	1	24940	0	4.00962e-05	0	35300	0	0	0	10364	0	0	0	19934	0	0	0	25006	0	0	30	128882	0	0.000232771	0	30580	0	0
PREPL	2	44573522	rs749853265	TG	T	gnomAD Exomes	ENST00000260648.6	p.Gln76SerfsTer21	p.Gln76SerfsTer21	c.226delC	frameshift_variant	Literature		4	247966	0	1.61312e-05	0	16170	0	0	0	33584	0	0	0	10028	0	0	0	18128	0	0	0	21518	0	0	4	112858	0	3.54428e-05	0	29606	0	0
PREPL	2	44573530	rs765929365	C	G	gnomAD Exomes	ENST00000260648.6	c.220-1G>C		c.220-1G>C	splice_acceptor_variant	manual	PVS1+PM2	1	245640	0	4.071e-06	0	16104	0	0	0	32926	0	0	0	9972	0	0	0	17928	0	0	0	21476	0	0	1	112230	0	8.91027e-06	0	28958	0	0
PREPL	2	44573531	rs753545038	T	A	gnomAD Exomes,gnomAD Genomes	ENST00000260648.6	c.220-2A>T		c.220-2A>T	splice_acceptor_variant	manual	PVS1+PM2	9	277180	0	3.24699e-05	0	24798	0	0	0	33806	0	0	0	10280	0	0	0	19496	0	0	0	24938	0	0	9	127684	0	7.04865e-05	0	29044	0	0
PREPL	2	44573531	rs753545038	T	C	gnomAD Exomes,gnomAD Genomes	ENST00000260648.6	c.220-2A>G		c.220-2A>G	splice_acceptor_variant	Literature		4	277180	0	1.44311e-05	0	24798	0	0	4	33806	0	0.000118322	0	10280	0	0	0	19496	0	0	0	24938	0	0	0	127684	0	0	0	29044	0	0
PREPL	2	44586634	rs781094358	A	G	gnomAD Exomes	ENST00000260648.6	c.219+2T>C		c.219+2T>C	splice_donor_variant	manual	PVS1+PM2	1	251030	0	3.98359e-06	0	16240	0	0	0	34540	0	0	0	10068	0	0	0	18384	0	0	0	21628	0	0	1	113474	0	8.81259e-06	0	30582	0	0
PREPL	2	44586673	rs764758321	A	C	gnomAD Exomes	ENST00000260648.6	p.Leu61Ter	p.Leu61Ter	c.182T>G	stop_gained	manual	PVS1+PM2	1	251316	0	3.97905e-06	0	16256	0	0	0	34570	0	0	0	10078	0	0	0	18394	0	0	0	21642	0	0	0	113634	0	0	1	30608	0	3.26712e-05
PREPL	2	44586719	rs1443960048	AT	A	gnomAD Exomes	ENST00000260648.6	p.Lys45AsnfsTer4	p.Lys45AsnfsTer4	c.135delA	frameshift_variant	manual	PVS1+PM2	1	251376	0	3.9781e-06	0	16252	0	0	0	34578	0	0	0	10076	0	0	0	18394	0	0	0	21636	0	0	1	113694	0	8.79554e-06	0	30612	0	0
PREPL	2	44586727	rs748560044	A	T	gnomAD Exomes	ENST00000260648.6	p.Leu43Ter	p.Leu43Ter	c.128T>A	stop_gained	manual	PVS1+PM2	5	251374	0	1.98907e-05	0	16250	0	0	0	34576	0	0	0	10076	0	0	0	18392	0	0	0	21638	0	0	1	113700	0	8.79507e-06	4	30608	0	0.000130685
PREPL	2	44586741	rs775136514	G	T	gnomAD Genomes	ENST00000260648.6	p.Tyr38Ter	p.Tyr38Ter	c.114C>A	stop_gained	manual	PVS1+PM2	1	31384	0	3.18634e-05	1	8706	0	0.000114863	0	848	0	0	0	290	0	0	0	1556	0	0	0	3474	0	0	0	15422	0	0	0	0	0	#DIV/0!
PREPL	2	44586779	rs145322905	G	A	gnomAD Exomes	ENST00000260648.6	p.Gln26Ter	p.Gln26Ter	c.76C>T	stop_gained	manual	PVS1+PM2	3	251402	0	1.19331e-05	0	16242	0	0	0	34582	0	0	0	10078	0	0	0	18394	0	0	0	21642	0	0	3	113722	0	2.63801e-05	0	30610	0	0
PREPL	2	44586791	rs1313592492	A	AT	gnomAD Exomes	ENST00000260648.6	p.Cys22MetfsTer11	p.Cys22MetfsTer11	c.63dupA	frameshift_variant	manual	PVS1+PM2	1	251354	0	3.97845e-06	0	16212	0	0	0	34580	0	0	1	10078	0	9.9226e-05	0	18394	0	0	0	21640	0	0	0	113716	0	0	0	30610	0	0
PREPL	2	44586853	rs1486362888	A	T	gnomAD Exomes	ENST00000260648.6	p.Met1?	p.Met1?	c.2T>A	start_lost	manual	PVS1+PM2	1	249982	0	4.00029e-06	0	15660	0	0	0	34508	0	0	0	10060	0	0	0	18390	0	0	0	21336	0	0	1	113388	0	8.81928e-06	0	30572	0	0
AHNAK2	14	105404459	rs1455071401	G	A	gnomAD Exomes	ENST00000333244.5	p.Gln5777Ter	p.Gln5777Ter	c.17329C>T	stop_gained	manual	PVS1+PM2	2	249088	0	8.02929e-06	0	15456	0	0	1	34512	0	2.89754e-05	0	10050	0	0	0	17968	0	0	0	21546	0	0	0	112906	0	0	0	30600	0	0
AHNAK2	14	105404529	rs1469339926	A	AG	gnomAD Exomes	ENST00000333244.5	p.Val5754CysfsTer29	p.Val5754CysfsTer29	c.17258dupC	frameshift_variant	manual	PVS1+PM2	2	248950	0	8.03374e-06	0	15444	0	0	0	34498	0	0	0	10040	0	0	2	17970	0	0.000111297	0	21544	0	0	0	112820	0	0	0	30586	0	0
AHNAK2	14	105404531	rs759412438	G	GC	gnomAD Exomes	ENST00000333244.5	p.Pro5753AlafsTer30	p.Pro5753AlafsTer30	c.17256dupG	frameshift_variant	manual	PVS1+PM2	2	248964	0	8.03329e-06	2	15444	0	0.0001295	0	34500	0	0	0	10044	0	0	0	17970	0	0	0	21546	0	0	0	112822	0	0	0	30590	0	0
AHNAK2	14	105404531	rs759412438	GC	G	gnomAD Exomes	ENST00000333244.5	p.Pro5753LeufsTer10	p.Pro5753LeufsTer10	c.17256delG	frameshift_variant	manual	PVS1+PM2	1	248964	0	4.01664e-06	0	15444	0	0	0	34500	0	0	0	10044	0	0	0	17970	0	0	0	21546	0	0	1	112822	0	8.86352e-06	0	30590	0	0
AHNAK2	14	105404548	rs772094274	TCTTC	T	gnomAD Exomes,gnomAD Genomes	ENST00000333244.5	p.Glu5746ArgfsTer4	p.Glu5746ArgfsTer4	c.17236_17239delGAAG	frameshift_variant	manual	PVS1+PM2	7	280186	0	2.49834e-05	0	24140	0	0	0	35336	0	0	0	10318	0	0	7	19526	0	0.000358496	0	25018	0	0	0	128130	0	0	0	30582	0	0
AHNAK2	14	105404579	rs756633208	G	A	gnomAD Exomes	ENST00000333244.5	p.Arg5737Ter	p.Arg5737Ter	c.17209C>T	stop_gained	manual	PVS1+PM2	1	248446	0	4.02502e-06	0	15392	0	0	0	34446	0	0	0	10020	0	0	0	17950	0	0	0	21536	0	0	1	112504	0	8.88857e-06	0	30562	0	0
AHNAK2	14	105404618	rs777331139	G	A	gnomAD Exomes	ENST00000333244.5	p.Gln5724Ter	p.Gln5724Ter	c.17170C>T	stop_gained	manual	PVS1+PM2	1	248808	0	4.01916e-06	1	15426	0	6.48256e-05	0	34468	0	0	0	10034	0	0	0	17966	0	0	0	21542	0	0	0	112744	0	0	0	30584	0	0
AHNAK2	14	105404671	rs769558960	G	C	gnomAD Exomes	ENST00000333244.5	p.Ser5706Ter	p.Ser5706Ter	c.17117C>G	stop_gained	manual	PVS1+PM2	1	248928	0	4.01723e-06	0	15446	0	0	1	34504	0	2.89821e-05	0	10036	0	0	0	17968	0	0	0	21546	0	0	0	112788	0	0	0	30596	0	0
AHNAK2	14	105404683	rs868806583	A	C	gnomAD Exomes	ENST00000333244.5	p.Leu5702Ter	p.Leu5702Ter	c.17105T>G	stop_gained	manual	PVS1+PM2	1	248914	0	4.01745e-06	0	15440	0	0	0	34502	0	0	0	10038	0	0	0	17966	0	0	0	21544	0	0	1	112788	0	8.86619e-06	0	30592	0	0
AHNAK2	14	105404696	rs773494893	G	A	gnomAD Exomes,gnomAD Genomes	ENST00000333244.5	p.Arg5698Ter	p.Arg5698Ter	c.17092C>T	stop_gained	manual	PVS1+PM2	12	280180	0	4.28296e-05	5	24144	0	0.000207091	2	35340	0	5.65931e-05	0	10322	0	0	2	19518	0	0.00010247	0	25014	0	0	2	128130	0	1.56091e-05	1	30584	0	3.26968e-05
AHNAK2	14	105404700	rs760602090	C	T	gnomAD Exomes	ENST00000333244.5	p.Trp5696Ter	p.Trp5696Ter	c.17088G>A	stop_gained	manual	PVS1+PM2	1	248794	0	4.01939e-06	1	15440	0	6.47668e-05	0	34488	0	0	0	10026	0	0	0	17956	0	0	0	21544	0	0	0	112716	0	0	0	30582	0	0
AHNAK2	14	105404744	rs180897730	G	A	gnomAD Exomes,gnomAD Genomes	ENST00000333244.5	p.Arg5682Ter	p.Arg5682Ter	c.17044C>T	stop_gained	manual	PVS1+PM2	8	280182	0	2.85529e-05	2	24146	0	8.28295e-05	1	35334	0	2.83014e-05	0	10320	0	0	0	19526	0	0	0	25024	0	0	4	128124	0	3.12198e-05	1	30576	0	3.27054e-05
AHNAK2	14	105404756	rs1416241282	G	A	gnomAD Exomes	ENST00000333244.5	p.Gln5678Ter	p.Gln5678Ter	c.17032C>T	stop_gained	manual	PVS1+PM2	1	248832	0	4.01878e-06	0	15456	0	0	0	34478	0	0	0	10036	0	0	0	17970	0	0	0	21546	0	0	1	112714	0	8.87201e-06	0	30586	0	0
AHNAK2	14	105404780	rs1345835054	G	A	gnomAD Exomes	ENST00000333244.5	p.Gln5670Ter	p.Gln5670Ter	c.17008C>T	stop_gained	manual	PVS1+PM2	1	248792	0	4.01942e-06	0	15452	0	0	0	34488	0	0	0	10038	0	0	0	17966	0	0	0	21542	0	0	0	112678	0	0	1	30582	0	3.2699e-05
AHNAK2	14	105404787	rs761465703	A	AT	gnomAD Exomes	ENST00000333244.5	p.Asn5667LysfsTer2	p.Asn5667LysfsTer2	c.17000dupA	frameshift_variant	manual	PVS1+PM2	1	248780	0	4.01962e-06	0	15442	0	0	0	34484	0	0	0	10034	0	0	1	17968	0	5.56545e-05	0	21544	0	0	0	112680	0	0	0	30580	0	0
AHNAK2	14	105404939	rs1185489143	CA	C	gnomAD Genomes	ENST00000333244.5	p.Asp5617MetfsTer86	p.Asp5617MetfsTer86	c.16848delT	frameshift_variant	manual	PVS1+PM2	1	31400	0	3.18471e-05	1	8712	0	0.000114784	0	848	0	0	0	290	0	0	0	1556	0	0	0	3474	0	0	0	15432	0	0	0	0	0	#DIV/0!
AHNAK2	14	105404940	rs1428656669	AG	A	gnomAD Exomes	ENST00000333244.5	p.Pro5616LeufsTer87	p.Pro5616LeufsTer87	c.16847delC	frameshift_variant	manual	PVS1+PM2	1	247126	0	4.04652e-06	0	15214	0	0	1	34342	0	2.91189e-05	0	9986	0	0	0	17904	0	0	0	21500	0	0	0	111896	0	0	0	30270	0	0
AHNAK2	14	105405170	rs150553508	G	A	gnomAD Exomes,gnomAD Genomes	ENST00000333244.5	p.Gln5540Ter	p.Gln5540Ter	c.16618C>T	stop_gained	manual	PVS1+PM2	4	280356	0	1.42676e-05	4	24168	0	0.000165508	0	35360	0	0	0	10336	0	0	0	19530	0	0	0	25016	0	0	0	128212	0	0	0	30598	0	0
AHNAK2	14	105405734	rs761762358	C	A	gnomAD Exomes	ENST00000333244.5	p.Glu5352Ter	p.Glu5352Ter	c.16054G>T	stop_gained	manual	PVS1+PM2	1	249032	0	4.01555e-06	1	15448	0	6.47333e-05	0	34496	0	0	0	10056	0	0	0	17968	0	0	0	21548	0	0	0	112872	0	0	0	30594	0	0
AHNAK2	14	105405748	rs866588813	C	T	gnomAD Exomes,gnomAD Genomes	ENST00000333244.5	p.Trp5347Ter	p.Trp5347Ter	c.16040G>A	stop_gained	manual	PVS1+PM2	3	280366	0	1.07003e-05	3	24154	0	0.000124203	0	35328	0	0	0	10340	0	0	0	19530	0	0	0	25018	0	0	0	128270	0	0	0	30594	0	0
AHNAK2	14	105406517	rs1192011047	G	A	gnomAD Exomes	ENST00000333244.5	p.Gln5091Ter	p.Gln5091Ter	c.15271C>T	stop_gained	manual	PVS1+PM2	1	249104	0	4.01439e-06	0	15486	0	0	0	34522	0	0	0	10060	0	0	0	17974	0	0	0	21546	0	0	1	112860	0	8.86054e-06	0	30602	0	0
AHNAK2	14	105406599	rs775622484	CT	C	gnomAD Exomes	ENST00000333244.5	p.Lys5063ArgfsTer23	p.Lys5063ArgfsTer23	c.15188delA	frameshift_variant	manual	PVS1+PM2	2	249214	0	8.02523e-06	0	15484	0	0	0	34528	0	0	0	10060	0	0	0	17976	0	0	0	21548	0	0	1	112962	0	8.85253e-06	1	30602	0	3.26776e-05
AHNAK2	14	105406686	rs746934978	AG	A	gnomAD Exomes,gnomAD Genomes	ENST00000333244.5	p.Ser5034LeufsTer52	p.Ser5034LeufsTer52	c.15101delC	frameshift_variant	manual	PVS1+PM2	9	280614	0	3.20725e-05	0	24188	0	0	0	35372	0	0	0	10350	0	0	0	19536	0	0	0	25022	0	0	9	128404	0	7.00913e-05	0	30602	0	0
AHNAK2	14	105406968	rs768580247	AG	A	gnomAD Exomes,gnomAD Genomes	ENST00000333244.5	p.Pro4940LeufsTer14	p.Pro4940LeufsTer14	c.14819delC	frameshift_variant	manual	PVS1+PM2	4	280046	0	1.42834e-05	4	24110	0	0.000165906	0	35336	0	0	0	10328	0	0	0	19516	0	0	0	25004	0	0	0	128022	0	0	0	30600	0	0
AHNAK2	14	105407312	rs761396797	CTG	C	gnomAD Exomes	ENST00000333244.5	p.Thr4825ArgfsTer5	p.Thr4825ArgfsTer5	c.14474_14475delCA	frameshift_variant	manual	PVS1+PM2	2	248450	0	8.04991e-06	0	15392	0	0	0	34478	0	0	0	10020	0	0	0	17960	0	0	0	21536	0	0	2	112456	0	1.77847e-05	0	30572	0	0
AHNAK2	14	105412034	rs769024283	TG	T	gnomAD Exomes	ENST00000333244.5	p.Lys3252SerfsTer4	p.Lys3252SerfsTer4	c.9753delC	frameshift_variant	manual	PVS1+PM2	3	248700	0	1.20627e-05	0	15460	0	0	0	34514	0	0	0	10042	0	0	3	17974	0	0.000166908	0	21540	0	0	0	112528	0	0	0	30594	0	0
AHNAK2	14	105419876	rs747542125	CTTCT	C	gnomAD Exomes,gnomAD Genomes	ENST00000333244.5	p.Glu637ThrfsTer5	p.Glu637ThrfsTer5	c.1908_1911delAGAA	frameshift_variant	manual	PVS1+PM2	5	280642	0	1.78163e-05	0	24192	0	0	0	35364	0	0	0	10352	0	0	3	19534	0	0.000153578	0	25022	0	0	2	128434	0	1.55722e-05	0	30602	0	0
AHNAK2	14	105419879	rs769246760	CTT	C	gnomAD Exomes	ENST00000333244.5	p.Lys636ArgfsTer4	p.Lys636ArgfsTer4	c.1907_1908delAA	frameshift_variant	manual	PVS1+PM2	1	249248	0	4.01207e-06	1	15484	0	6.45828e-05	0	34518	0	0	0	10062	0	0	0	17974	0	0	0	21546	0	0	0	113008	0	0	0	30602	0	0
AHNAK2	14	105419975	rs1043787118	CT	C	gnomAD Exomes	ENST00000333244.5	p.Ala605ProfsTer29	p.Ala605ProfsTer29	c.1812delA	frameshift_variant	manual	PVS1+PM2	1	249246	0	4.0121e-06	0	15488	0	0	0	34528	0	0	0	10062	0	0	0	17974	0	0	0	21524	0	0	0	113010	0	0	1	30602	0	3.26776e-05
AHNAK2	14	105419985	rs1358233897	G	GC	gnomAD Exomes	ENST00000333244.5	p.Arg602GlnfsTer21	p.Arg602GlnfsTer21	c.1802dupG	frameshift_variant	manual	PVS1+PM2	1	249238	0	4.01223e-06	0	15486	0	0	0	34528	0	0	0	10062	0	0	0	17974	0	0	0	21536	0	0	1	112994	0	8.85003e-06	0	30602	0	0
AHNAK2	14	105420013	rs777446515	C	T	gnomAD Exomes	ENST00000333244.5	p.Trp592Ter	p.Trp592Ter	c.1775G>A	stop_gained	manual	PVS1+PM2	1	249194	0	4.01294e-06	0	15488	0	0	0	34526	0	0	0	10060	0	0	0	17974	0	0	0	21500	0	0	0	112988	0	0	1	30602	0	3.26776e-05
AHNAK2	14	105420152	rs770184896	G	GTT	gnomAD Exomes	ENST00000333244.5	p.His546AsnfsTer36	p.His546AsnfsTer36	c.1635_1636insAA	frameshift_variant	manual	PVS1+PM2	1	249286	0	4.01146e-06	0	15490	0	0	0	34528	0	0	0	10062	0	0	0	17976	0	0	0	21548	0	0	0	113026	0	0	1	30602	0	3.26776e-05
AHNAK2	14	105420221	rs763171736	CT	C	gnomAD Exomes,gnomAD Genomes	ENST00000333244.5	p.Ala523ArgfsTer5	p.Ala523ArgfsTer5	c.1566delA	frameshift_variant	manual	PVS1+PM2	2	280636	0	7.12667e-06	2	24200	0	8.26446e-05	0	35374	0	0	0	10350	0	0	0	19534	0	0	0	25014	0	0	0	128430	0	0	0	30598	0	0
AHNAK2	14	105420334	rs367551426	CG	C	gnomAD Exomes	ENST00000333244.5	p.Arg485GlufsTer5	p.Arg485GlufsTer5	c.1453delC	frameshift_variant	manual	PVS1+PM2	1	249120	0	4.01413e-06	0	15478	0	0	0	34502	0	0	0	10056	0	0	0	17974	0	0	0	21542	0	0	1	112916	0	8.85614e-06	0	30602	0	0
AHNAK2	14	105420335	rs758408767	G	A	gnomAD Exomes,gnomAD Genomes	ENST00000333244.5	p.Arg485Ter	p.Arg485Ter	c.1453C>T	stop_gained	manual	PVS1+PM2	2	280444	0	7.13155e-06	2	24178	0	8.27198e-05	0	35350	0	0	0	10346	0	0	0	19534	0	0	0	25000	0	0	0	128298	0	0	0	30600	0	0
AHNAK2	14	105420347	rs1226595293	CT	C	gnomAD Genomes	ENST00000333244.5	p.Glu481LysfsTer9	p.Glu481LysfsTer9	c.1440delA	frameshift_variant	manual	PVS1+PM2	1	31400	0	3.18471e-05	0	8714	0	0	0	848	0	0	0	290	0	0	0	1560	0	0	0	3472	0	0	1	15428	0	6.48172e-05	0	0	0	#DIV/0!
AHNAK2	14	105420362	rs748710099	G	A	gnomAD Exomes	ENST00000333244.5	p.Gln476Ter	p.Gln476Ter	c.1426C>T	stop_gained	manual	PVS1+PM2	1	249058	0	4.01513e-06	0	15476	0	0	0	34484	0	0	0	10046	0	0	0	17976	0	0	0	21526	0	0	0	112900	0	0	1	30602	0	3.26776e-05
AHNAK2	14	105420472	rs1167058895	C	CCA	gnomAD Genomes	ENST00000333244.5	p.Arg439MetfsTer9	p.Arg439MetfsTer9	c.1315_1316insTG	frameshift_variant	manual	PVS1+PM2	1	31370	0	3.18776e-05	1	8702	0	0.000114916	0	848	0	0	0	290	0	0	0	1560	0	0	0	3476	0	0	0	15408	0	0	0	0	0	#DIV/0!
AHNAK2	14	105420533	rs757773693	GC	G	gnomAD Exomes	ENST00000333244.5	p.Arg418SerfsTer29	p.Arg418SerfsTer29	c.1254delG	frameshift_variant	manual	PVS1+PM2	1	246688	0	4.0537e-06	0	15476	0	0	0	34496	0	0	0	10022	0	0	1	17974	0	5.56359e-05	0	19520	0	0	0	112594	0	0	0	30588	0	0
AHNAK2	14	105420551	rs1208414300	C	A	gnomAD Exomes	ENST00000333244.5	p.Gly413Ter	p.Gly413Ter	c.1237G>T	stop_gained	manual	PVS1+PM2	1	247178	0	4.04567e-06	0	15476	0	0	0	34504	0	0	0	10022	0	0	0	17974	0	0	0	19952	0	0	0	112632	0	0	1	30594	0	3.26861e-05
AHNAK2	14	105420593	rs1310517797	GC	G	gnomAD Genomes	ENST00000333244.5	p.Glu398AspfsTer49	p.Glu398AspfsTer49	c.1194delG	frameshift_variant	manual	PVS1+PM2	1	31368	0	3.18796e-05	1	8702	0	0.000114916	0	848	0	0	0	290	0	0	0	1560	0	0	0	3472	0	0	0	15410	0	0	0	0	0	#DIV/0!
AHNAK2	14	105420617	rs1284959515	G	A	gnomAD Exomes	ENST00000333244.5	p.Gln391Ter	p.Gln391Ter	c.1171C>T	stop_gained	manual	PVS1+PM2	1	248922	0	4.01732e-06	0	15486	0	0	0	34526	0	0	0	10054	0	0	0	17976	0	0	0	21306	0	0	1	112926	0	8.85536e-06	0	30602	0	0
AHNAK2	14	105420635	rs1188646569	G	A	gnomAD Exomes,gnomAD Genomes	ENST00000333244.5	p.Arg385Ter	p.Arg385Ter	c.1153C>T	stop_gained	manual	PVS1+PM2	3	280326	0	1.07018e-05	0	24184	0	0	0	35372	0	0	0	10342	0	0	1	19534	0	5.11928e-05	0	24834	0	0	2	128322	0	1.55858e-05	0	30602	0	0
AHNAK2	14	105420662	rs774371861	TG	T	gnomAD Exomes	ENST00000333244.5	p.Ser375ArgfsTer13	p.Ser375ArgfsTer13	c.1125delC	frameshift_variant	manual	PVS1+PM2	1	248892	0	4.01781e-06	0	15458	0	0	0	34526	0	0	0	10048	0	0	0	17974	0	0	0	21440	0	0	0	112798	0	0	1	30602	0	3.26776e-05
AHNAK2	14	105420757	rs759576718	CT	C	gnomAD Exomes	ENST00000333244.5	p.Arg344GlyfsTer44	p.Arg344GlyfsTer44	c.1030delA	frameshift_variant	manual	PVS1+PM2	1	246744	0	4.05278e-06	0	15292	0	0	0	34396	0	0	0	9926	0	0	0	17952	0	0	0	21264	0	0	0	111398	0	0	1	30528	0	3.27568e-05
AHNAK2	14	105420774	rs777140241	CG	C	gnomAD Exomes	ENST00000333244.5	p.Ser338Ter	p.Ser338Ter	c.1013delC	frameshift_variant	manual	PVS1+PM2	2	246104	0	8.12665e-06	0	15220	0	0	2	34364	0	5.82004e-05	0	9924	0	0	0	17936	0	0	0	21168	0	0	0	111060	0	0	0	30462	0	0
AHNAK2	14	105420857	rs754275636	G	A	gnomAD Exomes	ENST00000333244.5	p.Gln311Ter	p.Gln311Ter	c.931C>T	stop_gained	manual	PVS1+PM2	2	244658	0	8.17468e-06	0	15244	0	0	0	34256	0	0	0	9874	0	0	2	17888	0	0.000111807	0	20418	0	0	0	110790	0	0	0	30248	0	0
AHNAK2	14	105420881	rs565473345	G	A	gnomAD Exomes,gnomAD Genomes	ENST00000333244.5	p.Gln303Ter	p.Gln303Ter	c.907C>T	stop_gained	manual	PVS1+PM2	8	274276	0	2.91677e-05	1	23892	0	4.1855e-05	0	34924	0	0	0	10006	0	0	0	19378	0	0	0	23702	0	0	2	125408	0	1.59479e-05	5	29976	0	0.0001668
AHNAK2	14	105420887	rs781061659	CTG	C	gnomAD Exomes	ENST00000333244.5	p.Thr300ArgfsTer64	p.Thr300ArgfsTer64	c.899_900delCA	frameshift_variant	manual	PVS1+PM2	1	243266	0	4.11073e-06	0	15210	0	0	1	34100	0	2.93255e-05	0	9734	0	0	0	17826	0	0	0	20276	0	0	0	110176	0	0	0	30026	0	0
AHNAK2	14	105421031	rs1375813749	G	A	gnomAD Exomes	ENST00000333244.5	p.Gln253Ter	p.Gln253Ter	c.757C>T	stop_gained	manual	PVS1+PM2	1	245764	0	4.06894e-06	0	15190	0	0	0	34288	0	0	0	9922	0	0	0	17840	0	0	0	21226	0	0	1	110958	0	9.01242e-06	0	30368	0	0
AHNAK2	14	105421349	rs1398635158	TC	T	gnomAD Exomes,gnomAD Genomes	ENST00000333244.5	p.Asp199MetfsTer69	p.Asp199MetfsTer69	c.595delG	frameshift_variant	manual	PVS1+PM2	2	280162	0	7.13873e-06	0	24152	0	0	0	35344	0	0	2	10320	0	0.000193798	0	19530	0	0	0	25016	0	0	0	128072	0	0	0	30596	0	0
AHNAK2	14	105421437	rs1408275670	TTA	T	gnomAD Exomes	ENST00000333244.5	p.Ile169LysfsTer3	p.Ile169LysfsTer3	c.506_507delTA	frameshift_variant	manual	PVS1+PM2	1	248752	0	4.02007e-06	0	15468	0	0	0	34490	0	0	0	10048	0	0	1	17974	0	5.56359e-05	0	21412	0	0	0	112720	0	0	0	30600	0	0
AHNAK2	14	105421479	rs765014171	CT	C	gnomAD Exomes	ENST00000333244.5	c.467-2delA		c.467-2delA	splice_acceptor_variant	manual	PVS1+PM2	1	241330	0	4.1437e-06	0	15236	0	0	0	34064	0	0	0	9722	0	0	0	17912	0	0	0	18446	0	0	0	110050	0	0	1	29996	0	3.33378e-05
AHNAK2	14	105421886	rs757683774	G	A	gnomAD Exomes	ENST00000333244.5	p.Gln134Ter	p.Gln134Ter	c.400C>T	stop_gained	manual	PVS1+PM2	1	248870	0	4.01816e-06	0	15468	0	0	0	34486	0	0	0	10038	0	0	0	17974	0	0	0	21546	0	0	1	112726	0	8.87107e-06	0	30592	0	0
AHNAK2	14	105421971	rs772933134	C	T	gnomAD Exomes	ENST00000333244.5	c.316-1G>A		c.316-1G>A	splice_acceptor_variant	manual	PVS1+PM2	1	247900	0	4.03388e-06	0	15474	0	0	0	34394	0	0	0	9938	0	0	0	17962	0	0	0	21484	0	0	0	112140	0	0	1	30496	0	3.27912e-05
AHNAK2	14	105422923	rs746754125	A	T	gnomAD Exomes	ENST00000333244.5	c.315+2T>A		c.315+2T>A	splice_donor_variant	manual	PVS1+PM2	1	249112	0	4.01426e-06	0	15480	0	0	0	34508	0	0	0	10062	0	0	0	17976	0	0	0	21496	0	0	1	112942	0	8.8541e-06	0	30602	0	0
AHNAK2	14	105422928	rs1175007095	TG	T	gnomAD Exomes	ENST00000333244.5	p.Pro104GlnfsTer10	p.Pro104GlnfsTer10	c.311delC	frameshift_variant	manual	PVS1+PM2	1	249142	0	4.01378e-06	0	15478	0	0	0	34512	0	0	0	10060	0	0	0	17976	0	0	0	21514	0	0	1	112954	0	8.85316e-06	0	30602	0	0
AHNAK2	14	105422943	rs1165698597	GA	G	gnomAD Exomes,gnomAD Genomes	ENST00000333244.5	p.Phe99SerfsTer3	p.Phe99SerfsTer3	c.296delT	frameshift_variant	manual	PVS1+PM2	2	280534	0	7.12926e-06	1	24192	0	4.1336e-05	0	35360	0	0	0	10352	0	0	0	19534	0	0	0	24982	0	0	1	128382	0	7.78925e-06	0	30602	0	0
AHNAK2	14	105422969	rs1314492025	C	CT	gnomAD Exomes	ENST00000333244.5	p.Asp91ArgfsTer62	p.Asp91ArgfsTer62	c.270dupA	frameshift_variant	manual	PVS1+PM2	1	249180	0	4.01316e-06	0	15482	0	0	0	34512	0	0	0	10062	0	0	0	17976	0	0	0	21528	0	0	1	112970	0	8.85191e-06	0	30602	0	0
AHNAK2	14	105422972	rs540252047	G	A	gnomAD Exomes,gnomAD Genomes	ENST00000333244.5	p.Arg90Ter	p.Arg90Ter	c.268C>T	stop_gained	manual	PVS1+PM2	4	280528	0	1.42588e-05	0	24186	0	0	3	35360	0	8.48416e-05	0	10352	0	0	0	19536	0	0	0	24968	0	0	1	128388	0	7.78889e-06	0	30602	0	0
AHNAK2	14	105423027	rs764747246	C	A	gnomAD Exomes	ENST00000333244.5	c.214-1G>T		c.214-1G>T	splice_acceptor_variant	manual	PVS1+PM2	1	248848	0	4.01852e-06	0	15460	0	0	0	34506	0	0	0	10054	0	0	0	17972	0	0	0	21384	0	0	0	112830	0	0	1	30602	0	3.26776e-05
AHNAK2	14	105423746	rs1488605989	C	T	gnomAD Exomes	ENST00000333244.5	c.213+1G>A		c.213+1G>A	splice_donor_variant	manual	PVS1+PM2	1	232018	0	4.31001e-06	0	13798	0	0	0	32906	0	0	0	9580	0	0	0	17026	0	0	0	19920	0	0	0	104466	0	0	1	28622	0	3.49382e-05
AHNAK2	14	105423815	rs747036900	G	A	gnomAD Exomes,gnomAD Genomes	ENST00000333244.5	p.Arg49Ter	p.Arg49Ter	c.145C>T	stop_gained	manual	PVS1+PM2	10	268062	0	3.73048e-05	1	22808	0	4.38443e-05	1	34438	0	2.90377e-05	0	10022	0	0	0	18926	0	0	1	23586	0	4.2398e-05	7	122086	0	5.73366e-05	0	29308	0	0
AHNAK2	14	105444526	rs760277998	CG	C	gnomAD Exomes	ENST00000333244.5	p.Gly17AlafsTer23	p.Gly17AlafsTer23	c.48delC	frameshift_variant	manual	PVS1+PM2	1	8110	0	0.000123305	0	564	0	0	0	844	0	0	0	128	0	0	0	736	0	0	0	222	0	0	0	5012	0	0	1	474	0	0.0021097
ALPK3	15	85360079	rs1433957961	T	G	gnomAD Exomes	ENST00000258888.5	p.Met1?	p.Met1?	c.2T>G	start_lost	manual	PVS1+PM2	1	237980	0	4.20203e-06	0	15320	0	0	0	33714	0	0	0	9660	0	0	0	17978	0	0	0	19988	0	0	1	106202	0	9.41602e-06	0	29312	0	0
ALPK3	15	85360101	rs11857356	T	A	gnomAD Genomes	ENST00000258888.5	p.Tyr8Ter	p.Tyr8Ter	c.24T>A	stop_gained	manual	PVS1+PM2	2	31300	0	6.38978e-05	0	8700	0	0	0	846	0	0	0	290	0	0	0	1556	0	0	0	3464	0	0	2	15360	0	0.000130208	0	0	0	#DIV/0!
ALPK3	15	85360114	rs776990543	C	T	gnomAD Exomes	ENST00000258888.5	p.Gln13Ter	p.Gln13Ter	c.37C>T	stop_gained	manual	PVS1+PM2	1	245398	0	4.07501e-06	0	15834	0	0	0	34372	0	0	0	9972	0	0	0	18322	0	0	0	20848	0	0	1	109586	0	9.12525e-06	0	30480	0	0
ALPK3	15	85360162	rs770590590	A	T	gnomAD Exomes,gnomAD Genomes	ENST00000258888.5	p.Arg29Ter	p.Arg29Ter	c.85A>T	stop_gained	manual	PVS1+PM2	4	278954	0	1.43393e-05	0	24812	0	0	3	35356	0	8.48512e-05	0	10320	0	0	1	19912	0	5.0221e-05	0	24850	0	0	0	125930	0	0	0	30602	0	0
ALPK3	15	85360285	rs1001102638	C	T	gnomAD Exomes	ENST00000258888.5	p.Gln70Ter	p.Gln70Ter	c.208C>T	stop_gained	manual	PVS1+PM2	2	232674	0	8.59572e-06	0	13670	0	0	2	33452	0	5.97872e-05	0	9608	0	0	0	17630	0	0	0	19864	0	0	0	103376	0	0	0	29440	0	0
ALPK3	15	85360297		G	T	gnomAD Exomes	ENST00000258888.5	p.Glu74Ter	p.Glu74Ter	c.220G>T	stop_gained	manual	PVS1+PM2	1	224284	0	4.45863e-06	0	13000	0	0	1	32654	0	3.06241e-05	0	9386	0	0	0	17032	0	0	0	18968	0	0	0	99050	0	0	0	28686	0	0
ALPK3	15	85360342	rs1232771901	C	T	gnomAD Exomes	ENST00000258888.5	p.Gln89Ter	p.Gln89Ter	c.265C>T	stop_gained	manual	PVS1+PM2	1	194516	0	5.14097e-06	0	10862	0	0	0	29662	0	0	0	8868	0	0	1	15086	0	6.62866e-05	0	15370	0	0	0	83360	0	0	0	26320	0	0
ALPK3	15	85360345	rs1313842616	G	GAC	gnomAD Genomes	ENST00000258888.5	p.Arg92ProfsTer63	p.Arg92ProfsTer63	c.271_272dupAC	frameshift_variant	manual	PVS1+PM2	1	31330	0	3.19183e-05	1	8682	0	0.000115181	0	848	0	0	0	290	0	0	0	1560	0	0	0	3468	0	0	0	15394	0	0	0	0	0	#DIV/0!
ALPK3	15	85360364	rs1028295440	T	TC	gnomAD Exomes,gnomAD Genomes	ENST00000258888.5	p.Arg98GlufsTer66	p.Arg98GlufsTer66	c.290dupC	frameshift_variant	manual	PVS1+PM2	3	194640	0	1.54131e-05	0	17532	0	0	0	27678	0	0	0	8610	0	0	0	14726	0	0	0	14250	0	0	3	82054	0	3.65613e-05	0	24222	0	0
ALPK3	15	85360401	rs1352567660	C	CT	gnomAD Exomes	ENST00000258888.5	p.Cys109LeufsTer55	p.Cys109LeufsTer55	c.325dupT	frameshift_variant	manual	PVS1+PM2	2	125564	0	1.59281e-05	0	6850	0	0	0	22416	0	0	0	6752	0	0	2	10870	0	0.000183993	0	6144	0	0	0	48534	0	0	0	20280	0	0
ALPK3	15	85360404	rs1287803772	CA	C	gnomAD Exomes	ENST00000258888.5	p.Arg110AspfsTer44	p.Arg110AspfsTer44	c.328delA	frameshift_variant	manual	PVS1+PM2	1	123996	0	8.06478e-06	0	6772	0	0	0	22260	0	0	0	6664	0	0	1	10758	0	9.29541e-05	0	5982	0	0	0	47796	0	0	0	20064	0	0
ALPK3	15	85360411	rs1322445511	C	T	gnomAD Exomes	ENST00000258888.5	p.Gln112Ter	p.Gln112Ter	c.334C>T	stop_gained	manual	PVS1+PM2	1	110094	0	9.08315e-06	0	5894	0	0	0	19478	0	0	0	5874	0	0	0	9740	0	0	0	5096	0	0	0	42816	0	0	0	17902	0	0
ALPK3	15	85360470	rs769496975	G	GC	gnomAD Exomes	ENST00000258888.5	p.Gly134ArgfsTer30	p.Gly134ArgfsTer30	c.399dupC	frameshift_variant	manual	PVS1+PM2	8	61296	0	0.000130514	0	1716	0	0	2	12644	0	0.000158178	0	2954	0	0	1	5174	0	0.000193274	0	2196	0	0	2	24576	0	8.13802e-05	3	10058	0	0.00029827
ALPK3	15	85360496	rs776949207	GC	G	gnomAD Genomes	ENST00000258888.5	p.Pro141ArgfsTer13	p.Pro141ArgfsTer13	c.422delC	frameshift_variant	manual	PVS1+PM2	1	31262	0	3.19877e-05	0	8656	0	0	1	842	0	0.00118765	0	290	0	0	0	1560	0	0	0	3436	0	0	0	15398	0	0	0	0	0	#DIV/0!
ALPK3	15	85360613	rs974266035	CG	C	gnomAD Genomes	ENST00000258888.5	p.Ala181ProfsTer130	p.Ala181ProfsTer130	c.541delG	frameshift_variant	Literature		6	29692	0	0.000202075	6	8512	0	0.000704887	0	696	0	0	0	264	0	0	0	1552	0	0	0	2772	0	0	0	14902	0	0	0	0	0	#DIV/0!
ALPK3	15	85360716	rs1299801381	G	A	gnomAD Exomes	ENST00000258888.5	p.Trp213Ter	p.Trp213Ter	c.639G>A	stop_gained	manual	PVS1+PM2	1	47340	0	2.11238e-05	0	654	0	0	0	10356	0	0	0	4058	0	0	0	1590	0	0	0	2790	0	0	0	16256	0	0	1	10186	0	9.8174e-05
ALPK3	15	85360815	rs1220418124	GCCCGAGACCAGGTAAGTGGCA	G	gnomAD Exomes	ENST00000258888.5	c.741_749+12delCGAGACCAGGTAAGTGGCACC		c.741_749+12delCGAGACCAGGTAAGTGGCACC	splice_donor_variant	manual	PVS1+PM2	2	94842	0	2.10877e-05	0	1722	0	0	0	21018	0	0	0	6852	0	0	0	4712	0	0	0	5192	0	0	0	32052	0	0	2	20410	0	9.79912e-05
ALPK3	15	85366559	rs1162678039	A	G	gnomAD Exomes	ENST00000258888.5	c.750-2A>G		c.750-2A>G	splice_acceptor_variant	manual	PVS1+PM2	1	251456	0	3.97684e-06	1	16256	0	6.15157e-05	0	34568	0	0	0	10080	0	0	0	18392	0	0	0	21648	0	0	0	113760	0	0	0	30614	0	0
ALPK3	15	85370736	rs764616020	TG	T	gnomAD Exomes	ENST00000258888.5	p.Ala271LeufsTer40	p.Ala271LeufsTer40	c.811delG	frameshift_variant	Literature		2	251398	0	7.95551e-06	0	16256	0	0	0	34584	0	0	0	10080	0	0	0	18394	0	0	0	21632	0	0	2	113704	0	1.75895e-05	0	30616	0	0
ALPK3	15	85370828	rs770674513	TC	T	gnomAD Exomes	ENST00000258888.5	p.Ile301MetfsTer10	p.Ile301MetfsTer10	c.903delC	frameshift_variant	Literature		6	251256	0	2.388e-05	0	16252	0	0	0	34568	0	0	0	10076	0	0	0	18392	0	0	1	21612	0	4.62706e-05	5	113622	0	4.40056e-05	0	30608	0	0
ALPK3	15	85382931	rs1165208700	A	G	gnomAD Exomes	ENST00000258888.5	c.1029-2A>G		c.1029-2A>G	splice_acceptor_variant	manual	PVS1+PM2	1	238878	0	4.18624e-06	0	16178	0	0	0	33160	0	0	0	8762	0	0	0	18244	0	0	0	20558	0	0	0	107818	0	0	0	28392	0	0
ALPK3	15	85382937	rs199599837	C	T	gnomAD Exomes	ENST00000258888.5	p.Arg345Ter	p.Arg345Ter	c.1033C>T	stop_gained	manual	PVS1+PM2	3	242404	0	1.2376e-05	0	16198	0	0	2	33580	0	5.95593e-05	0	9092	0	0	0	18320	0	0	0	20892	0	0	0	109344	0	0	1	29074	0	3.4395e-05
ALPK3	15	85383007	rs1231310817	TC	T	gnomAD Exomes	ENST00000258888.5	p.Leu369TrpfsTer6	p.Leu369TrpfsTer6	c.1105delC	frameshift_variant	manual	PVS1+PM2	1	251330	0	3.97883e-06	0	16248	0	0	0	34578	0	0	0	10074	0	0	0	18388	0	0	0	21644	0	0	1	113648	0	8.7991e-06	0	30616	0	0
ALPK3	15	85383052	rs1442088577	G	A	gnomAD Exomes	ENST00000258888.5	p.Trp383Ter	p.Trp383Ter	c.1148G>A	stop_gained	manual	PVS1+PM2	1	251290	0	3.97947e-06	0	16240	0	0	0	34588	0	0	0	10074	0	0	0	18380	0	0	0	21646	0	0	1	113614	0	8.80173e-06	0	30616	0	0
ALPK3	15	85383099	rs1418106287	G	T	gnomAD Exomes	ENST00000258888.5	p.Glu399Ter	p.Glu399Ter	c.1195G>T	stop_gained	Literature		1	251034	0	3.98352e-06	0	16224	0	0	0	34584	0	0	0	10066	0	0	1	18376	0	5.44188e-05	0	21644	0	0	0	113398	0	0	0	30612	0	0
ALPK3	15	85383144	rs1177953977	ACT	A	gnomAD Exomes	ENST00000258888.5	p.Leu415AlafsTer30	p.Leu415AlafsTer30	c.1243_1244delCT	frameshift_variant	manual	PVS1+PM2	1	250590	0	3.99058e-06	0	16178	0	0	0	34554	0	0	0	10048	0	0	1	18378	0	5.44129e-05	0	21636	0	0	0	113074	0	0	0	30604	0	0
ALPK3	15	85383185	rs767121376	GCGATTGAGCGGGGC	G	gnomAD Exomes	ENST00000258888.5	p.Arg428SerfsTer13	p.Arg428SerfsTer13	c.1282_1295delCGATTGAGCGGGGC	frameshift_variant	manual	PVS1+PM2	1	247508	0	4.04027e-06	0	15610	0	0	0	34442	0	0	0	9954	0	0	0	18272	0	0	0	21502	0	0	1	111128	0	8.99863e-06	0	30546	0	0
ALPK3	15	85383186	rs749836697	C	T	gnomAD Exomes	ENST00000258888.5	p.Arg428Ter	p.Arg428Ter	c.1282C>T	stop_gained	manual	PVS1+PM2	1	247398	0	4.04207e-06	0	15622	0	0	0	34416	0	0	0	9948	0	0	0	18278	0	0	0	21478	0	0	1	111080	0	9.00252e-06	0	30538	0	0
ALPK3	15	85383201	rs748725556	C	T	gnomAD Exomes	ENST00000258888.5	p.Gln433Ter	p.Gln433Ter	c.1297C>T	stop_gained	manual	PVS1+PM2	3	245978	0	1.21962e-05	0	15550	0	0	0	34220	0	0	0	9912	0	0	3	18128	0	0.00016549	0	21414	0	0	0	110240	0	0	0	30508	0	0
ALPK3	15	85383225	rs758861870	AC	A	gnomAD Exomes	ENST00000258888.5	p.Arg442GlyfsTer26	p.Arg442GlyfsTer26	c.1323delC	frameshift_variant	manual	PVS1+PM2	1	249266	0	4.01178e-06	0	16066	0	0	0	34384	0	0	0	9976	0	0	0	18310	0	0	0	21520	0	0	1	112380	0	8.89838e-06	0	30558	0	0
ALPK3	15	85383260	rs765766340	G	A	gnomAD Exomes	ENST00000258888.5	p.Trp452Ter	p.Trp452Ter	c.1356G>A	stop_gained	manual	PVS1+PM2	4	250580	0	1.5963e-05	0	16158	0	0	4	34512	0	0.000115902	0	10036	0	0	0	18380	0	0	0	21576	0	0	0	113204	0	0	0	30602	0	0
ALPK3	15	85383395	rs1174211728	C	A	gnomAD Exomes	ENST00000258888.5	p.Tyr497Ter	p.Tyr497Ter	c.1491C>A	stop_gained	manual	PVS1+PM2	1	251064	0	3.98305e-06	0	16242	0	0	1	34534	0	2.8957e-05	0	10056	0	0	0	18390	0	0	0	21578	0	0	0	113550	0	0	0	30592	0	0
ALPK3	15	85383423	rs1225841418	C	T	gnomAD Exomes	ENST00000258888.5	p.Gln507Ter	p.Gln507Ter	c.1519C>T	stop_gained	Literature		1	250798	0	3.98727e-06	0	16208	0	0	0	34554	0	0	0	10030	0	0	0	18384	0	0	0	21450	0	0	1	113446	0	8.81477e-06	0	30602	0	0
ALPK3	15	85383582	rs768342367	C	T	gnomAD Exomes	ENST00000258888.5	p.Gln560Ter	p.Gln560Ter	c.1678C>T	stop_gained	manual	PVS1+PM2	3	249782	0	1.20105e-05	0	16046	0	0	3	34370	0	8.72854e-05	0	9972	0	0	0	18326	0	0	0	21576	0	0	0	112876	0	0	0	30524	0	0
ALPK3	15	85383603	rs773730492	C	T	gnomAD Exomes	ENST00000258888.5	p.Gln567Ter	p.Gln567Ter	c.1699C>T	stop_gained	Literature		6	249452	0	2.40527e-05	0	15946	0	0	0	34368	0	0	0	9958	0	0	0	18358	0	0	0	21584	0	0	6	112660	0	5.32576e-05	0	30510	0	0
ALPK3	15	85383641	rs751347673	GCCTGGGTCCT	G	gnomAD Exomes	ENST00000258888.5	p.Pro580LeufsTer35	p.Pro580LeufsTer35	c.1739_1748delCTGGGTCCTC	frameshift_variant	manual	PVS1+PM2	1	249304	0	4.01117e-06	1	15690	0	6.37349e-05	0	34520	0	0	0	10014	0	0	0	18368	0	0	0	21564	0	0	0	112462	0	0	0	30600	0	0
ALPK3	15	85383672	rs1385499810	A	T	gnomAD Exomes	ENST00000258888.5	p.Lys590Ter	p.Lys590Ter	c.1768A>T	stop_gained	manual	PVS1+PM2	1	249210	0	4.01268e-06	0	15746	0	0	0	34526	0	0	0	10010	0	0	0	18362	0	0	0	21574	0	0	1	112302	0	8.90456e-06	0	30610	0	0
ALPK3	15	85383752	rs945161495	CT	C	gnomAD Exomes	ENST00000258888.5	p.Leu617Ter	p.Leu617Ter	c.1850delT	frameshift_variant	manual	PVS1+PM2	1	244604	0	4.08824e-06	0	15876	0	0	0	33404	0	0	0	9530	0	0	0	18080	0	0	0	21404	0	0	1	110552	0	9.04552e-06	0	29830	0	0
ALPK3	15	85383911	rs747711369	ACACT	A	gnomAD Exomes	ENST00000258888.5	p.His670ProfsTer2	p.His670ProfsTer2	c.2009_2012delACTC	frameshift_variant	manual	PVS1+PM2	1	239370	0	4.17763e-06	0	16102	0	0	0	33006	0	0	0	8882	0	0	0	18170	0	0	0	20874	0	0	1	108530	0	9.21404e-06	0	28052	0	0
ALPK3	15	85383921	rs148053797	AC	A	gnomAD Exomes	ENST00000258888.5	p.Gln675SerfsTer30	p.Gln675SerfsTer30	c.2023delC	frameshift_variant	Literature		5	243794	0	2.05091e-05	0	16140	0	0	0	33722	0	0	0	9332	0	0	1	18282	0	5.46986e-05	0	21142	0	0	4	110288	0	3.62687e-05	0	28994	0	0
ALPK3	15	85383921	rs148053797	A	AC	gnomAD Genomes	ENST00000258888.5	p.Gln675ProfsTer4	p.Gln675ProfsTer4	c.2023dupC	frameshift_variant	manual	PVS1+PM2	1	31322	0	3.19264e-05	1	8694	0	0.000115022	0	846	0	0	0	290	0	0	0	1560	0	0	0	3472	0	0	0	15376	0	0	0	0	0	#DIV/0!
ALPK3	15	85383927	rs774736837	C	T	gnomAD Exomes	ENST00000258888.5	p.Gln675Ter	p.Gln675Ter	c.2023C>T	stop_gained	manual	PVS1+PM2	1	246802	0	4.05183e-06	1	16192	0	6.17589e-05	0	34022	0	0	0	9632	0	0	0	18344	0	0	0	21352	0	0	0	111506	0	0	0	29772	0	0
ALPK3	15	85383956	rs899839701	AT	A	gnomAD Exomes	ENST00000258888.5	p.Phe685LeufsTer20	p.Phe685LeufsTer20	c.2055delT	frameshift_variant	manual	PVS1+PM2	1	250846	0	3.98651e-06	0	16246	0	0	0	34472	0	0	0	10030	0	0	0	18382	0	0	0	21618	0	0	0	113408	0	0	1	30574	0	3.27075e-05
ALPK3	15	85384038	rs748981859	GC	G	gnomAD Exomes	ENST00000258888.5	p.Gln713ArgfsTer3	p.Gln713ArgfsTer3	c.2137delC	frameshift_variant	manual	PVS1+PM2	1	251344	0	3.97861e-06	0	16244	0	0	0	34580	0	0	0	10078	0	0	0	18394	0	0	0	21646	0	0	1	113652	0	8.79879e-06	0	30614	0	0
ALPK3	15	85384137	rs754240880	C	T	gnomAD Exomes	ENST00000258888.5	p.Gln745Ter	p.Gln745Ter	c.2233C>T	stop_gained	manual	PVS1+PM2	1	241520	0	4.14044e-06	0	15302	0	0	0	32950	0	0	0	9344	0	0	1	18032	0	5.5457e-05	0	21054	0	0	0	109586	0	0	0	29442	0	0
ALPK3	15	85399622	rs761330284	G	A	gnomAD Exomes	ENST00000258888.5	c.2260-1G>A		c.2260-1G>A	splice_acceptor_variant	manual	PVS1+PM2	1	226714	0	4.41084e-06	0	15924	0	0	0	30028	0	0	0	7716	0	0	0	17778	0	0	0	20210	0	0	1	104960	0	9.52744e-06	0	24672	0	0
ALPK3	15	85399800	rs1233954655	C	T	gnomAD Exomes	ENST00000258888.5	p.Gln813Ter	p.Gln813Ter	c.2437C>T	stop_gained	manual	PVS1+PM2	1	251372	0	3.97817e-06	0	16256	0	0	0	34580	0	0	0	10072	0	0	0	18394	0	0	0	21636	0	0	0	113694	0	0	1	30606	0	3.26733e-05
ALPK3	15	85399905	rs1284611172	C	T	gnomAD Exomes	ENST00000258888.5	p.Gln848Ter	p.Gln848Ter	c.2542C>T	stop_gained	manual	PVS1+PM2	1	251166	0	3.98143e-06	0	16214	0	0	0	34576	0	0	0	10074	0	0	0	18392	0	0	0	21560	0	0	1	113604	0	8.80251e-06	0	30614	0	0
ALPK3	15	85399977	rs1354846961	C	T	gnomAD Exomes	ENST00000258888.5	p.Gln872Ter	p.Gln872Ter	c.2614C>T	stop_gained	manual	PVS1+PM2	1	251346	0	3.97858e-06	0	16218	0	0	1	34578	0	2.89201e-05	0	10078	0	0	0	18394	0	0	0	21630	0	0	0	113704	0	0	0	30614	0	0
ALPK3	15	85400013	rs761028783	G	T	gnomAD Exomes	ENST00000258888.5	p.Glu884Ter	p.Glu884Ter	c.2650G>T	stop_gained	manual	PVS1+PM2	4	251334	0	1.59151e-05	0	16226	0	0	0	34576	0	0	0	10076	0	0	0	18392	0	0	0	21612	0	0	4	113708	0	3.51778e-05	0	30614	0	0
ALPK3	15	85400376	rs761972710	C	T	gnomAD Exomes	ENST00000258888.5	p.Gln1005Ter	p.Gln1005Ter	c.3013C>T	stop_gained	Literature		1	250652	0	3.9896e-06	0	16170	0	0	0	34574	0	0	0	10040	0	0	0	18388	0	0	0	21630	0	0	1	113114	0	8.84064e-06	0	30616	0	0
ALPK3	15	85400376	rs761972710	C	CA	gnomAD Exomes	ENST00000258888.5	p.Pro1006AlafsTer4	p.Pro1006AlafsTer4	c.3014dupA	frameshift_variant	manual	PVS1+PM2	2	250652	0	7.97919e-06	0	16170	0	0	2	34574	0	5.78469e-05	0	10040	0	0	0	18388	0	0	0	21630	0	0	0	113114	0	0	0	30616	0	0
ALPK3	15	85400404	rs754319528	A	AG	gnomAD Exomes	ENST00000258888.5	p.Val1015GlyfsTer66	p.Val1015GlyfsTer66	c.3043dupG	frameshift_variant	manual	PVS1+PM2	1	250890	0	3.98581e-06	0	16200	0	0	0	34572	0	0	0	10058	0	0	0	18388	0	0	0	21642	0	0	1	113288	0	8.82706e-06	0	30616	0	0
ALPK3	15	85400424	rs1186665805	C	T	gnomAD Exomes	ENST00000258888.5	p.Arg1021Ter	p.Arg1021Ter	c.3061C>T	stop_gained	manual	PVS1+PM2	2	250804	0	7.97435e-06	1	16196	0	6.17436e-05	0	34568	0	0	0	10052	0	0	0	18386	0	0	0	21626	0	0	1	113240	0	8.8308e-06	0	30606	0	0
ALPK3	15	85400433	rs1173256548	C	T	gnomAD Exomes	ENST00000258888.5	p.Gln1024Ter	p.Gln1024Ter	c.3070C>T	stop_gained	manual	PVS1+PM2	1	250842	0	3.98657e-06	0	16194	0	0	0	34556	0	0	0	10062	0	0	0	18390	0	0	0	21630	0	0	1	113278	0	8.82784e-06	0	30608	0	0
ALPK3	15	85400437	rs1409532278	C	A	gnomAD Exomes	ENST00000258888.5	p.Ser1025Ter	p.Ser1025Ter	c.3074C>A	stop_gained	manual	PVS1+PM2	1	250800	0	3.98724e-06	0	16186	0	0	0	34552	0	0	0	10062	0	0	0	18392	0	0	0	21624	0	0	1	113250	0	8.83002e-06	0	30610	0	0
ALPK3	15	85400438	rs201780221	A	AT	gnomAD Exomes	ENST00000258888.5	p.Ser1026PhefsTer55	p.Ser1026PhefsTer55	c.3076dupT	frameshift_variant	Literature		1	250868	0	3.98616e-06	0	16186	0	0	0	34552	0	0	0	10062	0	0	0	18390	0	0	0	21630	0	0	1	113310	0	8.82535e-06	0	30612	0	0
ALPK3	15	85400728	rs763503640	C	CT	gnomAD Exomes	ENST00000258888.5	p.Gln1123SerfsTer13	p.Gln1123SerfsTer13	c.3366dupT	frameshift_variant	manual	PVS1+PM2	1	240904	0	4.15103e-06	0	15878	0	0	0	33786	0	0	0	8948	0	0	0	18342	0	0	0	21052	0	0	1	108544	0	9.21285e-06	0	28482	0	0
ALPK3	15	85400730	rs1414727496	C	CA	gnomAD Exomes	ENST00000258888.5	p.Ser1124GlufsTer12	p.Ser1124GlufsTer12	c.3368dupA	frameshift_variant	manual	PVS1+PM2	1	239698	0	4.17192e-06	0	15864	0	0	0	33674	0	0	0	8826	0	0	0	18328	0	0	0	20966	0	0	0	107982	0	0	1	28216	0	3.54409e-05
ALPK3	15	85400769	rs1448733283	GGGGCCTGC	G	gnomAD Genomes	ENST00000258888.5	p.Ala1137ProfsTer16	p.Ala1137ProfsTer16	c.3408_3415delGGCCTGCG	frameshift_variant	manual	PVS1+PM2	1	31370	0	3.18776e-05	0	8706	0	0	0	848	0	0	0	290	0	0	0	1560	0	0	0	3472	0	0	1	15410	0	6.48929e-05	0	0	0	#DIV/0!
ALPK3	15	85401004	rs766692447	GGC	G	gnomAD Exomes	ENST00000258888.5	p.Arg1215HisfsTer34	p.Arg1215HisfsTer34	c.3644_3645delGC	frameshift_variant	manual	PVS1+PM2	1	250082	0	3.99869e-06	0	16144	0	0	0	34524	0	0	0	10010	0	0	0	18352	0	0	0	21584	0	0	1	112788	0	8.86619e-06	0	30572	0	0
ALPK3	15	85401126	rs1345151886	C	T	gnomAD Exomes	ENST00000258888.5	p.Gln1255Ter	p.Gln1255Ter	c.3763C>T	stop_gained	manual	PVS1+PM2	1	243890	0	4.10021e-06	0	15364	0	0	0	34160	0	0	0	9856	0	0	0	18052	0	0	0	20974	0	0	0	109120	0	0	1	30372	0	3.29251e-05
ALPK3	15	85401141	rs780153925	GC	G	gnomAD Exomes	ENST00000258888.5	p.Arg1261GlufsTer18	p.Arg1261GlufsTer18	c.3781delC	frameshift_variant	manual	PVS1+PM2	1	241416	0	4.14223e-06	0	15114	0	0	0	33908	0	0	0	9824	0	0	0	17908	0	0	0	20762	0	0	0	107802	0	0	1	30144	0	3.31741e-05
ALPK3	15	85401144	rs749465164	C	T	gnomAD Exomes	ENST00000258888.5	p.Arg1261Ter	p.Arg1261Ter	c.3781C>T	stop_gained	manual	PVS1+PM2	10	240334	0	4.16088e-05	0	14994	0	0	0	33806	0	0	0	9808	0	0	0	17810	0	0	0	20682	0	0	9	107310	0	8.38692e-05	1	30010	0	3.33222e-05
ALPK3	15	85401309	rs751041696	C	T	gnomAD Exomes	ENST00000258888.5	p.Arg1316Ter	p.Arg1316Ter	c.3946C>T	stop_gained	manual	PVS1+PM2	3	197316	0	1.5204e-05	0	13154	0	0	0	26810	0	0	0	5988	0	0	0	16522	0	0	2	17778	0	0.000112499	0	91584	0	0	1	20908	0	4.78286e-05
ALPK3	15	85401376	rs1225518851	AGCCCTCCCAAGAGGAGAAGTTCCCAGGG	A	gnomAD Exomes	ENST00000258888.5	p.Pro1339ArgfsTer3	p.Pro1339ArgfsTer3	c.4015_4042delCCCTCCCAAGAGGAGAAGTTCCCAGGGG	frameshift_variant	manual	PVS1+PM2	1	236596	0	4.22661e-06	0	14714	0	0	0	32658	0	0	0	9000	0	0	1	17938	0	5.57476e-05	0	20590	0	0	0	107076	0	0	0	28930	0	0
ALPK3	15	85401401	rs753106887	A	AG	gnomAD Exomes	ENST00000258888.5	p.Glu1348GlyfsTer12	p.Glu1348GlyfsTer12	c.4042dupG	frameshift_variant	manual	PVS1+PM2	1	245120	0	4.07963e-06	0	15140	0	0	0	34050	0	0	0	9778	0	0	0	18206	0	0	0	21128	0	0	1	110652	0	9.03734e-06	0	30226	0	0
ALPK3	15	85401500	rs115438635	CG	C	gnomAD Exomes	ENST00000258888.5	p.Glu1381ArgfsTer93	p.Glu1381ArgfsTer93	c.4141delG	frameshift_variant	manual	PVS1+PM2	2	209122	0	9.5638e-06	0	12488	0	0	2	30466	0	6.5647e-05	0	9246	0	0	0	15158	0	0	0	18216	0	0	0	91388	0	0	0	26828	0	0
ALPK3	15	85401691	rs745688425	GC	G	gnomAD Exomes	ENST00000258888.5	p.Lys1445ArgfsTer29	p.Lys1445ArgfsTer29	c.4332delC	frameshift_variant	Literature		2	180080	0	1.11062e-05	0	10716	0	0	0	26448	0	0	0	8748	0	0	0	14036	0	0	0	10918	0	0	2	79642	0	2.51124e-05	0	24738	0	0
ALPK3	15	85402545	rs1178844779	C	T	gnomAD Exomes	ENST00000258888.5	p.Gln1499Ter	p.Gln1499Ter	c.4495C>T	stop_gained	manual	PVS1+PM2	1	251420	0	3.97741e-06	0	16254	0	0	0	34574	0	0	0	10078	0	0	0	18394	0	0	0	21642	0	0	1	113732	0	8.7926e-06	0	30610	0	0
ALPK3	15	85402603	rs746956920	TG	T	gnomAD Exomes	ENST00000258888.5	p.Gly1519AlafsTer23	p.Gly1519AlafsTer23	c.4556delG	frameshift_variant	manual	PVS1+PM2	1	251222	0	3.98054e-06	0	16246	0	0	1	34560	0	2.89352e-05	0	10070	0	0	0	18392	0	0	0	21610	0	0	0	113618	0	0	0	30596	0	0
ALPK3	15	85402623	rs1201826827	T	C	gnomAD Genomes	ENST00000258888.5	c.4571+2T>C		c.4571+2T>C	splice_donor_variant	manual	PVS1+PM2	1	31374	0	3.18735e-05	1	8704	0	0.00011489	0	848	0	0	0	290	0	0	0	1558	0	0	0	3474	0	0	0	15412	0	0	0	0	0	#DIV/0!
ALPK3	15	85403266	rs757952866	A	G	gnomAD Exomes	ENST00000258888.5	c.4700-2A>G		c.4700-2A>G	splice_acceptor_variant	manual	PVS1+PM2	1	251394	0	3.97782e-06	0	16254	0	0	0	34582	0	0	0	10074	0	0	0	18394	0	0	0	21626	0	0	0	113714	0	0	1	30614	0	3.26648e-05
ALPK3	15	85403272	rs763115865	G	GTATC	gnomAD Exomes	ENST00000258888.5	p.Ser1569TyrfsTer11	p.Ser1569TyrfsTer11	c.4705_4706insATCT	frameshift_variant	manual	PVS1+PM2	1	251390	0	3.97788e-06	0	16254	0	0	0	34578	0	0	0	10074	0	0	0	18394	0	0	0	21638	0	0	0	113700	0	0	1	30614	0	3.26648e-05
ALPK3	15	85405865	rs762110595	G	A	gnomAD Exomes,gnomAD Genomes	ENST00000258888.5	c.4736-1G>A		c.4736-1G>A	splice_acceptor_variant	Literature		4	278766	0	1.4349e-05	0	24928	0	0	0	34860	0	0	0	9986	0	0	0	19904	0	0	0	24876	0	0	4	127164	0	3.14554e-05	0	29956	0	0
ALPK3	15	85405886	rs568699617	AC	A	gnomAD Exomes	ENST00000258888.5	p.Pro1587LeufsTer23	p.Pro1587LeufsTer23	c.4760delC	frameshift_variant	Literature		2	249372	0	8.02015e-06	0	16194	0	0	0	34130	0	0	0	9910	0	0	0	18304	0	0	0	21560	0	0	2	112866	0	1.77201e-05	0	30356	0	0
ALPK3	15	85405934	rs768673780	GA	G	gnomAD Exomes	ENST00000258888.5	p.Asp1602AlafsTer8	p.Asp1602AlafsTer8	c.4805delA	frameshift_variant	manual	PVS1+PM2	1	251436	0	3.97716e-06	0	16256	0	0	0	34582	0	0	0	10074	0	0	0	18394	0	0	0	21644	0	0	0	113734	0	0	1	30616	0	3.26627e-05
ALPK3	15	85405949	rs1344615174	C	T	gnomAD Exomes	ENST00000258888.5	p.Arg1607Ter	p.Arg1607Ter	c.4819C>T	stop_gained	Literature		3	251426	0	1.19319e-05	0	16252	0	0	1	34576	0	2.89218e-05	0	10080	0	0	0	18394	0	0	0	21642	0	0	0	113730	0	0	2	30612	0	6.53339e-05
ALPK3	15	85406026	rs755476608	C	G	gnomAD Exomes,gnomAD Genomes	ENST00000258888.5	p.Tyr1632Ter	p.Tyr1632Ter	c.4896C>G	stop_gained	manual	PVS1+PM2	2	282720	0	7.07414e-06	1	24948	0	4.00834e-05	0	35420	0	0	0	10370	0	0	0	19942	0	0	0	25104	0	0	1	129100	0	7.74593e-06	0	30612	0	0
ALPK3	15	85406124	rs1450218521	GA	G	gnomAD Exomes	ENST00000258888.5	p.Asn1666ThrfsTer14	p.Asn1666ThrfsTer14	c.4997delA	frameshift_variant	Literature		1	251210	0	3.98073e-06	0	16256	0	0	0	34560	0	0	0	10054	0	0	0	18394	0	0	0	21636	0	0	1	113572	0	8.80499e-06	0	30608	0	0
ALPK3	15	85406147	rs1214281478	G	A	gnomAD Exomes	ENST00000258888.5	c.5016+1G>A		c.5016+1G>A	splice_donor_variant	manual	PVS1+PM2	1	250402	0	3.99358e-06	0	16254	0	0	0	34512	0	0	0	9952	0	0	0	18394	0	0	0	21566	0	0	1	113100	0	8.84173e-06	0	30518	0	0
ALPK3	15	85406810	rs770334508	G	T	gnomAD Exomes	ENST00000258888.5	p.Glu1682Ter	p.Glu1682Ter	c.5044G>T	stop_gained	manual	PVS1+PM2	2	251200	0	7.96178e-06	0	16244	0	0	0	34556	0	0	0	10070	0	0	0	18388	0	0	0	21606	0	0	2	113602	0	1.76053e-05	0	30608	0	0
ALPK3	15	85406832	rs1279357583	CA	C	gnomAD Exomes	ENST00000258888.5	p.Glu1690LysfsTer19	p.Glu1690LysfsTer19	c.5067delA	frameshift_variant	manual	PVS1+PM2	1	251218	0	3.98061e-06	1	16248	0	6.1546e-05	0	34562	0	0	0	10068	0	0	0	18388	0	0	0	21600	0	0	0	113612	0	0	0	30612	0	0
ALPK3	15	85407671	rs371086018	A	G	gnomAD Exomes	ENST00000258888.5	c.5106-2A>G		c.5106-2A>G	splice_acceptor_variant	manual	PVS1+PM2	1	251100	0	3.98248e-06	0	16256	0	0	0	34562	0	0	0	10064	0	0	0	18394	0	0	0	21624	0	0	1	113460	0	8.81368e-06	0	30610	0	0
ALPK3	15	85410557	rs769021784	G	A	gnomAD Exomes	ENST00000258888.5	p.Trp1780Ter	p.Trp1780Ter	c.5339G>A	stop_gained	manual	PVS1+PM2	1	251482	0	3.97643e-06	0	16256	0	0	0	34586	0	0	0	10078	0	0	0	18394	0	0	0	21644	0	0	1	113768	0	8.78982e-06	0	30616	0	0
ALPK3	15	85411340	rs748365542	A	G	gnomAD Exomes	ENST00000258888.5	c.5379-2A>G		c.5379-2A>G	splice_acceptor_variant	manual	PVS1+PM2	2	246828	0	8.10281e-06	0	16230	0	0	0	34160	0	0	0	9744	0	0	0	18360	0	0	0	21434	0	0	0	110534	0	0	2	30318	0	6.59674e-05
ALPK3	15	85411341	rs770896454	G	A	gnomAD Exomes	ENST00000258888.5	c.5379-1G>A		c.5379-1G>A	splice_acceptor_variant	manual	PVS1+PM2	1	247050	0	4.04776e-06	0	16234	0	0	0	34210	0	0	0	9764	0	0	0	18360	0	0	0	21420	0	0	1	110650	0	9.03751e-06	0	30358	0	0
ALPK3	15	85411341	rs770896454	G	C	gnomAD Exomes	ENST00000258888.5	c.5379-1G>C		c.5379-1G>C	splice_acceptor_variant	manual	PVS1+PM2	1	247050	0	4.04776e-06	0	16234	0	0	0	34210	0	0	0	9764	0	0	1	18360	0	5.44662e-05	0	21420	0	0	0	110650	0	0	0	30358	0	0
NEB	2	152346483	rs1357452519	A	ATCCAT	gnomAD Genomes	ENST00000397345.3	c.25404+1_25404+2insATGGA		c.25404+1_25404+2insATGGA	splice_donor_variant	Literature		1	31390	0	3.18573e-05	0	8708	0	0	0	848	0	0	0	290	0	0	0	1560	0	0	0	3468	0	0	1	15428	0	6.48172e-05	0	0	0	#DIV/0!
NEB	2	152346553	rs200731870	G	A	gnomAD Exomes,gnomAD Genomes	ENST00000397345.3	p.Arg8446Ter	p.Arg8446Ter	c.25336C>T	stop_gained	Literature		9	279996	0	3.21433e-05	1	24190	0	4.13394e-05	1	35276	0	2.83479e-05	0	10332	0	0	1	19518	0	5.12348e-05	1	25004	0	3.99936e-05	5	128072	0	3.90405e-05	0	30480	0	0
NEB	2	152346559	rs778104284	G	A	gnomAD Exomes,gnomAD Genomes	ENST00000397345.3	p.Gln8444Ter	p.Gln8444Ter	c.25330C>T	stop_gained	Literature		3	279608	0	1.07293e-05	0	24172	0	0	0	35142	0	0	0	10324	0	0	0	19506	0	0	1	25010	0	3.9984e-05	1	128022	0	7.81116e-06	0	30312	0	0
NEB	2	152346588	rs753976426	TAAGCTGAAAAA	T	gnomAD Exomes	ENST00000397345.3	c.25298-8_25300delTTTTTCAGCTT		c.25298-8_25300delTTTTTCAGCTT	splice_acceptor_variant	manual	PVS1+PM2	1	242914	0	4.11668e-06	0	15384	0	0	0	32844	0	0	0	9670	0	0	0	17590	0	0	0	21422	0	0	1	111172	0	8.99507e-06	0	28966	0	0
NEB	2	152346917	rs1433028646	G	T	gnomAD Exomes	ENST00000397345.3	p.Tyr8422Ter	p.Tyr8422Ter	c.25266C>A	stop_gained	Literature		1	219606	0	4.55361e-06	0	12842	0	0	1	32000	0	3.125e-05	0	9374	0	0	0	16064	0	0	0	19998	0	0	0	97094	0	0	0	26714	0	0
NEB	2	152347000	rs747179265	G	A	gnomAD Exomes	ENST00000397345.3	p.Arg8395Ter	p.Arg8395Ter	c.25183C>T	stop_gained	Literature		2	240908	0	8.30192e-06	0	14420	0	0	0	33836	0	0	0	9778	0	0	0	17656	0	0	0	21214	0	0	1	109232	0	9.15483e-06	1	28886	0	3.46188e-05
NEB	2	152348211	rs760200697	A	C	gnomAD Exomes	ENST00000397345.3	p.Leu8379Ter	p.Leu8379Ter	c.25136T>G	stop_gained	Literature		1	220830	0	4.52837e-06	0	13224	0	0	0	31526	0	0	0	9464	0	0	0	16140	0	0	0	20102	0	0	1	98168	0	1.01866e-05	0	26668	0	0
NEB	2	152348611	rs1191429915	C	T	gnomAD Exomes	ENST00000397345.3	c.25057+1G>A		c.25057+1G>A	splice_donor_variant	Literature		1	249024	0	4.01568e-06	0	15484	0	0	0	34504	0	0	0	10058	0	0	0	17976	0	0	0	21516	0	0	1	112872	0	8.85959e-06	0	30572	0	0
NEB	2	152348681	rs767709270	G	A	gnomAD Exomes	ENST00000397345.3	p.Arg8330Ter	p.Arg8330Ter	c.24988C>T	stop_gained	Literature		1	248972	0	4.01652e-06	0	15484	0	0	0	34528	0	0	0	10056	0	0	0	17974	0	0	0	21544	0	0	0	112746	0	0	1	30602	0	3.26776e-05
NEB	2	152348723	rs758327681	G	A	gnomAD Exomes,gnomAD Genomes	ENST00000397345.3	p.Arg8316Ter	p.Arg8316Ter	c.24946C>T	stop_gained	Literature		4	280430	0	1.42638e-05	0	24188	0	0	0	35370	0	0	0	10346	0	0	0	19532	0	0	0	25012	0	0	3	128256	0	2.33907e-05	1	30598	0	3.26819e-05
NEB	2	152348949	rs770428010	AT	A	gnomAD Exomes	ENST00000397345.3	p.Asp8275ValfsTer5	p.Asp8275ValfsTer5	c.24824delA	frameshift_variant	manual	PVS1+PM2	1	247926	0	4.03346e-06	0	15450	0	0	0	34350	0	0	0	9928	0	0	1	17852	0	5.60161e-05	0	21508	0	0	0	112312	0	0	0	30534	0	0
NEB	2	152349895	rs776059611	GCT	G	gnomAD Exomes,gnomAD Genomes	ENST00000397345.3	p.Arg8245SerfsTer2	p.Arg8245SerfsTer2	c.24735_24736delAG	frameshift_variant	Literature		4	279208	0	1.43262e-05	3	24164	0	0.000124152	0	34982	0	0	0	10342	0	0	0	19434	0	0	0	24964	0	0	0	127954	0	0	0	30290	0	0
NEB	2	152349900	rs761067911	CTCCATCTCTGGAGTAACAGGTG	C	gnomAD Exomes	ENST00000397345.3	p.Thr8237ArgfsTer36	p.Thr8237ArgfsTer36	c.24710_24731delCACCTGTTACTCCAGAGATGGA	frameshift_variant	Literature		2	247566	0	8.07865e-06	0	15450	0	0	0	34096	0	0	0	10040	0	0	2	17852	0	0.000112032	0	21488	0	0	0	112412	0	0	0	30216	0	0
NEB	2	152350294	rs794727136	TA	T	gnomAD Exomes	ENST00000397345.3	p.Phe8222LeufsTer10	p.Phe8222LeufsTer10	c.24666delT	frameshift_variant	Literature		4	195972	0	2.04111e-05	0	12198	0	0	0	28374	0	0	0	9114	0	0	1	14626	0	6.83714e-05	0	18782	0	0	3	82708	0	3.62722e-05	0	25104	0	0
NEB	2	152350312	rs542275170	GTT	G	gnomAD Exomes	ENST00000397345.3	p.Lys8216ThrfsTer7	p.Lys8216ThrfsTer7	c.24647_24648delAA	frameshift_variant	manual	PVS1+PM2	1	207668	0	4.81538e-06	0	13046	0	0	0	29842	0	0	0	9310	0	0	0	15422	0	0	0	19426	0	0	1	89432	0	1.11817e-05	0	25902	0	0
NEB	2	152350320	rs1357811155	CTT	C	gnomAD Genomes	ENST00000397345.3	p.Arg8214SerfsTer9	p.Arg8214SerfsTer9	c.24639_24640delAA	frameshift_variant	Literature		1	31382	0	3.18654e-05	1	8706	0	0.000114863	0	848	0	0	0	290	0	0	0	1560	0	0	0	3472	0	0	0	15422	0	0	0	0	0	#DIV/0!
NEB	2	152350357	rs1245382286	TC	T	gnomAD Exomes	ENST00000397345.3	p.Ala8203GlnfsTer13	p.Ala8203GlnfsTer13	c.24603delG	frameshift_variant	manual	PVS1+PM2	1	195336	0	5.11938e-06	0	12624	0	0	0	27276	0	0	0	8786	0	0	0	14636	0	0	0	19020	0	0	1	84634	0	1.18156e-05	0	23358	0	0
NEB	2	152350373	rs754272530	G	C	gnomAD Exomes,gnomAD Genomes	ENST00000397345.3	p.Tyr8196Ter	p.Tyr8196Ter	c.24588C>G	stop_gained	Literature		5	212222	0	2.35602e-05	0	20396	0	0	0	25762	0	0	0	8714	0	0	0	15152	0	0	0	21798	0	0	5	92716	0	5.39281e-05	0	21864	0	0
NEB	2	152350673	rs1039759571	A	T	gnomAD Exomes	ENST00000397345.3	c.24579+2T>A		c.24579+2T>A	splice_donor_variant	manual	PVS1+PM2	1	232518	0	4.30074e-06	0	14256	0	0	0	32974	0	0	0	9622	0	0	0	17110	0	0	0	20714	0	0	1	103900	0	9.62464e-06	0	28220	0	0
NEB	2	152350675	rs202048855	C	T	gnomAD Exomes	ENST00000397345.3	p.Ser8193Ser	p.Ser8193Ser	c.24579G>A	splice_region_variant	Literature		8	233398	0	3.42762e-05	1	14294	0	6.99594e-05	2	33094	0	6.04339e-05	0	9636	0	0	0	17116	0	0	0	20774	0	0	5	104412	0	4.78872e-05	0	28328	0	0
NEB	2	152350703	rs755863625	ACT	A	gnomAD Exomes	ENST00000397345.3	p.Arg8183SerfsTer9	p.Arg8183SerfsTer9	c.24549_24550delAG	frameshift_variant	Literature		3	240344	0	1.24821e-05	0	14734	0	0	0	33762	0	0	0	9790	0	0	0	17562	0	0	0	21110	0	0	2	108512	0	1.84311e-05	1	29008	0	3.44732e-05
NEB	2	152350725	rs555445835	CAG	C	gnomAD Exomes	ENST00000397345.3	p.Pro8176ArgfsTer4	p.Pro8176ArgfsTer4	c.24527_24528delCT	frameshift_variant	Literature		2	239838	0	8.33896e-06	0	14710	0	0	1	33670	0	2.97e-05	0	9788	0	0	0	17540	0	0	0	21094	0	0	1	108138	0	9.24744e-06	0	29040	0	0
NEB	2	152352788	rs758113890	A	G	gnomAD Exomes	ENST00000397345.3	c.24486+2T>C		c.24486+2T>C	splice_donor_variant	manual	PVS1+PM2	1	239950	0	4.16753e-06	1	15210	0	6.57462e-05	0	33566	0	0	0	9852	0	0	0	17390	0	0	0	21104	0	0	0	107668	0	0	0	29296	0	0
NEB	2	152352809	rs770245717	TTG	T	gnomAD Exomes	ENST00000397345.3	p.His8155GlnfsTer6	p.His8155GlnfsTer6	c.24465_24466delCA	frameshift_variant	manual	PVS1+PM2	1	245402	0	4.07495e-06	0	15362	0	0	0	34118	0	0	0	9968	0	0	0	17764	0	0	0	21362	0	0	0	110952	0	0	1	29912	0	3.34314e-05
NEB	2	152352874	rs758277406	G	C	gnomAD Exomes	ENST00000397345.3	p.Tyr8134Ter	p.Tyr8134Ter	c.24402C>G	stop_gained	Literature		4	241992	0	1.65295e-05	0	15264	0	0	0	33760	0	0	0	9894	0	0	0	17524	0	0	0	21124	0	0	0	109212	0	0	4	29316	0	0.000136444
NEB	2	152352877	rs762133567	T	TAACA	gnomAD Exomes	ENST00000397345.3	p.Leu8133PhefsTer30	p.Leu8133PhefsTer30	c.24395_24398dupTGTT	frameshift_variant	Literature		3	241442	0	1.24253e-05	0	15238	0	0	1	33726	0	2.96507e-05	0	9880	0	0	0	17492	0	0	0	21110	0	0	1	108842	0	9.18763e-06	1	29258	0	3.41787e-05
NEB	2	152352883	rs1421095081	C	T	gnomAD Exomes	ENST00000397345.3	c.24394-1G>A		c.24394-1G>A	splice_acceptor_variant	Literature		1	238320	0	4.19604e-06	0	15140	0	0	0	33300	0	0	1	9852	0	0.000101502	0	17308	0	0	0	20996	0	0	0	107132	0	0	0	28758	0	0
NEB	2	152353454	rs775631800	C	T	gnomAD Exomes	ENST00000397345.3	c.24393+1G>A		c.24393+1G>A	splice_donor_variant	Literature		2	188838	0	1.05911e-05	0	11838	0	0	0	27384	0	0	0	9146	0	0	0	13934	0	0	0	18570	0	0	0	78298	0	0	2	24700	0	8.09717e-05
NEB	2	152353483	rs1322623871	ACT	A	gnomAD Exomes	ENST00000397345.3	p.Arg8121SerfsTer9	p.Arg8121SerfsTer9	c.24363_24364delAG	frameshift_variant	Literature		2	201502	0	9.92546e-06	0	12838	0	0	2	29034	0	6.88848e-05	0	9368	0	0	0	14864	0	0	0	19148	0	0	0	85392	0	0	0	25664	0	0
NEB	2	152353491	rs1257495033	C	CATCT	gnomAD Exomes,gnomAD Genomes	ENST00000397345.3	p.Met8119IlefsTer13	p.Met8119IlefsTer13	c.24353_24356dupAGAT	frameshift_variant	Literature		2	234064	0	8.54467e-06	0	21540	0	0	0	30090	0	0	0	9680	0	0	0	16510	0	0	0	22702	0	0	2	101484	0	1.97075e-05	0	25728	0	0
NEB	2	152353505	rs934111355	CAGGT	C	gnomAD Exomes	ENST00000397345.3	p.Pro8114SerfsTer30	p.Pro8114SerfsTer30	c.24339_24342delACCT	frameshift_variant	Literature		1	200820	0	4.97958e-06	0	12680	0	0	0	28966	0	0	0	9368	0	0	0	14838	0	0	0	19106	0	0	0	85138	0	0	1	25520	0	3.9185e-05
NEB	2	152353542	rs1217235799	T	TAA	gnomAD Exomes	ENST00000397345.3	p.Leu8102PhefsTer44	p.Leu8102PhefsTer44	c.24304_24305dupTT	frameshift_variant	Literature		1	182550	0	5.47795e-06	0	11236	0	0	0	26762	0	0	0	9098	0	0	0	13358	0	0	0	18072	0	0	0	74884	0	0	1	24202	0	4.13189e-05
NEB	2	152353542	rs1217235799	T	TAACA	gnomAD Exomes	ENST00000397345.3	p.Leu8102PhefsTer18	p.Leu8102PhefsTer18	c.24302_24305dupTGTT	frameshift_variant	Literature		2	182550	0	1.09559e-05	1	11236	0	8.89996e-05	0	26762	0	0	0	9098	0	0	0	13358	0	0	0	18072	0	0	1	74884	0	1.3354e-05	0	24202	0	0
NEB	2	152354139	rs1366853918	C	T	gnomAD Genomes	ENST00000397345.3	c.24300+1G>A		c.24300+1G>A	splice_donor_variant	Literature		1	31364	0	3.18837e-05	1	8706	0	0.000114863	0	844	0	0	0	290	0	0	0	1560	0	0	0	3466	0	0	0	15414	0	0	0	0	0	#DIV/0!
NEB	2	152354161	rs755600124	G	GTGTT	gnomAD Exomes	ENST00000397345.3	p.His8093GlnfsTer8	p.His8093GlnfsTer8	c.24275_24278dupAACA	frameshift_variant	Literature		1	201662	0	4.95879e-06	0	13006	0	0	0	29044	0	0	0	9338	0	0	1	14964	0	6.68271e-05	0	19156	0	0	0	85354	0	0	0	25622	0	0
NEB	2	152354165	rs200761405	T	TTGAC	gnomAD Exomes	ENST00000397345.3	p.Lys8092SerfsTer9	p.Lys8092SerfsTer9	c.24271_24274dupGTCA	frameshift_variant	Literature		1	204682	0	4.88563e-06	0	13214	0	0	1	29462	0	3.3942e-05	0	9402	0	0	0	15188	0	0	0	19296	0	0	0	87010	0	0	0	25866	0	0
NEB	2	152354169	rs747564597	CTCTT	C	gnomAD Exomes,gnomAD Genomes	ENST00000397345.3	p.Arg8090SerfsTer54	p.Arg8090SerfsTer54	c.24267_24270delAAGA	frameshift_variant	Literature		4	236964	0	1.68802e-05	2	21992	0	9.09422e-05	0	30392	0	0	0	9694	0	0	0	16806	0	0	0	22784	0	0	2	103026	0	1.94126e-05	0	25902	0	0
NEB	2	152354175	rs374656230	C	A	gnomAD Exomes	ENST00000397345.3	p.Glu8089Ter	p.Glu8089Ter	c.24265G>T	stop_gained	manual	PVS1+PM2	1	208250	0	4.80192e-06	0	13476	0	0	0	29836	0	0	0	9436	0	0	0	15446	0	0	0	19486	0	0	0	89238	0	0	0	26008	0	0
NEB	2	152354220	rs1218073575	C	A	gnomAD Exomes	ENST00000397345.3	p.Glu8074Ter	p.Glu8074Ter	c.24220G>T	stop_gained	Literature		1	194436	0	5.14308e-06	0	12368	0	0	0	28274	0	0	0	9262	0	0	0	14484	0	0	0	18704	0	0	1	81278	0	1.23035e-05	0	24968	0	0
NEB	2	152354227	rs781667543	T	TAACA	gnomAD Exomes	ENST00000397345.3	p.Leu8071PhefsTer30	p.Leu8071PhefsTer30	c.24209_24212dupTGTT	frameshift_variant	Literature		2	192310	0	1.03999e-05	0	12228	0	0	0	27964	0	0	0	9224	0	0	0	14312	0	0	2	18652	0	0.000107227	0	80008	0	0	0	24870	0	0
NEB	2	152354802	rs1266535163	ACT	A	gnomAD Genomes	ENST00000397345.3	p.Arg8059SerfsTer9	p.Arg8059SerfsTer9	c.24177_24178delAG	frameshift_variant	Literature		1	31356	0	3.18918e-05	0	8710	0	0	0	848	0	0	0	288	0	0	0	1554	0	0	0	3470	0	0	1	15402	0	6.49266e-05	0	0	0	#DIV/0!
NEB	2	152355811	rs755239192	C	T	gnomAD Exomes,gnomAD Genomes	ENST00000397345.3	c.24114+1G>A		c.24114+1G>A	splice_donor_variant	Literature		11	165376	0	6.65151e-05	0	15680	0	0	5	20434	0	0.00024469	4	7692	0	0.000520021	0	10778	0	0	0	19294	0	0	0	68768	0	0	1	17980	0	5.56174e-05
NEB	2	152355813	rs1458048713	G	T	gnomAD Exomes,gnomAD Genomes	ENST00000397345.3	p.Ser8038Ter	p.Ser8038Ter	c.24113C>A	stop_gained	Literature		7	169242	0	4.13609e-05	1	15772	0	6.34035e-05	0	21524	0	0	0	7922	0	0	0	10992	0	0	0	19410	0	0	6	69964	0	8.57584e-05	0	18760	0	0
NEB	2	152355838	rs1300584265	T	TGACTC	gnomAD Exomes	ENST00000397345.3	p.Lys8030GlufsTer117	p.Lys8030GlufsTer117	c.24083_24087dupGAGTC	frameshift_variant	manual	PVS1+PM2	1	151036	0	6.62094e-06	0	7752	0	0	0	23506	0	0	0	8228	0	0	0	10430	0	0	0	16492	0	0	1	59152	0	1.69056e-05	0	21260	0	0
NEB	2	152355874	rs758105619	TC	T	gnomAD Exomes	ENST00000397345.3	p.Ile8018PhefsTer127	p.Ile8018PhefsTer127	c.24051delG	frameshift_variant	Literature		2	155600	0	1.28535e-05	0	7974	0	0	0	24408	0	0	0	8490	0	0	0	10758	0	0	0	16490	0	0	2	60488	0	3.30644e-05	0	22602	0	0
NEB	2	152355880	rs1263815921	T	A	gnomAD Exomes	ENST00000397345.3	p.Lys8016Ter	p.Lys8016Ter	c.24046A>T	stop_gained	manual	PVS1+PM2	1	155450	0	6.43294e-06	0	7942	0	0	0	24402	0	0	0	8488	0	0	0	10776	0	0	0	16388	0	0	0	60456	0	0	1	22616	0	4.42165e-05
NEB	2	152355888	rs766030236	T	TTTTC	gnomAD Exomes	ENST00000397345.3	p.Asn8013ArgfsTer26	p.Asn8013ArgfsTer26	c.24034_24037dupGAAA	frameshift_variant	manual	PVS1+PM2	1	155374	0	6.43608e-06	0	7946	0	0	0	24428	0	0	0	8492	0	0	0	10768	0	0	0	16308	0	0	0	60430	0	0	1	22626	0	4.41969e-05
NEB	2	152355896	rs1423137705	ATACAACACC	A	gnomAD Exomes	ENST00000397345.3	c.24022-1_24029delGGTGTTGTA		c.24022-1_24029delGGTGTTGTA	splice_acceptor_variant	Literature		1	155542	0	6.42913e-06	0	7964	0	0	0	24532	0	0	0	8488	0	0	1	10818	0	9.24385e-05	0	16134	0	0	0	60516	0	0	0	22706	0	0
NEB	2	152355897	rs760518682	T	TACAAC	gnomAD Exomes,gnomAD Genomes	ENST00000397345.3	p.Tyr8010CysfsTer137	p.Tyr8010CysfsTer137	c.24024_24028dupGTTGT	frameshift_variant	Literature		2	186902	0	1.07008e-05	1	16672	0	5.99808e-05	0	25390	0	0	0	8778	0	0	0	12384	0	0	0	19560	0	0	1	75944	0	1.31676e-05	0	22706	0	0
NEB	2	152357924	rs748550315	T	TTGAG	gnomAD Exomes	ENST00000397345.3	p.Asn8001ThrfsTer7	p.Asn8001ThrfsTer7	c.23998_24001dupCTCA	frameshift_variant	Literature		1	157936	0	6.33168e-06	0	8146	0	0	0	24630	0	0	0	8552	0	0	0	10980	0	0	0	16844	0	0	0	61634	0	0	1	22724	0	4.40063e-05
NEB	2	152357937	rs549794342	G	A	gnomAD Exomes,gnomAD Genomes	ENST00000397345.3	p.Arg7997Ter	p.Arg7997Ter	c.23989C>T	stop_gained	Literature		62	189252	0	0.000327606	1	16846	0	5.93613e-05	1	25416	0	3.93453e-05	2	8842	0	0.000226193	1	12568	0	7.95672e-05	4	20316	0	0.000196889	45	77086	0	0.000583764	0	22676	0	0
NEB	2	152359305	rs1472841503	A	C	gnomAD Genomes	ENST00000397345.3	c.23928+2T>G		c.23928+2T>G	splice_donor_variant	manual	PVS1+PM2	1	31044	0	3.22123e-05	1	8638	0	0.000115768	0	834	0	0	0	290	0	0	0	1552	0	0	0	3402	0	0	0	15258	0	0	0	0	0	#DIV/0!
NEB	2	152359324	rs762540149	G	A	gnomAD Exomes	ENST00000397345.3	p.Gln7971Ter	p.Gln7971Ter	c.23911C>T	stop_gained	manual	PVS1+PM2	1	245102	0	4.07993e-06	0	15396	0	0	0	34056	0	0	0	9992	0	0	0	17634	0	0	0	21342	0	0	1	111578	0	8.96234e-06	0	29158	0	0
NEB	2	152359861	rs754895962	A	G	gnomAD Exomes	ENST00000397345.3	c.23835+2T>C		c.23835+2T>C	splice_donor_variant	manual	PVS1+PM2	1	247866	0	4.03444e-06	0	15462	0	0	0	34228	0	0	0	10032	0	0	0	17928	0	0	0	21534	0	0	1	112608	0	8.88036e-06	0	30054	0	0
NEB	2	152359862	rs781120931	C	A	gnomAD Exomes	ENST00000397345.3	c.23835+1G>T		c.23835+1G>T	splice_donor_variant	manual	PVS1+PM2	1	247758	0	4.0362e-06	0	15446	0	0	0	34194	0	0	0	10036	0	0	0	17926	0	0	0	21536	0	0	1	112556	0	8.88447e-06	0	30044	0	0
NEB	2	152359891	rs753192734	ACT	A	gnomAD Exomes	ENST00000397345.3	p.Arg7935SerfsTer9	p.Arg7935SerfsTer9	c.23805_23806delAG	frameshift_variant	Literature		1	248946	0	4.01694e-06	0	15470	0	0	0	34462	0	0	0	10058	0	0	0	17970	0	0	0	21542	0	0	0	112866	0	0	1	30544	0	3.27397e-05
NEB	2	152362697	rs1161478770	GTGTT	G	gnomAD Genomes	ENST00000397345.3	p.Gln7876HisfsTer8	p.Gln7876HisfsTer8	c.23628_23631delAACA	frameshift_variant	Literature		1	31404	0	3.18431e-05	1	8714	0	0.000114758	0	848	0	0	0	290	0	0	0	1556	0	0	0	3472	0	0	0	15436	0	0	0	0	0	#DIV/0!
NEB	2	152362703	rs537560378	G	A	gnomAD Exomes	ENST00000397345.3	p.Gln7876Ter	p.Gln7876Ter	c.23626C>T	stop_gained	Literature		1	249180	0	4.01316e-06	0	15486	0	0	0	34524	0	0	0	10062	0	0	0	17976	0	0	0	21548	0	0	0	112940	0	0	1	30598	0	3.26819e-05
NEB	2	152362773	rs749583428	C	G	gnomAD Exomes	ENST00000397345.3	c.23557-1G>C		c.23557-1G>C	splice_acceptor_variant	manual	PVS1+PM2	1	248722	0	4.02055e-06	0	15484	0	0	0	34468	0	0	0	10036	0	0	0	17974	0	0	0	21484	0	0	1	112718	0	8.8717e-06	0	30530	0	0
NEB	2	152363479	rs762780413	CAACT	C	gnomAD Exomes	ENST00000397345.3	p.Val7833PhefsTer10	p.Val7833PhefsTer10	c.23496_23499delAGTT	frameshift_variant	Literature		1	248780	0	4.01962e-06	0	15478	0	0	0	34500	0	0	0	10058	0	0	0	17968	0	0	0	21406	0	0	1	112770	0	8.86761e-06	0	30562	0	0
NEB	2	152364518	rs1011425121	C	A	gnomAD Genomes	ENST00000397345.3	c.23451+1G>T		c.23451+1G>T	splice_donor_variant	Literature		1	31398	0	3.18492e-05	0	8716	0	0	0	848	0	0	0	290	0	0	0	1558	0	0	0	3472	0	0	1	15426	0	6.48256e-05	0	0	0	#DIV/0!
NEB	2	152364571	rs755294228	A	AAAAC	gnomAD Exomes,gnomAD Genomes	ENST00000397345.3	p.Leu7800CysfsTer25	p.Leu7800CysfsTer25	c.23395_23398dupGTTT	frameshift_variant	Literature		4	275882	0	1.4499e-05	0	23536	0	0	0	34930	0	0	0	10100	0	0	0	19380	0	0	4	24844	0	0.000161005	0	126316	0	0	0	29748	0	0
NEB	2	152370853	rs1227853839	A	ATTCT	gnomAD Exomes	ENST00000397345.3	p.Asn7702LysfsTer9	p.Asn7702LysfsTer9	c.23102_23105dupAGAA	frameshift_variant	manual	PVS1+PM2	1	249260	0	4.01188e-06	0	15580	0	0	0	34528	0	0	0	10062	0	0	1	17974	0	5.56359e-05	0	21538	0	0	0	112924	0	0	0	30594	0	0
NEB	2	152370878	rs778560255	G	GT	gnomAD Exomes	ENST00000397345.3	p.Thr7694AsnfsTer3	p.Thr7694AsnfsTer3	c.23080dupA	frameshift_variant	manual	PVS1+PM2	1	249220	0	4.01252e-06	0	15512	0	0	0	34528	0	0	0	10062	0	0	0	17976	0	0	0	21548	0	0	0	112942	0	0	1	30598	0	3.26819e-05
NEB	2	152370886	rs1355743007	CA	C	gnomAD Exomes	ENST00000397345.3	p.Met7691ArgfsTer8	p.Met7691ArgfsTer8	c.23072delT	frameshift_variant	manual	PVS1+PM2	1	249204	0	4.01278e-06	0	15498	0	0	1	34528	0	2.8962e-05	0	10062	0	0	0	17976	0	0	0	21546	0	0	0	112940	0	0	0	30600	0	0
NEB	2	152370941	rs750664746	TTCTATA	T	gnomAD Exomes	ENST00000397345.3	c.23017-5_23017delTATAGA		c.23017-5_23017delTATAGA	splice_acceptor_variant	manual	PVS1+PM2	1	249066	0	4.015e-06	1	15484	0	6.45828e-05	0	34512	0	0	0	10062	0	0	0	17976	0	0	0	21468	0	0	0	112936	0	0	0	30578	0	0
NEB	2	152370942	rs1327295976	TC	T	gnomAD Exomes	ENST00000397345.3	c.23017-1delG		c.23017-1delG	splice_acceptor_variant	manual	PVS1+PM2	1	249064	0	4.01503e-06	0	15484	0	0	0	34512	0	0	0	10060	0	0	0	17976	0	0	0	21466	0	0	1	112934	0	8.85473e-06	0	30582	0	0
NEB	2	152371437		T	TTCTTTCTAATGTAAGTAGGAAGGAAAGACAAGTTAAAAAAAAATCTTTATTACAATATATCTCTCCATCTCAGGA	gnomAD Genomes	ENST00000397345.3	p.Lys7636_Glu7637insAspProGluMetGluArgTyrIleValIleLysIlePhePheTerLeuValPheProSerTyrLeuHisTerLys	p.Lys7636_Glu7637insAspProGluMetGluArgTyrIleValIleLysIlePhePheTerLeuValPheProSerTyrLeuHisTerLys	c.22906-70_22910dupTCCTGAGATGGAGAGATATATTGTAATAAAGATTTTTTTTTAACTTGTCTTTCCTTCCTACTTACATTAGAAAGA	stop_gained	manual	PVS1+PM2	1	31384	0	3.18634e-05	0	8704	0	0	0	844	0	0	0	290	0	0	1	1558	0	0.000641849	0	3472	0	0	0	15428	0	0	0	0	0	#DIV/0!
NEB	2	152372976	rs774875122	ACT	A	gnomAD Exomes	ENST00000397345.3	p.Ser7634TrpfsTer5	p.Ser7634TrpfsTer5	c.22900_22901delAG	frameshift_variant	manual	PVS1+PM2	1	247852	0	4.03467e-06	1	15422	0	6.48424e-05	0	34296	0	0	0	10016	0	0	0	17886	0	0	0	21478	0	0	0	112476	0	0	0	30258	0	0
NEB	2	152373033	rs1259308609	C	CA	gnomAD Exomes	ENST00000397345.3	p.Met7615IlefsTer5	p.Met7615IlefsTer5	c.22844dupT	frameshift_variant	manual	PVS1+PM2	1	248638	0	4.02191e-06	0	15464	0	0	0	34416	0	0	0	10030	0	0	0	17922	0	0	0	21520	0	0	1	112800	0	8.86525e-06	0	30448	0	0
NEB	2	152373047	rs555582398	G	A	gnomAD Exomes	ENST00000397345.3	p.Arg7611Ter	p.Arg7611Ter	c.22831C>T	stop_gained	Literature		3	247810	0	1.2106e-05	0	15404	0	0	0	34358	0	0	0	10010	0	0	1	17888	0	5.59034e-05	0	21478	0	0	1	112374	0	8.89886e-06	1	30288	0	3.30164e-05
NEB	2	152374831	rs1302373559	C	T	gnomAD Genomes	ENST00000397345.3	c.22800+1G>A		c.22800+1G>A	splice_donor_variant	Literature		1	31396	0	3.18512e-05	1	8710	0	0.000114811	0	846	0	0	0	290	0	0	0	1556	0	0	0	3476	0	0	0	15430	0	0	0	0	0	#DIV/0!
NEB	2	152374870	rs778953378	G	A	gnomAD Exomes	ENST00000397345.3	p.Gln7588Ter	p.Gln7588Ter	c.22762C>T	stop_gained	manual	PVS1+PM2	2	249170	0	8.02665e-06	0	15482	0	0	0	34524	0	0	0	10062	0	0	0	17976	0	0	1	21546	0	4.64123e-05	0	112934	0	0	0	30598	0	0
NEB	2	152374921	rs748990736	T	A	gnomAD Exomes	ENST00000397345.3	p.Lys7571Ter	p.Lys7571Ter	c.22711A>T	stop_gained	manual	PVS1+PM2	1	248394	0	4.02586e-06	0	15478	0	0	0	34394	0	0	0	10040	0	0	0	17964	0	0	0	21512	0	0	1	112618	0	8.87958e-06	0	30364	0	0
NEB	2	152374937	rs745511810	C	T	gnomAD Exomes	ENST00000397345.3	c.22696-1G>A		c.22696-1G>A	splice_acceptor_variant	Literature		2	245742	0	8.13862e-06	0	15448	0	0	0	33820	0	0	0	9904	0	0	0	17918	0	0	0	21482	0	0	2	111826	0	1.78849e-05	0	29378	0	0
NEB	2	152375532	rs201976154	TC	T	gnomAD Exomes	ENST00000397345.3	p.Met7547IlefsTer5	p.Met7547IlefsTer5	c.22641delG	frameshift_variant	Literature		1	248974	0	4.01648e-06	0	15480	0	0	0	34462	0	0	0	10048	0	0	0	17954	0	0	0	21542	0	0	1	112864	0	8.86022e-06	0	30582	0	0
NEB	2	152375584	rs757157808	C	G	gnomAD Exomes	ENST00000397345.3	c.22591-1G>C		c.22591-1G>C	splice_acceptor_variant	Literature		2	248386	0	8.05198e-06	0	15446	0	0	0	34380	0	0	0	10042	0	0	0	17922	0	0	0	21500	0	0	0	112578	0	0	2	30496	0	6.55824e-05
NEB	2	152376273	rs760935667	G	A	gnomAD Exomes	ENST00000397345.3	p.Arg7497Ter	p.Arg7497Ter	c.22489C>T	stop_gained	Literature		2	248744	0	8.04039e-06	0	15470	0	0	0	34450	0	0	0	10056	0	0	0	17944	0	0	0	21478	0	0	1	112744	0	8.86965e-06	1	30568	0	3.27139e-05
NEB	2	152380825	rs1474341248	C	G	gnomAD Exomes	ENST00000397345.3	p.Gln7493His	p.Gln7493His	c.22479G>C	missense_variant	Literature		1	248632	0	4.02201e-06	0	15484	0	0	0	34514	0	0	0	10042	0	0	0	17956	0	0	0	21386	0	0	1	112612	0	8.88005e-06	0	30596	0	0
NEB	2	152380930	rs949331605	C	T	gnomAD Exomes	ENST00000397345.3	c.22375-1G>A		c.22375-1G>A	splice_acceptor_variant	Literature		1	249002	0	4.01603e-06	0	15486	0	0	0	34524	0	0	0	10054	0	0	0	17966	0	0	0	21540	0	0	1	112784	0	8.86651e-06	0	30602	0	0
NEB	2	152381087	rs1405248128	GT	G	gnomAD Exomes	ENST00000397345.3	p.Thr7439GlnfsTer35	p.Thr7439GlnfsTer35	c.22315delA	frameshift_variant	manual	PVS1+PM2	1	249030	0	4.01558e-06	0	15484	0	0	0	34526	0	0	0	10054	0	0	0	17976	0	0	0	21548	0	0	1	112800	0	8.86525e-06	0	30602	0	0
NEB	2	152381676	rs765866533	C	T	gnomAD Exomes	ENST00000397345.3	c.22272+1G>A		c.22272+1G>A	splice_donor_variant	manual	PVS1+PM2	1	248890	0	4.01784e-06	0	15484	0	0	0	34486	0	0	0	10054	0	0	0	17946	0	0	0	21548	0	0	1	112752	0	8.86902e-06	0	30578	0	0
NEB	2	152381779	rs748922882	G	C	gnomAD Exomes	ENST00000397345.3	p.Tyr7390Ter	p.Tyr7390Ter	c.22170C>G	stop_gained	Literature		2	248796	0	8.03871e-06	0	15482	0	0	2	34488	0	5.79912e-05	0	10056	0	0	0	17950	0	0	0	21456	0	0	0	112730	0	0	0	30594	0	0
NEB	2	152382489	rs761232641	T	G	gnomAD Exomes,gnomAD Genomes	ENST00000397345.3	p.Thr7382Pro	p.Thr7382Pro	c.22144A>C	missense_variant	Literature		4	280504	0	1.426e-05	0	24202	0	0	0	35374	0	0	0	10348	0	0	0	19530	0	0	2	25022	0	7.99297e-05	1	128292	0	7.79472e-06	0	30602	0	0
NEB	2	152382494	rs1235589246	TC	T	gnomAD Exomes	ENST00000397345.3	p.Glu7380LysfsTer2	p.Glu7380LysfsTer2	c.22138delG	frameshift_variant	Literature		1	249096	0	4.01452e-06	0	15490	0	0	0	34528	0	0	0	10058	0	0	0	17970	0	0	0	21548	0	0	1	112854	0	8.86101e-06	0	30602	0	0
NEB	2	152382678	rs766542515	C	CA	gnomAD Exomes	ENST00000397345.3	p.Ser7349ValfsTer2	p.Ser7349ValfsTer2	c.22043dupT	frameshift_variant	manual	PVS1+PM2	1	248936	0	4.0171e-06	0	15480	0	0	0	34508	0	0	0	10054	0	0	0	17926	0	0	0	21536	0	0	1	112802	0	8.86509e-06	0	30586	0	0
NEB	2	152384042	rs750900690	G	A	gnomAD Exomes	ENST00000397345.3	p.Arg7265Ter	p.Arg7265Ter	c.21793C>T	stop_gained	Literature		2	248202	0	8.05795e-06	1	15406	0	6.49098e-05	0	34444	0	0	0	10026	0	0	0	17880	0	0	0	21498	0	0	1	112502	0	8.88873e-06	0	30424	0	0
NEB	2	152384091	rs767772838	ATAGTCCAGCTGTTTTTAACAG	A	gnomAD Exomes	ENST00000397345.3	c.21736-13_21743delCTGTTAAAAACAGCTGGACTA		c.21736-13_21743delCTGTTAAAAACAGCTGGACTA	splice_acceptor_variant	Literature		1	244870	0	4.0838e-06	0	15104	0	0	0	34156	0	0	0	9932	0	0	0	17698	0	0	0	21376	0	0	1	110846	0	9.02153e-06	0	29798	0	0
NEB	2	152384101	rs1389892619	T	C	gnomAD Exomes	ENST00000397345.3	c.21736-2A>G		c.21736-2A>G	splice_acceptor_variant	Literature		1	241578	0	4.13945e-06	0	14874	0	0	0	33824	0	0	0	9864	0	0	0	17486	0	0	0	21206	0	0	1	109012	0	9.1733e-06	0	29408	0	0
NEB	2	152388323	rs934955715	TG	T	gnomAD Genomes	ENST00000397345.3	p.Asn7169ThrfsTer43	p.Asn7169ThrfsTer43	c.21504delC	frameshift_variant	Literature		1	31408	0	3.1839e-05	1	8714	0	0.000114758	0	848	0	0	0	290	0	0	0	1560	0	0	0	3476	0	0	0	15434	0	0	0	0	0	#DIV/0!
NEB	2	152389953	rs148950085	T	C	gnomAD Exomes,gnomAD Genomes	ENST00000397345.3	c.21417+3A>G		c.21417+3A>G	splice_region_variant	Literature		34	188950	0	0.000179942	0	16856	0	0	0	25516	0	0	0	8814	0	0	28	12460	0	0.00224719	0	20314	0	0	0	76686	0	0	6	22766	0	0.000263551
NEB	2	152389962	rs1343837039	C	T	gnomAD Exomes	ENST00000397345.3	p.Trp7137Ter	p.Trp7137Ter	c.21411G>A	stop_gained	manual	PVS1+PM2	1	157536	0	6.34776e-06	0	8132	0	0	1	24682	0	4.05154e-05	0	8516	0	0	0	10906	0	0	0	16870	0	0	0	61214	0	0	0	22774	0	0
NEB	2	152390062	rs1212081578	T	A	gnomAD Exomes	ENST00000397345.3	c.21313-2A>T		c.21313-2A>T	splice_acceptor_variant	Literature		1	155916	0	6.41371e-06	0	7918	0	0	1	24678	0	4.05219e-05	0	8482	0	0	0	10902	0	0	0	16604	0	0	0	60186	0	0	0	22770	0	0
NEB	2	152392300	rs760212655	T	A	gnomAD Exomes	ENST00000397345.3	p.Lys7073Ter	p.Lys7073Ter	c.21217A>T	stop_gained	manual	PVS1+PM2	1	210606	0	4.7482e-06	0	13256	0	0	0	30050	0	0	0	9208	0	0	1	15762	0	6.34437e-05	0	19144	0	0	0	92148	0	0	0	25654	0	0
NEB	2	152393724	rs372653139	CCAAGT	C	gnomAD Exomes	ENST00000397345.3	p.Thr7042AlafsTer2	p.Thr7042AlafsTer2	c.21124_21128delACTTG	frameshift_variant	manual	PVS1+PM2	1	248244	0	4.02829e-06	0	15474	0	0	0	34416	0	0	0	10032	0	0	0	17904	0	0	0	21512	0	0	1	112334	0	8.90202e-06	0	30550	0	0
NEB	2	152394394	rs1220521725	CTG	C	gnomAD Exomes	ENST00000397345.3	p.Thr7031SerfsTer3	p.Thr7031SerfsTer3	c.21092_21093delCA	frameshift_variant	manual	PVS1+PM2	1	242376	0	4.12582e-06	0	15328	0	0	1	32796	0	3.04915e-05	0	9724	0	0	0	17608	0	0	0	21358	0	0	0	110922	0	0	0	28798	0	0
NEB	2	152394412	rs769345284	G	A	gnomAD Exomes	ENST00000397345.3	p.Arg7026Ter	p.Arg7026Ter	c.21076C>T	stop_gained	Literature		8	247458	0	3.23287e-05	0	15442	0	0	1	34150	0	2.92826e-05	0	10014	0	0	0	17860	0	0	0	21484	0	0	6	112286	0	5.3435e-05	1	30232	0	3.30775e-05
NEB	2	152394674	rs779881258	CTT	C	gnomAD Exomes	ENST00000397345.3	p.Lys6992SerfsTer4	p.Lys6992SerfsTer4	c.20975_20976delAA	frameshift_variant	Literature		1	248438	0	4.02515e-06	1	15476	0	6.46162e-05	0	34410	0	0	0	10038	0	0	0	17960	0	0	0	21524	0	0	0	112590	0	0	0	30424	0	0
NEB	2	152396857	rs113178448	C	T	gnomAD Genomes	ENST00000397345.3	c.20892+1G>A		c.20892+1G>A	splice_donor_variant	manual	PVS1+PM2	1	31406	0	3.1841e-05	0	8718	0	0	0	848	0	0	0	290	0	0	0	1558	0	0	1	3474	0	0.000287853	0	15432	0	0	0	0	0	#DIV/0!
NEB	2	152397209	rs1337287633	A	G	gnomAD Genomes	ENST00000397345.3	c.20787+2T>C		c.20787+2T>C	splice_donor_variant	Literature		1	31400	0	3.18471e-05	0	8714	0	0	0	848	0	0	0	290	0	0	0	1558	0	0	0	3476	0	0	1	15426	0	6.48256e-05	0	0	0	#DIV/0!
NEB	2	152397984	rs749452641	G	A	gnomAD Exomes,gnomAD Genomes	ENST00000397345.3	p.Arg6887Ter	p.Arg6887Ter	c.20659C>T	stop_gained	Literature		2	279302	0	7.16071e-06	0	24162	0	0	0	35222	0	0	0	10294	0	0	1	19474	0	5.13505e-05	0	24960	0	0	1	127694	0	7.83122e-06	0	30424	0	0
NEB	2	152402406	rs981099666	CT	C	gnomAD Exomes	ENST00000397345.3	p.Ser6858ValfsTer26	p.Ser6858ValfsTer26	c.20572delA	frameshift_variant	manual	PVS1+PM2	1	240866	0	4.15169e-06	0	15274	0	0	0	33574	0	0	0	9758	0	0	0	17246	0	0	0	21132	0	0	1	109232	0	9.15483e-06	0	28786	0	0
NEB	2	152402425	rs777819332	C	A	gnomAD Exomes	ENST00000397345.3	p.Glu6852Ter	p.Glu6852Ter	c.20554G>T	stop_gained	Literature		1	245790	0	4.06851e-06	0	15404	0	0	0	34140	0	0	0	9948	0	0	0	17656	0	0	0	21286	0	0	1	111432	0	8.97408e-06	0	29956	0	0
NEB	2	152402878	rs199875722	CG	C	gnomAD Exomes	ENST00000397345.3	p.Arg6816GlyfsTer38	p.Arg6816GlyfsTer38	c.20446delC	frameshift_variant	manual	PVS1+PM2	1	247406	0	4.04194e-06	0	15452	0	0	0	34282	0	0	0	9994	0	0	0	17916	0	0	0	21502	0	0	1	111846	0	8.94087e-06	0	30418	0	0
NEB	2	152403997	rs753854812	CAG	C	gnomAD Exomes	ENST00000397345.3	p.Leu6771AlafsTer18	p.Leu6771AlafsTer18	c.20311_20312delCT	frameshift_variant	manual	PVS1+PM2	1	239180	0	4.18095e-06	0	14504	0	0	0	33466	0	0	0	9770	0	0	1	17376	0	5.75506e-05	0	21176	0	0	0	108280	0	0	0	28758	0	0
NEB	2	152404162	rs751363280	CT	C	gnomAD Exomes	ENST00000397345.3	p.Glu6750ArgfsTer6	p.Glu6750ArgfsTer6	c.20247delA	frameshift_variant	manual	PVS1+PM2	1	248402	0	4.02573e-06	0	15478	0	0	0	34482	0	0	0	10038	0	0	1	17910	0	5.58347e-05	0	21534	0	0	0	112354	0	0	0	30580	0	0
NEB	2	152404196	rs777778977	A	AT	gnomAD Exomes	ENST00000397345.3	p.Asp6738GlufsTer4	p.Asp6738GlufsTer4	c.20213dupA	frameshift_variant	manual	PVS1+PM2	1	248274	0	4.02781e-06	0	15474	0	0	0	34492	0	0	0	10034	0	0	0	17898	0	0	0	21536	0	0	1	112238	0	8.90964e-06	0	30578	0	0
NEB	2	152404245	rs1355594941	TAC	T	gnomAD Exomes	ENST00000397345.3	p.Tyr6722SerfsTer19	p.Tyr6722SerfsTer19	c.20163_20164delGT	frameshift_variant	manual	PVS1+PM2	1	246466	0	4.05735e-06	0	15400	0	0	0	34282	0	0	0	9974	0	0	0	17752	0	0	0	21466	0	0	1	111420	0	8.97505e-06	0	30196	0	0
NEB	2	152404887	rs780847016	AC	A	gnomAD Exomes	ENST00000397345.3	p.Tyr6698IlefsTer32	p.Tyr6698IlefsTer32	c.20091delG	frameshift_variant	manual	PVS1+PM2	1	248966	0	4.01661e-06	0	15484	0	0	1	34522	0	2.8967e-05	0	10056	0	0	0	17952	0	0	0	21548	0	0	0	112766	0	0	0	30598	0	0
NEB	2	152404890	rs201071685	C	CA	gnomAD Exomes	ENST00000397345.3	p.Gly6697TrpfsTer45	p.Gly6697TrpfsTer45	c.20088dupT	frameshift_variant	manual	PVS1+PM2	1	248970	0	4.01655e-06	0	15484	0	0	0	34524	0	0	0	10056	0	0	0	17944	0	0	0	21548	0	0	1	112774	0	8.86729e-06	0	30598	0	0
NEB	2	152406210	rs755153044	TC	T	gnomAD Exomes	ENST00000397345.3	p.Arg6663AsnfsTer18	p.Arg6663AsnfsTer18	c.19988delG	frameshift_variant	manual	PVS1+PM2	1	226594	0	4.41318e-06	0	13886	0	0	0	32082	0	0	0	9560	0	0	0	16612	0	0	0	20350	0	0	1	101306	0	9.87108e-06	0	27178	0	0
NEB	2	152409185	rs1446930968	C	T	gnomAD Genomes	ENST00000397345.3	c.19836+1G>A		c.19836+1G>A	splice_donor_variant	Literature		2	31402	0	6.36902e-05	1	8714	0	0.000114758	1	848	0	0.00117925	0	290	0	0	0	1552	0	0	0	3476	0	0	0	15436	0	0	0	0	0	#DIV/0!
NEB	2	152410018	rs1437899807	T	G	gnomAD Genomes	ENST00000397345.3	c.19627-2A>C		c.19627-2A>C	splice_acceptor_variant	manual	PVS1+PM2	1	31370	0	3.18776e-05	1	8704	0	0.00011489	0	848	0	0	0	290	0	0	0	1556	0	0	0	3470	0	0	0	15416	0	0	0	0	0	#DIV/0!
NEB	2	152410341	rs756352186	C	G	gnomAD Exomes	ENST00000397345.3	c.19626+1G>C		c.19626+1G>C	splice_donor_variant	manual	PVS1+PM2	1	243710	0	4.10324e-06	0	15450	0	0	1	34288	0	2.91647e-05	0	9548	0	0	0	17868	0	0	0	20996	0	0	0	110346	0	0	0	29306	0	0
NEB	2	152410341	rs756352186	C	T	gnomAD Exomes	ENST00000397345.3	c.19626+1G>A		c.19626+1G>A	splice_donor_variant	Literature		1	243710	0	4.10324e-06	0	15450	0	0	1	34288	0	2.91647e-05	0	9548	0	0	0	17868	0	0	0	20996	0	0	0	110346	0	0	0	29306	0	0
NEB	2	152410472	rs755982851	ATC	A	gnomAD Genomes	ENST00000397345.3	p.Glu6498AspfsTer13	p.Glu6498AspfsTer13	c.19494_19495delGA	frameshift_variant	manual	PVS1+PM2	1	31388	0	3.18593e-05	0	8710	0	0	0	848	0	0	0	290	0	0	0	1554	0	0	0	3476	0	0	1	15422	0	6.48424e-05	0	0	0	#DIV/0!
NEB	2	152411443	rs1461127903	A	T	gnomAD Exomes	ENST00000397345.3	c.19428+2T>A		c.19428+2T>A	splice_donor_variant	manual	PVS1+PM2	1	249010	0	4.0159e-06	0	15488	0	0	0	34514	0	0	0	10056	0	0	0	17930	0	0	0	21548	0	0	0	112836	0	0	1	30592	0	3.26883e-05
NEB	2	152411444	rs111279988	C	T	gnomAD Exomes,gnomAD Genomes	ENST00000397345.3	c.19428+1G>A		c.19428+1G>A	splice_donor_variant	manual	PVS1+PM2	4	280398	0	1.42654e-05	0	24200	0	0	0	35356	0	0	0	10346	0	0	0	19488	0	0	2	25022	0	7.99297e-05	2	128256	0	1.55938e-05	0	30596	0	0
NEB	2	152411444	rs111279988	C	A	gnomAD Exomes,gnomAD Genomes	ENST00000397345.3	c.19428+1G>T		c.19428+1G>T	splice_donor_variant	manual	PVS1+PM2	2	280398	0	7.13272e-06	1	24200	0	4.13223e-05	0	35356	0	0	0	10346	0	0	0	19488	0	0	0	25022	0	0	1	128256	0	7.79691e-06	0	30596	0	0
NEB	2	152411484	rs375040433	GT	G	gnomAD Genomes	ENST00000397345.3	p.Asn6463ThrfsTer26	p.Asn6463ThrfsTer26	c.19388delA	frameshift_variant	manual	PVS1+PM2	1	31406	0	3.1841e-05	1	8716	0	0.000114732	0	848	0	0	0	290	0	0	0	1560	0	0	0	3474	0	0	0	15432	0	0	0	0	0	#DIV/0!
NEB	2	152411487	rs199835469	CGG	C	gnomAD Genomes	ENST00000397345.3	p.Pro6462GlufsTer12	p.Pro6462GlufsTer12	c.19384_19385delCC	frameshift_variant	manual	PVS1+PM2	1	31404	0	3.18431e-05	1	8716	0	0.000114732	0	848	0	0	0	290	0	0	0	1558	0	0	0	3474	0	0	0	15430	0	0	0	0	0	#DIV/0!
NEB	2	152411490	rs1298582061	AT	A	gnomAD Genomes	ENST00000397345.3	p.Asp6461ValfsTer28	p.Asp6461ValfsTer28	c.19382delA	frameshift_variant	manual	PVS1+PM2	1	31406	0	3.1841e-05	1	8716	0	0.000114732	0	848	0	0	0	290	0	0	0	1558	0	0	0	3476	0	0	0	15430	0	0	0	0	0	#DIV/0!
NEB	2	152417121	rs761020253	C	CT	gnomAD Exomes	ENST00000397345.3	p.His6434AlafsTer13	p.His6434AlafsTer13	c.19298dupA	frameshift_variant	manual	PVS1+PM2	1	245562	0	4.07229e-06	0	15212	0	0	0	34080	0	0	0	9966	0	0	0	17718	0	0	0	21394	0	0	0	111432	0	0	1	29794	0	3.35638e-05
NEB	2	152417726	rs191579691	C	A	gnomAD Exomes	ENST00000397345.3	p.Ser6366Ile	p.Ser6366Ile	c.19097G>T	missense_variant	Literature		14	237566	0	5.8931e-05	0	14754	0	0	0	33138	0	0	0	9770	0	0	0	17174	0	0	13	20908	0	0.000621772	1	106796	0	9.36365e-06	0	29232	0	0
NEB	2	152417823	rs1321469218	G	A	gnomAD Exomes	ENST00000397345.3	p.Gln6334Ter	p.Gln6334Ter	c.19000C>T	stop_gained	manual	PVS1+PM2	2	211022	0	9.47768e-06	1	13214	0	7.56773e-05	0	30082	0	0	0	9400	0	0	1	15416	0	6.48677e-05	0	18438	0	0	0	92406	0	0	0	26642	0	0
NEB	2	152418623	rs111876441	C	T	gnomAD Exomes	ENST00000397345.3	c.18996+1G>A		c.18996+1G>A	splice_donor_variant	manual	PVS1+PM2	1	248590	0	4.02269e-06	0	15478	0	0	0	34476	0	0	0	10034	0	0	0	17962	0	0	0	21524	0	0	1	112520	0	8.88731e-06	0	30572	0	0
NEB	2	152419124	rs1443738549	C	T	gnomAD Exomes	ENST00000397345.3	c.18891+1G>A		c.18891+1G>A	splice_donor_variant	Literature		1	232404	0	4.30285e-06	0	14872	0	0	0	32926	0	0	0	8782	0	0	0	17584	0	0	0	20444	0	0	1	106026	0	9.43165e-06	0	26132	0	0
NEB	2	152419141	rs1256221365	TG	T	gnomAD Exomes	ENST00000397345.3	p.Gln6292ArgfsTer4	p.Gln6292ArgfsTer4	c.18874delC	frameshift_variant	manual	PVS1+PM2	1	242004	0	4.13216e-06	0	15086	0	0	0	33744	0	0	0	9578	0	0	0	17730	0	0	1	21118	0	4.7353e-05	0	109996	0	0	0	28884	0	0
NEB	2	152419151	rs539819851	G	A	gnomAD Exomes	ENST00000397345.3	p.Arg6289Ter	p.Arg6289Ter	c.18865C>T	stop_gained	Literature		2	243662	0	8.20809e-06	0	15100	0	0	1	33802	0	2.9584e-05	0	9782	0	0	0	17744	0	0	0	21308	0	0	1	110632	0	9.03898e-06	0	29406	0	0
NEB	2	152419208	rs754369875	G	A	gnomAD Exomes	ENST00000397345.3	p.Arg6270Ter	p.Arg6270Ter	c.18808C>T	stop_gained	Literature		1	243606	0	4.10499e-06	0	14948	0	0	0	33846	0	0	0	9876	0	0	0	17630	0	0	0	21338	0	0	0	110568	0	0	1	29474	0	3.39282e-05
NEB	2	152420119	rs1183824315	C	T	gnomAD Genomes	ENST00000397345.3	c.18693+1G>A		c.18693+1G>A	splice_donor_variant	manual	PVS1+PM2	1	31408	0	3.1839e-05	0	8714	0	0	0	848	0	0	0	290	0	0	0	1558	0	0	0	3476	0	0	1	15434	0	6.4792e-05	0	0	0	#DIV/0!
NEB	2	152420217	rs1331648772	GTC	G	gnomAD Exomes	ENST00000397345.3	p.Glu6198AspfsTer3	p.Glu6198AspfsTer3	c.18594_18595delGA	frameshift_variant	manual	PVS1+PM2	2	249082	0	8.02948e-06	2	15476	0	0.000129232	0	34524	0	0	0	10054	0	0	0	17970	0	0	0	21548	0	0	0	112864	0	0	0	30600	0	0
NEB	2	152420398	rs747282057	GTGTAGCCATAGGCC	G	gnomAD Exomes	ENST00000397345.3	p.Lys6168AsnfsTer4	p.Lys6168AsnfsTer4	c.18504_18517delGGCCTATGGCTACA	frameshift_variant	Literature		1	246672	0	4.05397e-06	0	15310	0	0	0	34104	0	0	0	10010	0	0	0	17742	0	0	0	21436	0	0	1	111738	0	8.94951e-06	0	30348	0	0
NEB	2	152421656		A	AT	gnomAD Exomes	ENST00000397345.3	p.Tyr6125IlefsTer2	p.Tyr6125IlefsTer2	c.18372dupA	frameshift_variant	manual	PVS1+PM2	1	209468	0	4.774e-06	0	13374	0	0	0	29466	0	0	0	9058	0	0	0	15172	0	0	0	19846	0	0	1	92914	0	1.07626e-05	0	24430	0	0
NEB	2	152422279	rs997878946	TC	T	gnomAD Exomes	ENST00000397345.3	p.Asp6071IlefsTer6	p.Asp6071IlefsTer6	c.18211delG	frameshift_variant	Literature		1	245858	0	4.06739e-06	0	15226	0	0	1	34122	0	2.93066e-05	0	9984	0	0	0	17742	0	0	0	21332	0	0	0	111358	0	0	0	30152	0	0
NEB	2	152422304	rs1290121054	G	A	gnomAD Exomes	ENST00000397345.3	p.Arg6063Ter	p.Arg6063Ter	c.18187C>T	stop_gained	manual	PVS1+PM2	1	244644	0	4.08757e-06	0	15194	0	0	0	34050	0	0	0	9948	0	0	1	17642	0	5.66829e-05	0	21324	0	0	0	110658	0	0	0	29902	0	0
NEB	2	152423697	rs1157586879	A	T	gnomAD Exomes	ENST00000397345.3	p.Tyr6047Ter	p.Tyr6047Ter	c.18141T>A	stop_gained	manual	PVS1+PM2	1	244574	0	4.08874e-06	0	15458	0	0	0	34250	0	0	0	9576	0	0	0	17948	0	0	0	21088	0	0	1	110802	0	9.02511e-06	0	29548	0	0
NEB	2	152423750	rs750905463	G	A	gnomAD Exomes	ENST00000397345.3	p.Gln6030Ter	p.Gln6030Ter	c.18088C>T	stop_gained	manual	PVS1+PM2	2	248872	0	8.03626e-06	0	15486	0	0	0	34516	0	0	0	10056	0	0	0	17964	0	0	0	21504	0	0	0	112720	0	0	2	30592	0	6.53766e-05
NEB	2	152423758	rs776679854	TA	T	gnomAD Exomes	ENST00000397345.3	p.Tyr6027ThrfsTer50	p.Tyr6027ThrfsTer50	c.18079delT	frameshift_variant	manual	PVS1+PM2	1	248880	0	4.018e-06	0	15486	0	0	0	34518	0	0	0	10052	0	0	0	17960	0	0	0	21518	0	0	1	112714	0	8.87201e-06	0	30596	0	0
NEB	2	152424690	rs1379393820	A	C	gnomAD Exomes	ENST00000397345.3	p.Tyr5913Ter	p.Tyr5913Ter	c.17739T>G	stop_gained	manual	PVS1+PM2	1	247084	0	4.04721e-06	1	15410	0	6.48929e-05	0	34248	0	0	0	10022	0	0	0	17756	0	0	0	21486	0	0	0	111804	0	0	0	30354	0	0
NEB	2	152424932	rs111290910	C	A	gnomAD Exomes	ENST00000397345.3	c.17635-1G>T		c.17635-1G>T	splice_acceptor_variant	manual	PVS1+PM2	1	223618	0	4.47191e-06	0	14494	0	0	0	29374	0	0	0	9134	0	0	0	15760	0	0	0	19880	0	0	1	103164	0	9.6933e-06	0	26598	0	0
NEB	2	152424933	rs75873810	T	A	gnomAD Genomes	ENST00000397345.3	c.17635-2A>T		c.17635-2A>T	splice_acceptor_variant	manual	PVS1+PM2	6	27228	0	0.000220361	0	8078	0	0	0	658	0	0	0	264	0	0	0	1518	0	0	3	2306	0	0.00130095	3	13520	0	0.000221893	0	0	0	#DIV/0!
NEB	2	152425200	rs763828464	TGA	T	gnomAD Exomes	ENST00000397345.3	p.Leu5855GlnfsTer7	p.Leu5855GlnfsTer7	c.17564_17565delTC	frameshift_variant	manual	PVS1+PM2	1	234642	0	4.26181e-06	0	14738	0	0	0	32882	0	0	1	9704	0	0.00010305	0	17050	0	0	0	20896	0	0	0	105626	0	0	0	27982	0	0
NEB	2	152425224	rs886043631	A	AT	gnomAD Exomes	ENST00000397345.3	p.Tyr5848IlefsTer15	p.Tyr5848IlefsTer15	c.17541dupA	frameshift_variant	Literature		2	211090	0	9.47463e-06	0	13384	0	0	0	29958	0	0	0	9346	0	0	0	15494	0	0	0	19484	0	0	1	91954	0	1.0875e-05	0	26132	0	0
NEB	2	152425865	rs1193153766	C	A	gnomAD Exomes	ENST00000397345.3	p.Glu5818Ter	p.Glu5818Ter	c.17452G>T	stop_gained	manual	PVS1+PM2	1	249080	0	4.01477e-06	0	15486	0	0	0	34524	0	0	0	10054	0	0	1	17938	0	5.57476e-05	0	21546	0	0	0	112884	0	0	0	30600	0	0
NEB	2	152426591	rs1453368766	TCA	T	gnomAD Exomes	ENST00000397345.3	c.17430+2_17430+3delTG		c.17430+2_17430+3delTG	splice_donor_variant	manual	PVS1+PM2	1	229936	0	4.34904e-06	0	14110	0	0	0	32382	0	0	0	9600	0	0	0	16640	0	0	0	20622	0	0	0	102982	0	0	1	27858	0	3.58963e-05
NEB	2	152426642	rs1180099800	G	A	gnomAD Exomes	ENST00000397345.3	p.Gln5795Ter	p.Gln5795Ter	c.17383C>T	stop_gained	manual	PVS1+PM2	1	247114	0	4.04672e-06	0	15318	0	0	0	34326	0	0	0	9996	0	0	0	17796	0	0	0	21450	0	0	0	112016	0	0	0	30220	0	0
NEB	2	152426714	rs1414039824	TA	T	gnomAD Exomes	ENST00000397345.3	p.Asn5772IlefsTer27	p.Asn5772IlefsTer27	c.17310delT	frameshift_variant	manual	PVS1+PM2	2	248518	0	8.04771e-06	0	15446	0	0	0	34460	0	0	0	10032	0	0	0	17874	0	0	0	21524	0	0	2	112640	0	1.77557e-05	0	30508	0	0
NEB	2	152426748	rs1346554177	CT	C	gnomAD Genomes	ENST00000397345.3	p.Gln5759ArgfsTer40	p.Gln5759ArgfsTer40	c.17276delA	frameshift_variant	manual	PVS1+PM2	1	31356	0	3.18918e-05	1	8694	0	0.000115022	0	848	0	0	0	290	0	0	0	1556	0	0	0	3472	0	0	0	15414	0	0	0	0	0	#DIV/0!
NEB	2	152426763	rs1057518200	C	T	gnomAD Exomes	ENST00000397345.3	p.Trp5754Ter	p.Trp5754Ter	c.17262G>A	stop_gained	Literature		2	248560	0	8.04635e-06	0	15460	0	0	2	34476	0	5.80114e-05	0	10046	0	0	0	17890	0	0	0	21502	0	0	0	112624	0	0	0	30542	0	0
NEB	2	152426792	rs1427371913	G	A	gnomAD Genomes	ENST00000397345.3	p.Arg5745Ter	p.Arg5745Ter	c.17233C>T	stop_gained	Literature		1	31360	0	3.18878e-05	0	8698	0	0	0	848	0	0	0	290	0	0	0	1558	0	0	0	3472	0	0	1	15408	0	6.49013e-05	0	0	0	#DIV/0!
NEB	2	152426799	rs780645033	CT	C	gnomAD Exomes	ENST00000397345.3	p.Gln5742ArgfsTer57	p.Gln5742ArgfsTer57	c.17225delA	frameshift_variant	manual	PVS1+PM2	1	248430	0	4.02528e-06	0	15472	0	0	0	34468	0	0	0	10030	0	0	0	17898	0	0	0	21492	0	0	0	112504	0	0	1	30550	0	3.27332e-05
NEB	2	152427010	rs747946275	C	T	gnomAD Exomes	ENST00000397345.3	c.17118+1G>A		c.17118+1G>A	splice_donor_variant	Literature		2	237594	0	8.41772e-06	1	14780	0	6.7659e-05	0	32894	0	0	1	9640	0	0.000103734	0	17028	0	0	0	21230	0	0	0	108354	0	0	0	27896	0	0
NEB	2	152427049	rs1287787210	T	TG	gnomAD Genomes	ENST00000397345.3	p.Ile5694HisfsTer13	p.Ile5694HisfsTer13	c.17079dupC	frameshift_variant	manual	PVS1+PM2	1	31170	0	3.20821e-05	0	8682	0	0	0	836	0	0	0	290	0	0	0	1556	0	0	0	3414	0	0	1	15318	0	6.52827e-05	0	0	0	#DIV/0!
NEB	2	152432842	rs1322437645	C	T	gnomAD Exomes	ENST00000397345.3	p.Trp5577Ter	p.Trp5577Ter	c.16731G>A	stop_gained	manual	PVS1+PM2	1	248742	0	4.02023e-06	0	15478	0	0	0	34456	0	0	0	10042	0	0	0	17954	0	0	0	21534	0	0	1	112684	0	8.87437e-06	0	30562	0	0
NEB	2	152447918	rs548687115	G	A	gnomAD Exomes	ENST00000397345.3	p.Arg4960Ter	p.Arg4960Ter	c.14878C>T	stop_gained	manual	PVS1+PM2	1	154876	0	6.45678e-06	1	7242	0	0.000138083	0	24690	0	0	0	8452	0	0	0	10904	0	0	0	16824	0	0	0	59628	0	0	0	22774	0	0
NEB	2	152461238	rs1295863446	C	A	gnomAD Exomes	ENST00000397345.3	p.Gly4299Ter	p.Gly4299Ter	c.12895G>T	stop_gained	manual	PVS1+PM2	1	51102	0	1.95687e-05	0	4826	0	0	0	9094	0	0	0	1450	0	0	0	7564	0	0	0	684	0	0	1	19852	0	5.03728e-05	0	5840	0	0
NEB	2	152463130	rs1176407542	AT	A	gnomAD Exomes	ENST00000397345.3	p.Ile4246LeufsTer62	p.Ile4246LeufsTer62	c.12736delA	frameshift_variant	Literature		4	81934	2	0	0	7046	0	0	0	9306	0	0	0	5912	0	0	0	6392	0	0	0	3022	0	0	4	32126	2	0	0	15784	0	0
NEB	2	152464084	rs1382871208	GT	G	gnomAD Genomes	ENST00000397345.3	p.Asn4191ThrfsTer40	p.Asn4191ThrfsTer40	c.12572delA	frameshift_variant	manual	PVS1+PM2	1	12314	0	8.12084e-05	1	6002	0	0.000166611	0	206	0	0	0	124	0	0	0	354	0	0	0	1088	0	0	0	4204	0	0	0	0	0	#DIV/0!
NEB	2	152466318	rs763163879	C	T	gnomAD Exomes	ENST00000397345.3	c.12330+5G>A		c.12330+5G>A	splice_region_variant	Literature		1	205810	0	4.85885e-06	0	14982	0	0	0	28156	0	0	0	6034	0	0	1	16632	0	6.01251e-05	0	18764	0	0	0	96500	0	0	0	19914	0	0
NEB	2	152466486	rs1389657207	GT	G	gnomAD Exomes	ENST00000397345.3	p.Thr4056ProfsTer10	p.Thr4056ProfsTer10	c.12166delA	frameshift_variant	manual	PVS1+PM2	1	248982	0	4.01635e-06	0	15484	0	0	0	34498	0	0	0	10056	0	0	0	17932	0	0	0	21546	0	0	0	112820	0	0	1	30600	0	3.26797e-05
NEB	2	152466492	rs1319778592	CA	C	gnomAD Exomes	ENST00000397345.3	p.Trp4054GlyfsTer12	p.Trp4054GlyfsTer12	c.12160delT	frameshift_variant	Literature		1	248972	0	4.01652e-06	1	15484	0	6.45828e-05	0	34498	0	0	0	10052	0	0	0	17930	0	0	0	21542	0	0	0	112820	0	0	0	30600	0	0
NEB	2	152467029	rs762278237	C	T	gnomAD Exomes	ENST00000397345.3	c.12018+1G>A		c.12018+1G>A	splice_donor_variant	Literature		3	248618	0	1.20667e-05	0	15486	0	0	1	34486	0	2.89973e-05	0	10040	0	0	0	17942	0	0	0	21498	0	0	2	112588	0	1.77639e-05	0	30556	0	0
NEB	2	152467118	rs1389494765	C	T	gnomAD Genomes	ENST00000397345.3	p.Trp3977Ter	p.Trp3977Ter	c.11930G>A	stop_gained	manual	PVS1+PM2	1	31410	0	3.1837e-05	1	8716	0	0.000114732	0	846	0	0	0	290	0	0	0	1558	0	0	0	3476	0	0	0	15436	0	0	0	0	0	#DIV/0!
NEB	2	152467275	rs774495973	C	T	gnomAD Exomes	ENST00000397345.3	c.11910+1G>A		c.11910+1G>A	splice_donor_variant	Literature		1	241502	0	4.14075e-06	0	14996	0	0	0	33544	0	0	0	9876	0	0	0	17354	0	0	0	21328	0	0	1	108876	0	9.18476e-06	0	29640	0	0
NEB	2	152468786	rs377182240	G	A	gnomAD Exomes	ENST00000397345.3	p.Gln3907Ter	p.Gln3907Ter	c.11719C>T	stop_gained	Literature		1	248924	0	4.01729e-06	0	15484	0	0	0	34486	0	0	0	10056	0	0	0	17918	0	0	0	21548	0	0	1	112796	0	8.86556e-06	0	30596	0	0
NEB	2	152468795	rs1265332086	TC	T	gnomAD Exomes,gnomAD Genomes	ENST00000397345.3	p.Lys3904SerfsTer22	p.Lys3904SerfsTer22	c.11709delG	frameshift_variant	manual	PVS1+PM2	2	280266	0	7.13608e-06	1	24192	0	4.1336e-05	0	35328	0	0	0	10346	0	0	0	19472	0	0	0	25010	0	0	1	128198	0	7.80043e-06	0	30594	0	0
NEB	2	152468840	rs1318105962	C	A	gnomAD Exomes	ENST00000397345.3	p.Glu3889Ter	p.Glu3889Ter	c.11665G>T	stop_gained	manual	PVS1+PM2	1	248740	0	4.02026e-06	0	15478	0	0	0	34458	0	0	0	10048	0	0	1	17906	0	5.58472e-05	0	21532	0	0	0	112690	0	0	0	30592	0	0
NEB	2	152468846	rs756331897	AGCCAATG	A	gnomAD Exomes	ENST00000397345.3	p.Ile3885LeufsTer2	p.Ile3885LeufsTer2	c.11652_11658delCATTGGC	frameshift_variant	manual	PVS1+PM2	1	248744	0	4.0202e-06	0	15478	0	0	0	34466	0	0	0	10048	0	0	0	17894	0	0	0	21538	0	0	1	112692	0	8.87374e-06	0	30592	0	0
NEB	2	152468877	rs201719702	C	T	gnomAD Exomes	ENST00000397345.3	p.Trp3876Ter	p.Trp3876Ter	c.11628G>A	stop_gained	manual	PVS1+PM2	1	248528	0	4.02369e-06	0	15480	0	0	1	34458	0	2.90208e-05	0	10038	0	0	0	17890	0	0	0	21532	0	0	0	112522	0	0	0	30582	0	0
NEB	2	152468878	rs776569219	C	T	gnomAD Exomes	ENST00000397345.3	p.Trp3876Ter	p.Trp3876Ter	c.11627G>A	stop_gained	Literature		4	248508	0	1.60961e-05	0	15478	0	0	3	34452	0	8.70777e-05	0	10040	0	0	0	17894	0	0	0	21534	0	0	0	112500	0	0	0	30584	0	0
NEB	2	152470788	rs1173550147	A	G	gnomAD Exomes	ENST00000397345.3	c.11601+2T>C		c.11601+2T>C	splice_donor_variant	manual	PVS1+PM2	1	247924	0	4.03349e-06	0	15482	0	0	0	34462	0	0	0	10012	0	0	0	17926	0	0	0	21468	0	0	1	111980	0	8.93017e-06	0	30574	0	0
NEB	2	152470988	rs1244661217	G	GTCAC	gnomAD Exomes	ENST00000397345.3	p.Asp3801GlufsTer2	p.Asp3801GlufsTer2	c.11399_11402dupGTGA	stop_gained	manual	PVS1+PM2	1	249086	0	4.01468e-06	0	15484	0	0	0	34520	0	0	0	10058	0	0	0	17968	0	0	0	21548	0	0	1	112862	0	8.86038e-06	0	30600	0	0
NEB	2	152472515	rs771046654	CA	C	gnomAD Exomes	ENST00000397345.3	p.Tyr3764ThrfsTer26	p.Tyr3764ThrfsTer26	c.11289delT	frameshift_variant	manual	PVS1+PM2	2	244152	0	8.19162e-06	0	15278	0	0	0	33680	0	0	0	9908	0	0	0	17728	0	0	0	21406	0	0	0	111054	0	0	2	29166	0	6.8573e-05
NEB	2	152473941	rs1351126318	AAT	A	gnomAD Exomes	ENST00000397345.3	p.Ile3706SerfsTer5	p.Ile3706SerfsTer5	c.11116_11117delAT	frameshift_variant	manual	PVS1+PM2	1	179768	0	5.56273e-06	0	10924	0	0	0	27062	0	0	0	8948	0	0	0	13624	0	0	0	16572	0	0	1	73568	0	1.35929e-05	0	24190	0	0
NEB	2	152473983	rs1458096844	C	A	gnomAD Exomes	ENST00000397345.3	c.11077-1G>T		c.11077-1G>T	splice_acceptor_variant	manual	PVS1+PM2	2	56074	0	3.56672e-05	0	4368	0	0	0	7832	0	0	0	2764	0	0	1	4526	0	0.000220946	0	3400	0	0	0	25742	0	0	0	5864	0	0
NEB	2	152473983	rs1458096844	C	CA	gnomAD Exomes	ENST00000397345.3	c.11077-2_11077-1insT		c.11077-2_11077-1insT	splice_acceptor_variant	manual	PVS1+PM2	1	56074	0	1.78336e-05	0	4368	0	0	0	7832	0	0	0	2764	0	0	0	4526	0	0	0	3400	0	0	0	25742	0	0	1	5864	0	0.000170532
NEB	2	152473984	rs746981514	T	A	gnomAD Exomes	ENST00000397345.3	c.11077-2A>T		c.11077-2A>T	splice_acceptor_variant	manual	PVS1+PM2	4	37968	0	0.000105352	0	2960	0	0	0	5216	0	0	0	1666	0	0	0	2852	0	0	0	2284	0	0	2	18692	0	0.000106998	2	3266	0	0.00061237
NEB	2	152474788	rs1460365350	C	T	gnomAD Genomes	ENST00000397345.3	c.11076+1G>A		c.11076+1G>A	splice_donor_variant	Literature		1	31398	0	3.18492e-05	0	8714	0	0	0	848	0	0	0	290	0	0	0	1558	0	0	0	3476	0	0	1	15424	0	6.4834e-05	0	0	0	#DIV/0!
NEB	2	152474840	rs199789085	C	CG	gnomAD Exomes	ENST00000397345.3	p.Asp3676GlyfsTer17	p.Asp3676GlyfsTer17	c.11024dupC	frameshift_variant	Literature		1	248926	0	4.01726e-06	0	15484	0	0	0	34516	0	0	0	10048	0	0	1	17976	0	5.56297e-05	0	21548	0	0	0	112714	0	0	0	30602	0	0
NEB	2	152474966	rs780343350	C	T	gnomAD Exomes	ENST00000397345.3	p.Trp3633Ter	p.Trp3633Ter	c.10899G>A	stop_gained	Literature		3	248720	0	1.20618e-05	0	15474	0	0	0	34446	0	0	1	10052	0	9.94827e-05	0	17904	0	0	0	21546	0	0	2	112666	0	1.77516e-05	0	30594	0	0
NEB	2	152476012	rs760365962	G	A	gnomAD Exomes	ENST00000397345.3	p.Gln3609Ter	p.Gln3609Ter	c.10825C>T	stop_gained	manual	PVS1+PM2	1	248304	0	4.02732e-06	0	15492	0	0	0	34470	0	0	0	10028	0	0	0	17958	0	0	0	21466	0	0	1	112304	0	8.9044e-06	0	30562	0	0
NEB	2	152476225	rs779909544	G	A	gnomAD Exomes	ENST00000397345.3	p.Arg3538Ter	p.Arg3538Ter	c.10612C>T	stop_gained	Literature		2	248108	0	8.06101e-06	1	15480	0	6.45995e-05	0	34462	0	0	0	10030	0	0	0	17940	0	0	1	21518	0	4.64727e-05	0	112058	0	0	0	30598	0	0
NEB	2	152477449	rs748799656	CGA	C	gnomAD Exomes	ENST00000397345.3	p.Arg3515GlyfsTer5	p.Arg3515GlyfsTer5	c.10542_10543delTC	frameshift_variant	manual	PVS1+PM2	1	245562	0	4.07229e-06	0	15092	0	0	0	34144	0	0	0	9956	0	0	0	17742	0	0	0	21370	0	0	1	111360	0	8.97989e-06	0	29926	0	0
NEB	2	152477496	rs1199243837	A	T	gnomAD Exomes	ENST00000397345.3	p.Tyr3499Ter	p.Tyr3499Ter	c.10497T>A	stop_gained	manual	PVS1+PM2	1	247074	0	4.04737e-06	0	15238	0	0	0	34306	0	0	0	9972	0	0	0	17822	0	0	0	21476	0	0	1	112060	0	8.92379e-06	0	30194	0	0
NEB	2	152483571	rs1309046249	A	AC	gnomAD Exomes	ENST00000397345.3	p.Val3431GlyfsTer3	p.Val3431GlyfsTer3	c.10291dupG	frameshift_variant	manual	PVS1+PM2	2	249232	0	8.02465e-06	0	15484	0	0	2	34528	0	5.7924e-05	0	10060	0	0	0	17966	0	0	0	21548	0	0	0	112992	0	0	0	30602	0	0
NEB	2	152483602	rs1471680813	G	A	gnomAD Genomes	ENST00000397345.3	p.Gln3421Ter	p.Gln3421Ter	c.10261C>T	stop_gained	manual	PVS1+PM2	1	31386	0	3.18613e-05	1	8712	0	0.000114784	0	848	0	0	0	290	0	0	0	1558	0	0	0	3474	0	0	0	15420	0	0	0	0	0	#DIV/0!
NEB	2	152483631	rs761138345	GCAGCTCTCTTGCACTTGAC	G	gnomAD Exomes	ENST00000397345.3	p.Val3405LeufsTer4	p.Val3405LeufsTer4	c.10213_10231delGTCAAGTGCAAGAGAGCTG	frameshift_variant	manual	PVS1+PM2	1	249196	0	4.01291e-06	0	15484	0	0	0	34524	0	0	0	10056	0	0	0	17946	0	0	0	21548	0	0	0	112986	0	0	1	30602	0	3.26776e-05
NEB	2	152483721	rs1435980710	T	C	gnomAD Exomes	ENST00000397345.3	c.10144-2A>G		c.10144-2A>G	splice_acceptor_variant	Literature		1	247970	0	4.03275e-06	0	15478	0	0	1	34356	0	2.9107e-05	0	10012	0	0	0	17924	0	0	0	21510	0	0	0	112270	0	0	0	30408	0	0
NEB	2	152484208	rs747709979	CT	C	gnomAD Exomes	ENST00000397345.3	p.Lys3324SerfsTer17	p.Lys3324SerfsTer17	c.9971delA	frameshift_variant	manual	PVS1+PM2	1	249208	0	4.01271e-06	0	15486	0	0	0	34528	0	0	0	10060	0	0	0	17976	0	0	0	21548	0	0	1	112962	0	8.85253e-06	0	30602	0	0
NEB	2	152484265	rs758366497	C	T	gnomAD Exomes	ENST00000397345.3	p.Trp3305Ter	p.Trp3305Ter	c.9915G>A	stop_gained	manual	PVS1+PM2	1	249238	0	4.01223e-06	0	15484	0	0	0	34528	0	0	0	10058	0	0	0	17972	0	0	0	21546	0	0	1	112998	0	8.84971e-06	0	30600	0	0
NEB	2	152486109	rs1301228529	G	A	gnomAD Exomes	ENST00000397345.3	p.Arg3259Ter	p.Arg3259Ter	c.9775C>T	stop_gained	Literature		1	249004	0	4.016e-06	0	15484	0	0	0	34526	0	0	0	10046	0	0	0	17970	0	0	0	21544	0	0	1	112788	0	8.86619e-06	0	30602	0	0
NEB	2	152486154	rs533613637	AT	A	gnomAD Exomes	ENST00000397345.3	p.Tyr3244ThrfsTer60	p.Tyr3244ThrfsTer60	c.9729delA	frameshift_variant	manual	PVS1+PM2	1	248926	0	4.01726e-06	0	15484	0	0	0	34522	0	0	0	10048	0	0	0	17950	0	0	0	21548	0	0	0	112732	0	0	1	30600	0	3.26797e-05
NEB	2	152487242	rs750502323	AT	A	gnomAD Exomes	ENST00000397345.3	p.Ile3237SerfsTer67	p.Ile3237SerfsTer67	c.9709delA	frameshift_variant	manual	PVS1+PM2	2	239670	0	8.34481e-06	0	14836	0	0	0	33518	0	0	0	9824	0	0	0	17366	0	0	0	21150	0	0	2	108114	0	1.8499e-05	0	29010	0	0
NEB	2	152487335	rs375145370	T	C	gnomAD Exomes	ENST00000397345.3	c.9619-2A>G		c.9619-2A>G	splice_acceptor_variant	Literature		5	212278	0	2.3554e-05	0	14228	0	0	0	26192	0	0	4	8100	0	0.000493827	0	15814	0	0	0	20354	0	0	1	98494	0	1.01529e-05	0	23966	0	0
NEB	2	152487758	rs376224722	C	CTTTAATG	gnomAD Exomes	ENST00000397345.3	p.Asp3173HisfsTer2	p.Asp3173HisfsTer2	c.9516_9517insCATTAAA	stop_gained	manual	PVS1+PM2	1	249198	0	4.01287e-06	0	15482	0	0	0	34524	0	0	0	10058	0	0	0	17960	0	0	0	21548	0	0	1	112976	0	8.85144e-06	0	30600	0	0
NEB	2	152487861	rs746567958	C	T	gnomAD Exomes	ENST00000397345.3	c.9415-1G>A		c.9415-1G>A	splice_acceptor_variant	manual	PVS1+PM2	2	247776	0	8.07181e-06	0	15468	0	0	0	34412	0	0	0	10022	0	0	0	17916	0	0	0	21270	0	0	2	112166	0	1.78307e-05	0	30508	0	0
NEB	2	152490167	rs1255445731	C	T	gnomAD Exomes	ENST00000397345.3	c.9414+1G>A		c.9414+1G>A	splice_donor_variant	Literature		1	247126	0	4.04652e-06	0	15480	0	0	0	34434	0	0	0	9862	0	0	0	17950	0	0	0	21362	0	0	1	111650	0	8.95656e-06	0	30380	0	0
NEB	2	152490183	rs1193429007	A	T	gnomAD Exomes	ENST00000397345.3	p.Tyr3133Ter	p.Tyr3133Ter	c.9399T>A	stop_gained	manual	PVS1+PM2	1	248340	0	4.02674e-06	0	15486	0	0	0	34506	0	0	0	9986	0	0	0	17966	0	0	0	21462	0	0	1	112370	0	8.89917e-06	0	30538	0	0
NEB	2	152490344	rs777769977	CA	C	gnomAD Exomes	ENST00000397345.3	p.Phe3079LeufsTer26	p.Phe3079LeufsTer26	c.9237delT	frameshift_variant	manual	PVS1+PM2	1	249250	0	4.01204e-06	0	15484	0	0	0	34528	0	0	0	10062	0	0	0	17976	0	0	0	21548	0	0	1	112996	0	8.84987e-06	0	30602	0	0
NEB	2	152492797	rs1057517977	G	A	gnomAD Genomes	ENST00000397345.3	p.Arg3016Ter	p.Arg3016Ter	c.9046C>T	stop_gained	Literature		1	31400	0	3.18471e-05	1	8714	0	0.000114758	0	846	0	0	0	290	0	0	0	1556	0	0	0	3476	0	0	0	15432	0	0	0	0	0	#DIV/0!
NEB	2	152496457	rs1351747266	G	A	gnomAD Exomes	ENST00000397345.3	p.Gln2935Ter	p.Gln2935Ter	c.8803C>T	stop_gained	Literature		1	249172	0	4.01329e-06	0	15484	0	0	0	34526	0	0	0	10060	0	0	0	17952	0	0	0	21546	0	0	0	112954	0	0	0	30602	0	0
NEB	2	152497038	rs772959616	C	T	gnomAD Exomes	ENST00000397345.3	p.Trp2839Ter	p.Trp2839Ter	c.8516G>A	stop_gained	manual	PVS1+PM2	1	249262	0	4.01184e-06	0	15486	0	0	0	34528	0	0	0	10062	0	0	0	17976	0	0	0	21548	0	0	1	113008	0	8.84893e-06	0	30602	0	0
NEB	2	152497094	rs746096624	GGA	G	gnomAD Exomes	ENST00000397345.3	p.Ser2820HisfsTer9	p.Ser2820HisfsTer9	c.8458_8459delTC	frameshift_variant	Literature		1	249220	0	4.01252e-06	0	15484	0	0	0	34528	0	0	0	10060	0	0	0	17976	0	0	0	21548	0	0	1	112976	0	8.85144e-06	0	30602	0	0
NEB	2	152497129	rs762881892	G	A	gnomAD Exomes	ENST00000397345.3	p.Arg2809Ter	p.Arg2809Ter	c.8425C>T	stop_gained	Literature		1	249082	0	4.01474e-06	0	15484	0	0	0	34516	0	0	0	10060	0	0	0	17974	0	0	0	21542	0	0	1	112858	0	8.86069e-06	0	30602	0	0
NEB	2	152497158	rs757768909	C	CGATA	gnomAD Exomes	ENST00000397345.3	p.Arg2799LeufsTer3	p.Arg2799LeufsTer3	c.8392_8395dupTATC	frameshift_variant	Literature		2	248552	0	8.04661e-06	0	15482	0	0	0	34444	0	0	0	10052	0	0	0	17960	0	0	2	21534	0	9.28764e-05	0	112484	0	0	0	30568	0	0
NEB	2	152497182	rs944248060	T	C	gnomAD Exomes	ENST00000397345.3	c.8374-2A>G		c.8374-2A>G	splice_acceptor_variant	manual	PVS1+PM2	1	245468	0	4.07385e-06	1	15420	0	6.48508e-05	0	33656	0	0	0	9804	0	0	0	17828	0	0	0	21448	0	0	0	111442	0	0	0	29970	0	0
NEB	2	152499858	rs745420110	T	A	gnomAD Exomes	ENST00000397345.3	p.Lys2656Ter	p.Lys2656Ter	c.7966A>T	stop_gained	Literature		1	245136	0	4.07937e-06	0	15426	0	0	0	33590	0	0	0	9914	0	0	0	17836	0	0	0	21502	0	0	1	111474	0	8.9707e-06	0	29424	0	0
NEB	2	152501080	rs1248414885	G	A	gnomAD Genomes	ENST00000397345.3	p.Arg2516Ter	p.Arg2516Ter	c.7546C>T	stop_gained	manual	PVS1+PM2	1	31386	0	3.18613e-05	0	8710	0	0	0	848	0	0	0	290	0	0	0	1558	0	0	0	3474	0	0	1	15420	0	6.48508e-05	0	0	0	#DIV/0!
NEB	2	152501081	rs776265168	G	C	gnomAD Exomes	ENST00000397345.3	p.Tyr2515Ter	p.Tyr2515Ter	c.7545C>G	stop_gained	manual	PVS1+PM2	1	248908	0	4.01755e-06	0	15482	0	0	0	34524	0	0	0	10054	0	0	0	17962	0	0	0	21536	0	0	1	112714	0	8.87201e-06	0	30602	0	0
NEB	2	152502653	rs964666185	GTTGA	G	gnomAD Exomes	ENST00000397345.3	p.Ile2508ThrfsTer14	p.Ile2508ThrfsTer14	c.7523_7526delTCAA	frameshift_variant	Literature		4	214972	0	1.86071e-05	0	13450	0	0	0	30672	0	0	0	9402	0	0	0	15948	0	0	0	19834	0	0	4	94418	0	4.23648e-05	0	25860	0	0
NEB	2	152506830	rs767302772	C	A	gnomAD Exomes	ENST00000397345.3	p.Glu2431Ter	p.Glu2431Ter	c.7291G>T	stop_gained	manual	PVS1+PM2	1	248946	0	4.01694e-06	0	15484	0	0	0	34486	0	0	0	10054	0	0	0	17970	0	0	0	21546	0	0	1	112764	0	8.86808e-06	0	30598	0	0
NEB	2	152506867	rs1178951858	C	T	gnomAD Exomes	ENST00000397345.3	p.Trp2418Ter	p.Trp2418Ter	c.7254G>A	stop_gained	manual	PVS1+PM2	1	248854	0	4.01842e-06	0	15484	0	0	0	34484	0	0	0	10052	0	0	0	17968	0	0	0	21544	0	0	1	112686	0	8.87422e-06	0	30598	0	0
NEB	2	152507146	rs745600430	CATGTCCA	C	gnomAD Exomes	ENST00000397345.3	p.Trp2388ValfsTer30	p.Trp2388ValfsTer30	c.7162_7168delTGGACAT	frameshift_variant	manual	PVS1+PM2	1	247332	0	4.04315e-06	0	15488	0	0	0	34402	0	0	0	9894	0	0	0	17970	0	0	0	21384	0	0	1	111972	0	8.9308e-06	0	30222	0	0
NEB	2	152507227	rs779548164	AT	A	gnomAD Exomes	ENST00000397345.3	p.Met2363CysfsTer57	p.Met2363CysfsTer57	c.7087delA	frameshift_variant	manual	PVS1+PM2	1	248990	0	4.01623e-06	0	15484	0	0	0	34526	0	0	0	10058	0	0	0	17976	0	0	1	21548	0	4.6408e-05	0	112760	0	0	0	30600	0	0
NEB	2	152507360	rs759146938	GGTGGCCAA	G	gnomAD Exomes	ENST00000397345.3	p.Leu2316ProfsTer10	p.Leu2316ProfsTer10	c.6947_6954delTTGGCCAC	frameshift_variant	manual	PVS1+PM2	2	248422	0	8.05082e-06	0	15474	0	0	0	34470	0	0	0	10044	0	0	0	17964	0	0	0	21514	0	0	1	112370	0	8.89917e-06	0	30562	0	0
NEB	2	152507378	rs756363951	G	A	gnomAD Exomes	ENST00000397345.3	p.Arg2313Ter	p.Arg2313Ter	c.6937C>T	stop_gained	Literature		2	247738	0	8.07304e-06	0	15464	0	0	1	34422	0	2.90512e-05	0	9986	0	0	0	17946	0	0	0	21454	0	0	1	111990	0	8.92937e-06	0	30470	0	0
NEB	2	152510566	rs1164999202	A	AT	gnomAD Exomes	ENST00000397345.3	p.Asp2285GlufsTer5	p.Asp2285GlufsTer5	c.6854dupA	frameshift_variant	manual	PVS1+PM2	1	247448	0	4.04125e-06	0	15444	0	0	0	34080	0	0	0	10016	0	0	0	17906	0	0	0	21502	0	0	0	112314	0	0	1	30212	0	3.30994e-05
NEB	2	152511786	rs762206319	G	GACTA	gnomAD Exomes	ENST00000397345.3	p.Gln2269Ter	p.Gln2269Ter	c.6801_6804dupTAGT	stop_gained	manual	PVS1+PM2	1	240854	0	4.15189e-06	0	15252	0	0	0	33270	0	0	0	9866	0	0	0	17634	0	0	0	19924	0	0	1	109834	0	9.10465e-06	0	29226	0	0
NEB	2	152511831	rs868838700	T	TC	gnomAD Genomes	ENST00000397345.3	p.Thr2254AspfsTer15	p.Thr2254AspfsTer15	c.6759_6760insG	frameshift_variant	manual	PVS1+PM2	1	31396	0	3.18512e-05	1	8716	0	0.000114732	0	848	0	0	0	290	0	0	0	1560	0	0	0	3464	0	0	0	15430	0	0	0	0	0	#DIV/0!
NEB	2	152511880	rs770238157	GTA	G	gnomAD Exomes	ENST00000397345.3	p.Tyr2237HisfsTer3	p.Tyr2237HisfsTer3	c.6709_6710delTA	frameshift_variant	manual	PVS1+PM2	1	232754	0	4.29638e-06	0	15174	0	0	0	30796	0	0	0	9330	0	0	0	17180	0	0	0	20344	0	0	1	108070	0	9.25326e-06	0	26226	0	0
NEB	2	152512354	rs570638656	GC	G	gnomAD Exomes	ENST00000397345.3	p.Lys2226AsnfsTer7	p.Lys2226AsnfsTer7	c.6678delG	frameshift_variant	manual	PVS1+PM2	2	248968	0	8.03316e-06	0	15482	0	0	0	34482	0	0	0	10058	0	0	0	17974	0	0	2	21546	0	9.28247e-05	0	112778	0	0	0	30600	0	0
NEB	2	152512470	rs1233126664	TC	T	gnomAD Exomes	ENST00000397345.3	p.Glu2188LysfsTer29	p.Glu2188LysfsTer29	c.6562delG	frameshift_variant	Literature		2	248822	0	8.03787e-06	0	15480	0	0	0	34432	0	0	0	10052	0	0	2	17960	0	0.000111359	0	21538	0	0	0	112726	0	0	0	30600	0	0
NEB	2	152512473	rs1367818141	AG	A	gnomAD Exomes	ENST00000397345.3	p.Leu2187TrpfsTer30	p.Leu2187TrpfsTer30	c.6559delC	frameshift_variant	manual	PVS1+PM2	1	248788	0	4.01949e-06	0	15480	0	0	1	34432	0	2.90428e-05	0	10052	0	0	0	17956	0	0	0	21538	0	0	0	112698	0	0	0	30600	0	0
NEB	2	152512777	rs80344795	G	A	gnomAD Exomes	ENST00000397345.3	p.Gln2129Ter	p.Gln2129Ter	c.6385C>T	stop_gained	Literature		1	248798	0	4.01932e-06	0	15486	0	0	0	34504	0	0	0	10044	0	0	0	17964	0	0	0	21518	0	0	1	112660	0	8.87626e-06	0	30588	0	0
NEB	2	152515649	rs753828954	GT	G	gnomAD Exomes	ENST00000397345.3	p.Thr2002ProfsTer22	p.Thr2002ProfsTer22	c.6004delA	frameshift_variant	manual	PVS1+PM2	1	248934	0	4.01713e-06	0	15476	0	0	0	34474	0	0	0	10058	0	0	0	17972	0	0	0	21544	0	0	1	112804	0	8.86493e-06	0	30576	0	0
NEB	2	152520251	rs781185019	G	C	gnomAD Exomes	ENST00000397345.3	p.Tyr1858Ter	p.Tyr1858Ter	c.5574C>G	stop_gained	Literature		2	248958	0	8.03348e-06	0	15474	0	0	0	34452	0	0	0	10058	0	0	0	17956	0	0	0	21536	0	0	2	112860	0	1.77211e-05	0	30596	0	0
NEB	2	152521102	rs201636991	C	T	gnomAD Exomes	ENST00000397345.3	p.Trp1788Ter	p.Trp1788Ter	c.5364G>A	stop_gained	Literature		1	235962	0	4.23797e-06	0	14160	0	0	1	33366	0	2.99706e-05	0	9670	0	0	0	16912	0	0	0	21052	0	0	0	106462	0	0	0	28550	0	0
NEB	2	152521357	rs1326017081	C	T	gnomAD Exomes	ENST00000397345.3	p.Trp1753Ter	p.Trp1753Ter	c.5259G>A	stop_gained	manual	PVS1+PM2	1	246678	0	4.05387e-06	0	15294	0	0	0	34200	0	0	0	9956	0	0	0	17862	0	0	1	21430	0	4.66636e-05	0	111880	0	0	0	30088	0	0
NEB	2	152521358	rs776635100	C	T	gnomAD Exomes	ENST00000397345.3	p.Trp1753Ter	p.Trp1753Ter	c.5258G>A	stop_gained	Literature		1	246652	0	4.0543e-06	0	15292	0	0	0	34210	0	0	0	9960	0	0	0	17862	0	0	0	21420	0	0	1	111880	0	8.93815e-06	0	30056	0	0
NEB	2	152521846	rs1214753399	C	G	gnomAD Exomes	ENST00000397345.3	c.5238+1G>C		c.5238+1G>C	splice_donor_variant	manual	PVS1+PM2	1	248526	0	4.02372e-06	0	15450	0	0	0	34400	0	0	0	10030	0	0	0	17946	0	0	0	21504	0	0	0	112682	0	0	1	30486	0	3.28019e-05
NEB	2	152521933	rs1469223566	G	A	gnomAD Exomes	ENST00000397345.3	p.Gln1718Ter	p.Gln1718Ter	c.5152C>T	stop_gained	manual	PVS1+PM2	1	249004	0	4.016e-06	0	15466	0	0	0	34444	0	0	0	10058	0	0	0	17962	0	0	0	21540	0	0	0	112918	0	0	1	30568	0	3.27139e-05
NEB	2	152522006	rs775013800	C	T	gnomAD Exomes	ENST00000397345.3	p.Trp1693Ter	p.Trp1693Ter	c.5079G>A	stop_gained	manual	PVS1+PM2	1	245266	0	4.07721e-06	0	15170	0	0	0	34048	0	0	0	9922	0	0	0	17768	0	0	0	21350	0	0	0	111166	0	0	1	29886	0	3.34605e-05
NEB	2	152522025	rs1377396937	C	T	gnomAD Exomes,gnomAD Genomes	ENST00000397345.3	p.Trp1687Ter	p.Trp1687Ter	c.5060G>A	stop_gained	manual	PVS1+PM2	2	271412	0	7.36887e-06	0	23520	0	0	0	34324	0	0	0	10048	0	0	0	19004	0	0	2	24666	0	8.10833e-05	0	123798	0	0	0	29132	0	0
NEB	2	152522810	rs777103145	G	A	gnomAD Exomes	ENST00000397345.3	p.Gln1609Ter	p.Gln1609Ter	c.4825C>T	stop_gained	manual	PVS1+PM2	1	249132	0	4.01394e-06	0	15482	0	0	0	34524	0	0	0	10060	0	0	0	17974	0	0	0	21548	0	0	0	112892	0	0	1	30602	0	3.26776e-05
NEB	2	152525559	rs373328073	GT	G	gnomAD Exomes	ENST00000397345.3	p.Asn1531ThrfsTer5	p.Asn1531ThrfsTer5	c.4592delA	frameshift_variant	manual	PVS1+PM2	1	222594	0	4.49248e-06	0	13518	0	0	0	31758	0	0	0	9430	0	0	0	16488	0	0	0	20122	0	0	0	98694	0	0	1	26982	0	3.70617e-05
NEB	2	152525569	rs1023227996	GC	G	gnomAD Exomes	ENST00000397345.3	p.Ala1528ProfsTer8	p.Ala1528ProfsTer8	c.4582delG	frameshift_variant	manual	PVS1+PM2	1	226478	0	4.41544e-06	0	13712	0	0	0	32120	0	0	0	9498	0	0	0	16788	0	0	0	20376	0	0	0	101034	0	0	1	27272	0	3.66676e-05
NEB	2	152527536	rs112517981	C	T	gnomAD Exomes	ENST00000397345.3	c.4506+1G>A		c.4506+1G>A	splice_donor_variant	Literature		1	249164	0	4.01342e-06	0	15490	0	0	0	34520	0	0	0	10062	0	0	0	17960	0	0	0	21544	0	0	0	112944	0	0	1	30598	0	3.26819e-05
NEB	2	152527650	rs745382279	C	CGCCTG	gnomAD Exomes	ENST00000397345.3	p.Asp1465GlnfsTer5	p.Asp1465GlnfsTer5	c.4388_4392dupCAGGC	frameshift_variant	manual	PVS1+PM2	1	249240	0	4.0122e-06	0	15484	0	0	0	34522	0	0	0	10062	0	0	1	17964	0	5.56669e-05	0	21546	0	0	0	113010	0	0	0	30598	0	0
NEB	2	152527727	rs1477828548	TC	T	gnomAD Exomes	ENST00000397345.3	p.Glu1439SerfsTer6	p.Glu1439SerfsTer6	c.4315delG	frameshift_variant	manual	PVS1+PM2	1	248806	0	4.0192e-06	0	15462	0	0	0	34454	0	0	0	10028	0	0	0	17938	0	0	0	21514	0	0	1	112820	0	8.86368e-06	0	30550	0	0
NEB	2	152528925	rs1210228339	CAT	C	gnomAD Exomes	ENST00000397345.3	p.Met1419GlufsTer3	p.Met1419GlufsTer3	c.4255_4256delAT	frameshift_variant	manual	PVS1+PM2	1	248388	0	4.02596e-06	0	15480	0	0	0	34502	0	0	0	9986	0	0	0	17964	0	0	0	21440	0	0	1	112550	0	8.88494e-06	0	30424	0	0
NEB	2	152528966	rs780518721	T	A	gnomAD Exomes	ENST00000397345.3	p.Lys1406Ter	p.Lys1406Ter	c.4216A>T	stop_gained	manual	PVS1+PM2	1	249212	0	4.01265e-06	0	15492	0	0	0	34526	0	0	0	10060	0	0	0	17968	0	0	0	21540	0	0	1	112976	0	8.85144e-06	0	30598	0	0
NEB	2	152529083	rs758138020	C	CA	gnomAD Exomes	ENST00000397345.3	p.Asp1367Ter	p.Asp1367Ter	c.4098dupT	frameshift_variant	manual	PVS1+PM2	1	249264	0	4.01181e-06	0	15484	0	0	0	34528	0	0	0	10062	0	0	1	17974	0	5.56359e-05	0	21548	0	0	0	113012	0	0	0	30602	0	0
NEB	2	152529134		G	A	gnomAD Exomes	ENST00000397345.3	p.Gln1350Ter	p.Gln1350Ter	c.4048C>T	stop_gained	manual	PVS1+PM2	1	249182	0	4.01313e-06	0	15484	0	0	0	34520	0	0	0	10062	0	0	1	17976	0	5.56297e-05	0	21544	0	0	0	112948	0	0	0	30598	0	0
NEB	2	152529186	rs779804178	GTA	G	gnomAD Exomes	ENST00000397345.3	p.Tyr1332GlnfsTer5	p.Tyr1332GlnfsTer5	c.3994_3995delTA	frameshift_variant	manual	PVS1+PM2	1	247516	0	4.04014e-06	0	15448	0	0	0	34354	0	0	0	9974	0	0	0	17952	0	0	0	21430	0	0	1	111936	0	8.93368e-06	0	30406	0	0
NEB	2	152530989	rs768285760	A	C	gnomAD Exomes,gnomAD Genomes	ENST00000397345.3	c.3987+2T>G		c.3987+2T>G	splice_donor_variant	manual	PVS1+PM2	5	280626	0	1.78173e-05	1	24198	0	4.13257e-05	0	35370	0	0	0	10352	0	0	0	19526	0	0	0	25020	0	0	4	128434	0	3.11444e-05	0	30588	0	0
NEB	2	152530990	rs780022652	C	A	gnomAD Exomes,gnomAD Genomes	ENST00000397345.3	c.3987+1G>T		c.3987+1G>T	splice_donor_variant	manual	PVS1+PM2	5	280640	0	1.78164e-05	1	24202	0	4.13189e-05	0	35370	0	0	0	10352	0	0	0	19530	0	0	0	25020	0	0	4	128432	0	3.11449e-05	0	30592	0	0
NEB	2	152530990	rs780022652	C	T	gnomAD Exomes	ENST00000397345.3	c.3987+1G>A		c.3987+1G>A	splice_donor_variant	Literature		2	249226	0	8.02484e-06	0	15484	0	0	0	34522	0	0	0	10062	0	0	0	17970	0	0	0	21544	0	0	2	112998	0	1.76994e-05	0	30592	0	0
NEB	2	152531822	rs1386238241	G	T	gnomAD Exomes	ENST00000397345.3	p.Cys1286Ter	p.Cys1286Ter	c.3858C>A	stop_gained	Literature		1	220828	0	4.52841e-06	0	13650	0	0	0	31498	0	0	0	9478	0	0	0	16396	0	0	0	20210	0	0	1	97268	0	1.02809e-05	0	26780	0	0
NEB	2	152531840	rs1410459895	CTG	C	gnomAD Exomes	ENST00000397345.3	p.Gln1280ValfsTer13	p.Gln1280ValfsTer13	c.3838_3839delCA	frameshift_variant	manual	PVS1+PM2	1	223794	0	4.4684e-06	0	13808	0	0	0	31832	0	0	0	9498	0	0	0	16618	0	0	0	20382	0	0	0	99068	0	0	1	26982	0	3.70617e-05
NEB	2	152534088	rs373699055	T	TTGCTTCGTGTTCTGTTTTGCCTGGA	gnomAD Exomes	ENST00000397345.3	p.Gln1255HisfsTer12	p.Gln1255HisfsTer12	c.3740_3764dupTCCAGGCAAAACAGAACACGAAGCA	frameshift_variant	manual	PVS1+PM2	1	248682	0	4.0212e-06	0	15480	0	0	0	34464	0	0	0	10030	0	0	0	17962	0	0	1	21474	0	4.65679e-05	0	112696	0	0	0	30540	0	0
NEB	2	152534161	rs1474933873	TG	T	gnomAD Exomes	ENST00000397345.3	p.His1231IlefsTer38	p.His1231IlefsTer38	c.3691delC	frameshift_variant	manual	PVS1+PM2	1	249262	0	4.01184e-06	0	15484	0	0	1	34528	0	2.8962e-05	0	10062	0	0	0	17972	0	0	0	21548	0	0	0	113012	0	0	0	30602	0	0
NEB	2	152534252	rs748453057	T	A	gnomAD Exomes	ENST00000397345.3	p.Lys1201Ter	p.Lys1201Ter	c.3601A>T	stop_gained	Literature		1	249248	0	4.01207e-06	0	15484	0	0	0	34526	0	0	0	10062	0	0	0	17976	0	0	0	21546	0	0	1	112998	0	8.84971e-06	0	30602	0	0
NEB	2	152534468	rs1463906422	ATGCTTATAGTTGACAT	A	gnomAD Exomes	ENST00000397345.3	p.Asn1158IlefsTer21	p.Asn1158IlefsTer21	c.3473_3488delATGTCAACTATAAGCA	frameshift_variant	Literature		2	248990	0	8.03245e-06	0	15482	0	0	0	34506	0	0	0	10054	0	0	0	17962	0	0	0	21530	0	0	2	112820	0	1.77274e-05	0	30592	0	0
NEB	2	152534474	rs1378265034	A	C	gnomAD Exomes	ENST00000397345.3	p.Tyr1161Ter	p.Tyr1161Ter	c.3483T>G	stop_gained	manual	PVS1+PM2	1	249006	0	4.01597e-06	0	15482	0	0	0	34508	0	0	0	10058	0	0	0	17968	0	0	0	21530	0	0	1	112826	0	8.86321e-06	0	30590	0	0
NEB	2	152534567	rs767079113	A	C	gnomAD Exomes	ENST00000397345.3	p.Tyr1130Ter	p.Tyr1130Ter	c.3390T>G	stop_gained	manual	PVS1+PM2	1	249114	0	4.01423e-06	0	15476	0	0	0	34516	0	0	0	10056	0	0	0	17962	0	0	0	21548	0	0	1	112912	0	8.85645e-06	0	30594	0	0
NEB	2	152534582		C	CAAGTTTTTAAAAAGGAAGATAAAAAGCAAGAGAGAAGAAAATGTTAG	gnomAD Exomes	ENST00000397345.3	p.Glu1125AspfsTer2	p.Glu1125AspfsTer2	c.3374_3375insCTAACATTTTCTTCTCTCTTGCTTTTTATCTTCCTTTTTAAAAACTT	stop_gained	manual	PVS1+PM2	1	249082	0	4.01474e-06	1	15478	0	6.46078e-05	0	34504	0	0	0	10054	0	0	0	17962	0	0	0	21548	0	0	0	112898	0	0	0	30594	0	0
NEB	2	152534589	rs771460758	TCTGATTGTATCTTGGC	T	gnomAD Exomes	ENST00000397345.3	p.Ala1118IlefsTer61	p.Ala1118IlefsTer61	c.3352_3367delGCCAAGATACAATCAG	frameshift_variant	manual	PVS1+PM2	2	249086	0	8.02936e-06	0	15482	0	0	2	34496	0	5.79777e-05	0	10058	0	0	0	17962	0	0	0	21548	0	0	0	112898	0	0	0	30594	0	0
NEB	2	152534640	rs1028768654	TGAAGACTTTG	T	gnomAD Exomes	ENST00000397345.3	p.Gln1103LysfsTer10	p.Gln1103LysfsTer10	c.3307_3316delCAAAGTCTTC	frameshift_variant	manual	PVS1+PM2	1	248786	0	4.01952e-06	0	15476	0	0	0	34454	0	0	0	10056	0	0	0	17966	0	0	0	21534	0	0	1	112722	0	8.87138e-06	0	30544	0	0
NEB	2	152534703	rs1401422493	T	A	gnomAD Exomes	ENST00000397345.3	c.3256-2A>T		c.3256-2A>T	splice_acceptor_variant	manual	PVS1+PM2	1	224182	0	4.46066e-06	0	14818	0	0	0	29554	0	0	0	8346	0	0	0	16688	0	0	0	20312	0	0	0	104154	0	0	1	24940	0	4.00962e-05
NEB	2	152536234	rs375628303	C	A	gnomAD Exomes	ENST00000397345.3	c.3255+1G>T		c.3255+1G>T	splice_donor_variant	Literature		1	247936	0	4.0333e-06	0	15476	0	0	0	34474	0	0	0	10026	0	0	0	17968	0	0	0	21502	0	0	1	111968	0	8.93112e-06	0	30492	0	0
NEB	2	152536234	rs375628303	C	G	gnomAD Exomes	ENST00000397345.3	c.3255+1G>C		c.3255+1G>C	splice_donor_variant	Literature		1	247936	0	4.0333e-06	0	15476	0	0	0	34474	0	0	0	10026	0	0	0	17968	0	0	0	21502	0	0	1	111968	0	8.93112e-06	0	30492	0	0
NEB	2	152536234	rs375628303	C	T	gnomAD Exomes,gnomAD Genomes	ENST00000397345.3	c.3255+1G>A		c.3255+1G>A	splice_donor_variant	Literature		3	279170	0	1.07461e-05	0	24108	0	0	0	35322	0	0	0	10316	0	0	0	19522	0	0	2	24968	0	8.01025e-05	0	127328	0	0	0	30492	0	0
NEB	2	152536334	rs1386755643	G	C	gnomAD Exomes	ENST00000397345.3	p.Tyr1052Ter	p.Tyr1052Ter	c.3156C>G	stop_gained	manual	PVS1+PM2	1	249202	0	4.01281e-06	0	15482	0	0	0	34520	0	0	0	10058	0	0	0	17972	0	0	0	21544	0	0	1	112972	0	8.85175e-06	0	30600	0	0
NEB	2	152539175	rs113091511	C	T	gnomAD Exomes	ENST00000397345.3	c.2943+1G>A		c.2943+1G>A	splice_donor_variant	Literature		1	246536	0	4.0562e-06	1	15286	0	6.54193e-05	0	34126	0	0	0	9976	0	0	0	17846	0	0	0	21470	0	0	0	111820	0	0	0	30018	0	0
NEB	2	152541342	rs777636048	CA	C	gnomAD Exomes	ENST00000397345.3	p.Asp929IlefsTer28	p.Asp929IlefsTer28	c.2784delT	frameshift_variant	Literature		1	247870	0	4.03437e-06	0	15426	0	0	0	34274	0	0	0	10010	0	0	0	17928	0	0	0	21456	0	0	1	112424	0	8.8949e-06	0	30342	0	0
NEB	2	152543993	rs777445109	GA	G	gnomAD Exomes	ENST00000397345.3	p.Leu859ProfsTer13	p.Leu859ProfsTer13	c.2576delT	frameshift_variant	manual	PVS1+PM2	1	249174	0	4.01326e-06	0	15484	0	0	0	34524	0	0	0	10060	0	0	0	17976	0	0	0	21546	0	0	1	112934	0	8.85473e-06	0	30598	0	0
NEB	2	152547240	rs1485742186	C	T	gnomAD Exomes	ENST00000397345.3	c.2310+1G>A		c.2310+1G>A	splice_donor_variant	manual	PVS1+PM2	1	205080	0	4.87615e-06	0	12546	0	0	0	29312	0	0	0	9210	0	0	0	15140	0	0	0	19186	0	0	1	89212	0	1.12093e-05	0	25230	0	0
NEB	2	152548431	rs1460760646	G	A	gnomAD Exomes	ENST00000397345.3	p.Gln720Ter	p.Gln720Ter	c.2158C>T	stop_gained	manual	PVS1+PM2	1	239128	0	4.18186e-06	0	15162	0	0	0	33146	0	0	0	9850	0	0	0	17258	0	0	0	21182	0	0	1	106958	0	9.34946e-06	0	29680	0	0
NEB	2	152548682	rs1231099420	T	C	gnomAD Exomes	ENST00000397345.3	c.1999-2A>G		c.1999-2A>G	splice_acceptor_variant	manual	PVS1+PM2	1	248984	0	4.01632e-06	0	15484	0	0	0	34484	0	0	0	10056	0	0	0	17970	0	0	0	21544	0	0	0	112840	0	0	0	30570	0	0
NEB	2	152550930	rs775413813	A	T	gnomAD Exomes	ENST00000397345.3	p.Tyr601Ter	p.Tyr601Ter	c.1803T>A	stop_gained	manual	PVS1+PM2	1	249240	0	4.0122e-06	0	15480	0	0	0	34524	0	0	0	10062	0	0	0	17974	0	0	0	21548	0	0	0	112998	0	0	1	30602	0	3.26776e-05
NEB	2	152551085		T	TTA	gnomAD Exomes	ENST00000397345.3	p.Asp578ValfsTer19	p.Asp578ValfsTer19	c.1732_1733insTA	frameshift_variant	manual	PVS1+PM2	1	239994	0	4.16677e-06	0	14848	0	0	0	33104	0	0	0	9844	0	0	0	17278	0	0	0	21322	0	0	1	107910	0	9.26698e-06	0	29802	0	0
NEB	2	152552091	rs750585238	C	A	gnomAD Exomes	ENST00000397345.3	c.1674+1G>T		c.1674+1G>T	splice_donor_variant	Literature		2	248652	0	8.04337e-06	0	15466	0	0	0	34372	0	0	0	10042	0	0	2	17936	0	0.000111508	0	21544	0	0	0	112774	0	0	0	30482	0	0
NEB	2	152552142	rs1158832304	CA	C	gnomAD Exomes	ENST00000397345.3	p.Asp542IlefsTer15	p.Asp542IlefsTer15	c.1623delT	frameshift_variant	Literature		1	249060	0	4.0151e-06	0	15478	0	0	0	34456	0	0	0	10058	0	0	0	17966	0	0	0	21548	0	0	1	112932	0	8.85489e-06	0	30576	0	0
NEB	2	152552197	rs1390328608	C	G	gnomAD Exomes	ENST00000397345.3	c.1570-1G>C		c.1570-1G>C	splice_acceptor_variant	Literature		1	246434	0	4.05788e-06	0	15286	0	0	0	34094	0	0	0	9996	0	0	0	17766	0	0	0	21484	0	0	1	111698	0	8.95271e-06	0	30116	0	0
NEB	2	152553661	rs1220787593	C	T	gnomAD Exomes	ENST00000397345.3	c.1470+1G>A		c.1470+1G>A	splice_donor_variant	Literature		1	247070	0	4.04744e-06	0	15450	0	0	0	34258	0	0	0	10016	0	0	0	17928	0	0	0	21126	0	0	0	112124	0	0	1	30162	0	3.31543e-05
NEB	2	152553863	rs1379418184	C	T	gnomAD Exomes	ENST00000397345.3	c.1365+1G>A		c.1365+1G>A	splice_donor_variant	manual	PVS1+PM2	1	249116	0	4.01419e-06	0	15484	0	0	0	34498	0	0	0	10060	0	0	0	17976	0	0	0	21542	0	0	1	112948	0	8.85363e-06	0	30564	0	0
NEB	2	152554075	rs754561099	G	A	gnomAD Exomes	ENST00000397345.3	p.Gln414Ter	p.Gln414Ter	c.1240C>T	stop_gained	manual	PVS1+PM2	1	248376	0	4.02615e-06	0	15464	0	0	0	34298	0	0	0	10028	0	0	1	17934	0	5.576e-05	0	21534	0	0	0	112768	0	0	0	30334	0	0
NEB	2	152554154	rs1259297878	G	C	gnomAD Exomes	ENST00000397345.3	p.Tyr387Ter	p.Tyr387Ter	c.1161C>G	stop_gained	Literature		1	237478	0	4.21092e-06	0	15256	0	0	1	31478	0	3.17682e-05	0	9386	0	0	0	16988	0	0	0	21318	0	0	0	109842	0	0	0	27468	0	0
NEB	2	152563394	rs398124167	C	A	gnomAD Exomes	ENST00000397345.3	c.1152+1G>T		c.1152+1G>T	splice_donor_variant	Literature		2	219184	0	9.12475e-06	0	14096	0	0	0	30630	0	0	0	9434	0	0	0	16346	0	0	0	20348	0	0	2	97234	0	2.05689e-05	0	25538	0	0
NEB	2	152563394	rs398124167	C	T	gnomAD Exomes	ENST00000397345.3	c.1152+1G>A		c.1152+1G>A	splice_donor_variant	Literature		4	219184	0	1.82495e-05	0	14096	0	0	0	30630	0	0	0	9434	0	0	0	16346	0	0	0	20348	0	0	4	97234	0	4.11379e-05	0	25538	0	0
NEB	2	152566169	rs1313089322	C	T	gnomAD Exomes	ENST00000397345.3	c.1035+1G>A		c.1035+1G>A	splice_donor_variant	manual	PVS1+PM2	1	208356	0	4.79948e-06	0	13354	0	0	0	29526	0	0	0	9384	0	0	0	15360	0	0	0	19434	0	0	1	89814	0	1.11341e-05	0	26108	0	0
NEB	2	152573941	rs368196453	G	A	gnomAD Exomes	ENST00000397345.3	p.Gln271Ter	p.Gln271Ter	c.811C>T	stop_gained	manual	PVS1+PM2	1	249128	0	4.014e-06	0	15478	0	0	1	34508	0	2.89788e-05	0	10058	0	0	0	17960	0	0	0	21546	0	0	0	112960	0	0	0	30568	0	0
NEB	2	152580001	rs767693366	C	G	gnomAD Exomes	ENST00000397345.3	c.613-1G>C		c.613-1G>C	splice_acceptor_variant	Literature		1	223348	0	4.47732e-06	0	13564	0	0	0	31544	0	0	0	9554	0	0	0	16390	0	0	0	20310	0	0	1	98992	0	1.01018e-05	0	27448	0	0
NEB	2	152580002	rs752893483	T	C	gnomAD Exomes	ENST00000397345.3	c.613-2A>G		c.613-2A>G	splice_acceptor_variant	Literature		1	222506	0	4.49426e-06	0	13536	0	0	1	31430	0	3.18167e-05	0	9528	0	0	0	16342	0	0	0	20244	0	0	0	98534	0	0	0	27350	0	0
NEB	2	152581979	rs768912607	AT	A	gnomAD Exomes	ENST00000397345.3	p.Asp130ValfsTer21	p.Asp130ValfsTer21	c.389delA	frameshift_variant	manual	PVS1+PM2	1	248756	0	4.02e-06	0	15464	0	0	0	34394	0	0	0	10052	0	0	0	17962	0	0	1	21524	0	4.64598e-05	0	112788	0	0	0	30530	0	0
NEB	2	152582066	rs760147050	G	C	gnomAD Exomes	ENST00000397345.3	p.Tyr101Ter	p.Tyr101Ter	c.303C>G	stop_gained	manual	PVS1+PM2	1	248962	0	4.01668e-06	0	15472	0	0	0	34444	0	0	0	10058	0	0	0	17964	0	0	0	21546	0	0	1	112842	0	8.86195e-06	0	30592	0	0
NEB	2	152582076	rs1428300892	T	C	gnomAD Genomes	ENST00000397345.3	c.295-2A>G		c.295-2A>G	splice_acceptor_variant	Literature		1	31410	0	3.1837e-05	1	8716	0	0.000114732	0	848	0	0	0	290	0	0	0	1560	0	0	0	3476	0	0	0	15432	0	0	0	0	0	#DIV/0!
NEB	2	152584203	rs773952935	A	G	gnomAD Exomes,gnomAD Genomes	ENST00000397345.3	c.294+2T>C		c.294+2T>C	splice_donor_variant	Literature		11	278974	0	3.94302e-05	0	24174	0	0	11	35152	0	0.000312927	0	10246	0	0	0	19510	0	0	0	24950	0	0	0	127346	0	0	0	30504	0	0
NEB	2	152584204	rs759956258	C	T	gnomAD Exomes	ENST00000397345.3	c.294+1G>A		c.294+1G>A	splice_donor_variant	Literature		2	247550	0	8.07918e-06	0	15462	0	0	0	34312	0	0	0	9946	0	0	0	17954	0	0	0	21482	0	0	2	111894	0	1.78741e-05	0	30498	0	0
NEB	2	152584352	rs1321522421	TTTGGAAGTTTCTGA	T	gnomAD Genomes	ENST00000397345.3	p.Ser45ThrfsTer48	p.Ser45ThrfsTer48	c.133_146delTCAGAAACTTCCAA	frameshift_variant	Literature		1	31404	0	3.18431e-05	0	8716	0	0	0	846	0	0	0	290	0	0	1	1558	0	0.000641849	0	3476	0	0	0	15432	0	0	0	0	0	#DIV/0!
NEB	2	152586128	rs778593702	C	T	gnomAD Exomes	ENST00000397345.3	c.78+1G>A		c.78+1G>A	splice_donor_variant	Literature		2	248816	0	8.03807e-06	1	15462	0	6.46747e-05	0	34456	0	0	0	10052	0	0	0	17974	0	0	0	21504	0	0	1	112726	0	8.87107e-06	0	30600	0	0
PLEKHG5	1	6527993	rs773188120	AC	A	gnomAD Exomes	ENST00000377728.3	p.Val968SerfsTer16	p.Val968SerfsTer16	c.2902delG	frameshift_variant	manual	PVS1+PM2	3	198402	0	1.51208e-05	0	11328	0	0	2	28836	0	6.93577e-05	0	9132	0	0	0	13988	0	0	0	17162	0	0	0	86470	0	0	1	26380	0	3.79075e-05
PLEKHG5	1	6528108	rs778854412	G	A	gnomAD Exomes	ENST00000377728.3	p.Arg930Ter	p.Arg930Ter	c.2788C>T	stop_gained	manual	PVS1+PM2	1	176722	0	5.65861e-06	1	10074	0	9.92654e-05	0	26970	0	0	0	8190	0	0	0	13734	0	0	0	12380	0	0	0	75972	0	0	0	24708	0	0
PLEKHG5	1	6528295		CA	C	gnomAD Exomes	ENST00000377728.3	p.Leu867Ter	p.Leu867Ter	c.2600delT	frameshift_variant	manual	PVS1+PM2	1	235026	0	4.25485e-06	0	14788	0	0	0	33736	0	0	0	8644	0	0	1	18136	0	5.5139e-05	0	20314	0	0	0	105678	0	0	0	28024	0	0
PLEKHG5	1	6528354	rs770593694	G	A	gnomAD Exomes,gnomAD Genomes	ENST00000377728.3	p.Arg848Ter	p.Arg848Ter	c.2542C>T	stop_gained	Literature		6	269880	0	2.22321e-05	0	23266	0	0	0	34614	0	0	0	9942	0	0	0	19450	0	0	0	23694	0	0	6	121964	0	4.91948e-05	0	30006	0	0
PLEKHG5	1	6528355	rs1391733497	TG	T	gnomAD Exomes	ENST00000377728.3	p.Pro847HisfsTer21	p.Pro847HisfsTer21	c.2540delC	frameshift_variant	manual	PVS1+PM2	2	236910	0	8.44202e-06	0	14418	0	0	2	33564	0	5.95877e-05	0	9630	0	0	0	17798	0	0	0	20076	0	0	0	105746	0	0	0	29862	0	0
PLEKHG5	1	6528438	rs202191898	C	G	gnomAD Exomes	ENST00000377728.3	p.Gly820Arg	p.Gly820Arg	c.2458G>C	missense_variant	Literature		7	238782	0	2.93154e-05	0	14986	0	0	0	33468	0	0	0	9758	0	0	7	17768	0	0.000393967	0	20294	0	0	0	106734	0	0	0	29902	0	0
PLEKHG5	1	6528518	rs753593088	G	GC	gnomAD Exomes	ENST00000377728.3	p.Ala793GlyfsTer9	p.Ala793GlyfsTer9	c.2377dupG	frameshift_variant	Literature		1	248578	0	4.02288e-06	0	15822	0	0	0	34466	0	0	0	10004	0	0	0	18306	0	0	0	21482	0	0	1	111832	0	8.94198e-06	0	30600	0	0
PLEKHG5	1	6528528	rs759212541	TGA	T	gnomAD Exomes,gnomAD Genomes	ENST00000377728.3	p.Leu789GlnfsTer12	p.Leu789GlnfsTer12	c.2366_2367delTC	frameshift_variant	Literature		5	280284	0	1.7839e-05	0	24580	0	0	0	35342	0	0	0	10304	0	0	0	19882	0	0	0	24994	0	0	5	127416	0	3.92415e-05	0	30594	0	0
PLEKHG5	1	6528617	rs764815791	GC	G	gnomAD Exomes	ENST00000377728.3	p.Ala760ProfsTer5	p.Ala760ProfsTer5	c.2278delG	frameshift_variant	manual	PVS1+PM2	1	246144	0	4.06266e-06	0	15146	0	0	0	34478	0	0	0	9932	0	0	0	18102	0	0	0	21584	0	0	1	110328	0	9.06388e-06	0	30512	0	0
PLEKHG5	1	6528627	rs1199089543	C	A	gnomAD Exomes	ENST00000377728.3	p.Glu757Ter	p.Glu757Ter	c.2269G>T	stop_gained	manual	PVS1+PM2	1	245144	0	4.07924e-06	0	14854	0	0	0	34460	0	0	0	9918	0	0	0	18042	0	0	0	21574	0	0	1	109784	0	9.1088e-06	0	30468	0	0
PLEKHG5	1	6529186	rs201182604	TCC	T	gnomAD Exomes,gnomAD Genomes	ENST00000377728.3	p.Glu722GlyfsTer63	p.Glu722GlyfsTer63	c.2163_2164delGG	frameshift_variant	manual	PVS1+PM2	10	222374	0	4.49693e-05	10	18974	0	0.000527037	0	27840	0	0	0	8448	0	0	0	16020	0	0	0	19334	0	0	0	101678	0	0	0	24246	0	0
PLEKHG5	1	6529188	rs62639695	C	CTCCTCCCCTCCTCCTCCTCT	gnomAD Exomes	ENST00000377728.3	p.Gly724GlufsTer48	p.Gly724GlufsTer48	c.2162_2163insAGAGGAGGAGGAGGGGAGGA	frameshift_variant	manual	PVS1+PM2	1	242482	0	4.12402e-06	1	13942	0	7.17257e-05	0	33718	0	0	0	9970	0	0	0	17982	0	0	0	20476	0	0	0	110110	0	0	0	30264	0	0
PLEKHG5	1	6529189	rs544570668	TC	T	gnomAD Exomes,gnomAD Genomes	ENST00000377728.3	p.Glu721ArgfsTer44	p.Glu721ArgfsTer44	c.2161delG	frameshift_variant	manual	PVS1+PM2	10	274828	0	3.63864e-05	10	23588	0	0.000423944	0	35130	0	0	0	10258	0	0	0	19748	0	0	0	23734	0	0	0	124998	0	0	0	30268	0	0
PLEKHG5	1	6529202	rs184242303	C	A	gnomAD Genomes	ENST00000377728.3	p.Glu717Ter	p.Glu717Ter	c.2149G>T	stop_gained	Literature		1	31404	0	3.18431e-05	0	8712	0	0	0	848	0	0	0	290	0	0	0	1560	0	0	0	3476	0	0	1	15430	0	6.48088e-05	0	0	0	#DIV/0!
PLEKHG5	1	6529234	rs200964010	T	TC	gnomAD Exomes	ENST00000377728.3	p.Glu706GlyfsTer5	p.Glu706GlyfsTer5	c.2116dupG	frameshift_variant	manual	PVS1+PM2	2	248274	0	8.05562e-06	2	16230	0	0.000123229	0	34582	0	0	0	10028	0	0	0	18386	0	0	0	21128	0	0	0	111240	0	0	0	30578	0	0
PLEKHG5	1	6529236		T	TCCTCCTCTTCCTCCTCCTGCTCA	gnomAD Exomes	ENST00000377728.3	p.Glu705AspfsTer68	p.Glu705AspfsTer68	c.2114_2115insTGAGCAGGAGGAGGAAGAGGAGG	frameshift_variant	manual	PVS1+PM2	2	248222	0	8.0573e-06	2	16126	0	0.000124023	0	34566	0	0	0	10032	0	0	0	18386	0	0	0	21120	0	0	0	111304	0	0	0	30590	0	0
PLEKHG5	1	6529238	rs942417681	C	CCTCCTCCTGCTCAT	gnomAD Exomes	ENST00000377728.3	p.Glu705MetfsTer65	p.Glu705MetfsTer65	c.2112_2113insATGAGCAGGAGGAG	frameshift_variant	manual	PVS1+PM2	1	248428	0	4.02531e-06	1	16234	0	6.15991e-05	0	34582	0	0	0	10028	0	0	0	18386	0	0	0	21138	0	0	0	111362	0	0	0	30594	0	0
PLEKHG5	1	6529239	rs559778139	CAG	C	gnomAD Exomes	ENST00000377728.3	p.Leu704GlyfsTer6	p.Leu704GlyfsTer6	c.2110_2111delCT	frameshift_variant	manual	PVS1+PM2	1	248366	0	4.02632e-06	1	16228	0	6.16219e-05	0	34582	0	0	0	10026	0	0	0	18384	0	0	0	21142	0	0	0	111322	0	0	0	30582	0	0
PLEKHG5	1	6529247	rs778387368	G	A	gnomAD Exomes	ENST00000377728.3	p.Gln702Ter	p.Gln702Ter	c.2104C>T	stop_gained	manual	PVS1+PM2	1	248372	0	4.02622e-06	0	16118	0	0	0	34572	0	0	0	10020	0	0	0	18388	0	0	0	21156	0	0	1	111416	0	8.97537e-06	0	30598	0	0
PLEKHG5	1	6529277	rs1218458918	G	A	gnomAD Exomes	ENST00000377728.3	p.Gln692Ter	p.Gln692Ter	c.2074C>T	stop_gained	manual	PVS1+PM2	1	249642	0	4.00574e-06	0	16236	0	0	0	34582	0	0	0	10050	0	0	1	18392	0	5.43715e-05	0	21440	0	0	0	112216	0	0	0	30608	0	0
PLEKHG5	1	6529298	rs772217003	G	A	gnomAD Exomes	ENST00000377728.3	p.Gln685Ter	p.Gln685Ter	c.2053C>T	stop_gained	Literature		8	250402	0	3.19486e-05	0	16248	0	0	6	34582	0	0.000173501	0	10062	0	0	0	18388	0	0	0	21534	0	0	0	112848	0	0	0	30612	0	0
PLEKHG5	1	6529456	rs397515456	G	A	gnomAD Exomes	ENST00000377728.3	p.Thr663Met	p.Thr663Met	c.1988C>T	missense_variant	Literature		5	251458	0	1.9884e-05	0	16254	0	0	0	34590	0	0	0	10076	0	0	3	18394	0	0.000163097	0	21640	0	0	2	113748	0	1.75827e-05	0	30616	0	0
PLEKHG5	1	6529603	rs778852545	C	T	gnomAD Exomes	ENST00000377728.3	c.1933+1G>A		c.1933+1G>A	splice_donor_variant	manual	PVS1+PM2	1	251288	0	3.9795e-06	0	16244	0	0	0	34592	0	0	0	10072	0	0	0	18386	0	0	0	21646	0	0	1	113602	0	8.80266e-06	0	30614	0	0
PLEKHG5	1	6529603	rs778852545	C	G	gnomAD Exomes	ENST00000377728.3	c.1933+1G>C		c.1933+1G>C	splice_donor_variant	manual	PVS1+PM2	1	251288	0	3.9795e-06	0	16244	0	0	0	34592	0	0	0	10072	0	0	0	18386	0	0	0	21646	0	0	0	113602	0	0	1	30614	0	3.26648e-05
PLEKHG5	1	6529711	rs553151077	G	A	gnomAD Exomes,gnomAD Genomes	ENST00000377728.3	p.Thr609Met	p.Thr609Met	c.1826C>T	missense_variant	Literature		4	282168	0	1.4176e-05	3	24924	0	0.000120366	0	35418	0	0	0	10338	0	0	0	19934	0	0	0	25124	0	0	1	128612	0	7.77532e-06	0	30608	0	0
PLEKHG5	1	6530311	rs1356045527	CTCCTTCA	C	gnomAD Genomes	ENST00000377728.3	p.Met593ArgfsTer20	p.Met593ArgfsTer20	c.1778_1784delTGAAGGA	frameshift_variant	manual	PVS1+PM2	1	31370	0	3.18776e-05	1	8712	0	0.000114784	0	848	0	0	0	290	0	0	0	1554	0	0	0	3474	0	0	0	15404	0	0	0	0	0	#DIV/0!
PLEKHG5	1	6530358	rs760122001	C	A	gnomAD Exomes	ENST00000377728.3	p.Glu580Ter	p.Glu580Ter	c.1738G>T	stop_gained	Literature		1	250880	0	3.98597e-06	0	16208	0	0	0	34564	0	0	0	10056	0	0	0	18384	0	0	0	21576	0	0	1	113348	0	8.82239e-06	0	30616	0	0
PLEKHG5	1	6530570	rs753554339	T	TCCACTTCGTCG	gnomAD Genomes	ENST00000377728.3	p.Asp559AlafsTer8	p.Asp559AlafsTer8	c.1665_1675dupCGACGAAGTGG	frameshift_variant	manual	PVS1+PM2	1	31344	0	3.1904e-05	1	8692	0	0.000115048	0	848	0	0	0	290	0	0	0	1556	0	0	0	3470	0	0	0	15402	0	0	0	0	0	#DIV/0!
PLEKHG5	1	6530597	rs1043691050	ACC	A	gnomAD Exomes	ENST00000377728.3	p.Glu549AspfsTer105	p.Glu549AspfsTer105	c.1647_1648delGG	frameshift_variant	manual	PVS1+PM2	1	242608	0	4.12188e-06	0	15578	0	0	0	34440	0	0	0	10034	0	0	1	18028	0	5.54693e-05	0	16534	0	0	0	111444	0	0	0	30576	0	0
PLEKHG5	1	6530816	rs1201221215	G	GTC	gnomAD Genomes	ENST00000377728.3	p.Lys508ThrfsTer8	p.Lys508ThrfsTer8	c.1520_1521insGA	frameshift_variant	manual	PVS1+PM2	1	31360	0	3.18878e-05	0	8694	0	0	0	848	0	0	0	290	0	0	0	1558	0	0	0	3472	0	0	1	15410	0	6.48929e-05	0	0	0	#DIV/0!
PLEKHG5	1	6530844	rs1188188520	AC	A	gnomAD Exomes	ENST00000377728.3	p.Val498CysfsTer2	p.Val498CysfsTer2	c.1492delG	frameshift_variant	manual	PVS1+PM2	1	185732	0	5.3841e-06	0	11122	0	0	1	27682	0	3.61246e-05	0	8904	0	0	0	13892	0	0	0	15740	0	0	0	78472	0	0	0	24960	0	0
PLEKHG5	1	6531592	rs1317783911	G	A	gnomAD Genomes	ENST00000377728.3	p.Arg413Ter	p.Arg413Ter	c.1237C>T	stop_gained	manual	PVS1+PM2	1	31352	0	3.18959e-05	0	8686	0	0	0	848	0	0	0	290	0	0	0	1558	0	0	1	3472	0	0.000288018	0	15410	0	0	0	0	0	#DIV/0!
PLEKHG5	1	6531699		T	G	gnomAD Exomes	ENST00000377728.3	c.1132-2A>C		c.1132-2A>C	splice_acceptor_variant	manual	PVS1+PM2	1	187100	0	5.34474e-06	0	10226	0	0	0	28480	0	0	0	8776	0	0	0	14154	0	0	0	16952	0	0	0	77648	0	0	1	26004	0	3.84556e-05
PLEKHG5	1	6531863	rs1453195532	GA	G	gnomAD Exomes	ENST00000377728.3	p.Phe362SerfsTer6	p.Phe362SerfsTer6	c.1085delT	frameshift_variant	manual	PVS1+PM2	1	233638	0	4.28013e-06	1	14246	0	7.01951e-05	0	33542	0	0	0	9556	0	0	0	18026	0	0	0	19806	0	0	0	103812	0	0	0	28884	0	0
PLEKHG5	1	6532614	rs750309626	G	C	gnomAD Exomes	ENST00000377728.3	p.Tyr351Ter	p.Tyr351Ter	c.1053C>G	stop_gained	manual	PVS1+PM2	1	249864	0	4.00218e-06	0	16108	0	0	0	34486	0	0	0	10028	0	0	0	18356	0	0	0	21392	0	0	1	112826	0	8.86321e-06	0	30562	0	0
PLEKHG5	1	6533150	rs1161290252	AGC	A	gnomAD Exomes	ENST00000377728.3	p.Arg293LeufsTer4	p.Arg293LeufsTer4	c.878_879delGC	frameshift_variant	manual	PVS1+PM2	1	250416	0	3.99336e-06	0	16192	0	0	0	34568	0	0	0	10036	0	0	0	18372	0	0	0	21638	0	0	1	112878	0	8.85912e-06	0	30614	0	0
PLEKHG5	1	6533310	rs1436108416	C	A	gnomAD Exomes	ENST00000377728.3	c.795+1G>T		c.795+1G>T	splice_donor_variant	manual	PVS1+PM2	1	242502	0	4.12368e-06	0	15280	0	0	0	33962	0	0	0	9822	0	0	0	18046	0	0	0	20772	0	0	1	108416	0	9.22373e-06	0	30284	0	0
PLEKHG5	1	6534072	rs1211028360	C	T	gnomAD Exomes	ENST00000377728.3	c.591+1G>A		c.591+1G>A	splice_donor_variant	manual	PVS1+PM2	1	219880	0	4.54794e-06	0	12410	0	0	0	32548	0	0	0	9380	0	0	0	16622	0	0	0	19064	0	0	0	96562	0	0	1	27796	0	3.59764e-05
PLEKHG5	1	6534147	rs372602993	GC	G	gnomAD Genomes	ENST00000377728.3	p.Arg173GlyfsTer95	p.Arg173GlyfsTer95	c.516delG	frameshift_variant	manual	PVS1+PM2	1	31338	0	3.19101e-05	0	8692	0	0	0	848	0	0	0	290	0	0	0	1556	0	0	0	3470	0	0	1	15394	0	6.49604e-05	0	0	0	#DIV/0!
PLEKHG5	1	6534226	rs144750655	T	C	gnomAD Exomes,gnomAD Genomes	ENST00000377728.3	c.440-2A>G		c.440-2A>G	splice_acceptor_variant	Literature		47	280432	0	0.000167599	3	24648	0	0.000121714	3	35328	0	8.49185e-05	0	10268	0	0	0	19882	0	0	1	24912	0	4.01413e-05	37	127676	0	0.000289796	0	30546	0	0
PLEKHG5	1	6535117	rs770771316	T	A	gnomAD Exomes	ENST00000377728.3	p.Lys98Ter	p.Lys98Ter	c.292A>T	stop_gained	manual	PVS1+PM2	4	251472	0	1.59063e-05	0	16256	0	0	3	34590	0	8.67303e-05	0	10080	0	0	0	18392	0	0	0	21648	0	0	0	113750	0	0	1	30616	0	3.26627e-05
PLEKHG5	1	6536081	rs1259066437	C	T	gnomAD Exomes	ENST00000377728.3	p.Arg20Gln	p.Arg20Gln	c.59G>A	missense_variant	Literature		1	249180	0	4.01316e-06	0	16146	0	0	0	34564	0	0	0	10016	0	0	0	18376	0	0	0	20846	0	0	1	112518	0	8.88747e-06	0	30610	0	0
PLEKHG5	1	6536097	rs768890339	C	A	gnomAD Exomes	ENST00000377728.3	c.44-1G>T		c.44-1G>T	splice_acceptor_variant	manual	PVS1+PM2	1	248340	0	4.02674e-06	1	16106	0	6.20887e-05	0	34552	0	0	0	9998	0	0	0	18374	0	0	0	20578	0	0	0	112036	0	0	0	30600	0	0
GNE	9	36217396	rs28937594	A	G	gnomAD Exomes	ENST00000396594.3	p.Met743Thr	p.Met743Thr	c.2228T>C	missense_variant	Literature		10	251286	0	3.97953e-05	0	16224	0	0	0	34572	0	0	0	10078	0	0	0	18394	0	0	0	21630	0	0	3	113650	0	2.63968e-05	1	30612	0	3.26669e-05
GNE	9	36217412	rs750554841	G	GC	gnomAD Exomes	ENST00000396594.3	p.Leu738AlafsTer41	p.Leu738AlafsTer41	c.2211dupG	frameshift_variant	manual	PVS1+PM2	1	251370	0	3.9782e-06	0	16240	0	0	0	34584	0	0	0	10078	0	0	0	18394	0	0	0	21634	0	0	1	113698	0	8.79523e-06	0	30610	0	0
GNE	9	36217414	rs1312335886	AGG	A	gnomAD Exomes	ENST00000396594.3	p.Leu737AlafsTer41	p.Leu737AlafsTer41	c.2208_2209delCC	frameshift_variant	manual	PVS1+PM2	1	251384	0	3.97798e-06	0	16236	0	0	0	34582	0	0	0	10080	0	0	0	18394	0	0	0	21642	0	0	1	113710	0	8.7943e-06	0	30608	0	0
GNE	9	36217418	rs201216576	C	CT	gnomAD Exomes	ENST00000396594.3	p.Ala736SerfsTer43	p.Ala736SerfsTer43	c.2205_2206insA	frameshift_variant	manual	PVS1+PM2	1	251392	0	3.97785e-06	0	16244	0	0	0	34586	0	0	0	10080	0	0	0	18394	0	0	0	21632	0	0	1	113708	0	8.79446e-06	0	30616	0	0
GNE	9	36217419	rs779967033	G	GGATTT	gnomAD Exomes	ENST00000396594.3	p.Ala736AsnfsTer48	p.Ala736AsnfsTer48	c.2204_2205insAAATC	frameshift_variant	manual	PVS1+PM2	1	251388	0	3.97791e-06	0	16242	0	0	0	34586	0	0	0	10078	0	0	0	18394	0	0	0	21636	0	0	1	113710	0	8.7943e-06	0	30610	0	0
GNE	9	36217445	rs121908627	C	T	gnomAD Exomes,gnomAD Genomes	ENST00000396594.3	p.Val727Met	p.Val727Met	c.2179G>A	missense_variant	Literature		422	282842	2	0.00147786	1	24966	0	4.00545e-05	1	35434	0	2.82215e-05	0	10370	0	0	0	19954	0	0	0	25116	0	0	4	129164	0	3.09684e-05	410	30616	2	0.013261
GNE	9	36217495	rs1436497533	A	C	gnomAD Exomes	ENST00000396594.3	p.Val710Gly	p.Val710Gly	c.2129T>G	missense_variant	Literature		1	251472	0	3.97659e-06	0	16254	0	0	0	34590	0	0	0	10080	0	0	0	18394	0	0	0	21648	0	0	1	113754	0	8.7909e-06	0	30612	0	0
GNE	9	36217508	rs1191857860	A	G	gnomAD Exomes	ENST00000396594.3	p.Tyr706His	p.Tyr706His	c.2116T>C	missense_variant	Literature		3	251474	0	1.19297e-05	0	16254	0	0	0	34590	0	0	0	10080	0	0	0	18394	0	0	0	21648	0	0	2	113752	0	1.75821e-05	0	30616	0	0
GNE	9	36217599	rs766168901	T	C	gnomAD Exomes	ENST00000396594.3	c.2027-2A>G		c.2027-2A>G	splice_acceptor_variant	manual	PVS1+PM2	1	250238	0	3.9962e-06	0	16144	0	0	0	34406	0	0	0	10050	0	0	0	18338	0	0	0	21596	0	0	1	113108	0	8.84111e-06	0	30488	0	0
GNE	9	36218198	rs886042195	G	A	gnomAD Exomes	ENST00000396594.3	p.Gln670Ter	p.Gln670Ter	c.2008C>T	stop_gained	Literature		1	251478	0	3.97649e-06	0	16256	0	0	0	34592	0	0	0	10080	0	0	0	18394	0	0	0	21644	0	0	1	113756	0	8.79075e-06	0	30616	0	0
GNE	9	36218221	rs62541771	G	A	gnomAD Exomes,gnomAD Genomes	ENST00000396594.3	p.Ala662Val	p.Ala662Val	c.1985C>T	missense_variant	Literature		24	282858	0	8.48482e-05	1	24960	0	4.00641e-05	0	35440	0	0	0	10370	0	0	0	19954	0	0	0	25122	0	0	23	129168	0	0.000178063	0	30616	0	0
GNE	9	36218222	rs121908626	C	T	gnomAD Genomes	ENST00000396594.3	p.Ala662Thr	p.Ala662Thr	c.1984G>A	missense_variant	Literature		1	31390	0	3.18573e-05	1	8714	0	0.000114758	0	848	0	0	0	290	0	0	0	1558	0	0	0	3476	0	0	0	15418	0	0	0	0	0	#DIV/0!
GNE	9	36218225	rs1382191649	C	T	gnomAD Exomes	ENST00000396594.3	p.Ala661Thr	p.Ala661Thr	c.1981G>A	missense_variant	Literature		1	251478	0	3.97649e-06	0	16256	0	0	0	34592	0	0	0	10080	0	0	0	18394	0	0	0	21642	0	0	1	113758	0	8.79059e-06	0	30616	0	0
GNE	9	36218236	rs759367907	TG	T	gnomAD Exomes	ENST00000396594.3	p.His657IlefsTer17	p.His657IlefsTer17	c.1969delC	frameshift_variant	manual	PVS1+PM2	1	251472	0	3.97659e-06	0	16256	0	0	0	34592	0	0	0	10078	0	0	0	18394	0	0	0	21642	0	0	1	113754	0	8.7909e-06	0	30616	0	0
GNE	9	36218269	rs757523840	G	C	gnomAD Exomes,gnomAD Genomes	ENST00000396594.3	p.Ser646Ter	p.Ser646Ter	c.1937C>G	stop_gained	Literature		4	282850	0	1.41418e-05	1	24966	0	4.00545e-05	0	35440	0	0	0	10370	0	0	0	19950	0	0	0	25116	0	0	3	129164	0	2.32263e-05	0	30616	0	0
GNE	9	36219856	rs750749076	C	A	gnomAD Exomes	ENST00000396594.3	p.Glu630Ter	p.Glu630Ter	c.1888G>T	stop_gained	manual	PVS1+PM2	1	251464	0	3.97671e-06	1	16256	0	6.15157e-05	0	34588	0	0	0	10080	0	0	0	18392	0	0	0	21644	0	0	0	113750	0	0	0	30616	0	0
GNE	9	36219857	rs1436850036	C	CCT	gnomAD Exomes	ENST00000396594.3	p.Glu630GlyfsTer45	p.Glu630GlyfsTer45	c.1885_1886dupAG	frameshift_variant	Literature		1	251470	0	3.97662e-06	0	16256	0	0	0	34588	0	0	0	10080	0	0	0	18394	0	0	0	21646	0	0	1	113752	0	8.79105e-06	0	30616	0	0
GNE	9	36219891	rs748949603	A	G	gnomAD Exomes	ENST00000396594.3	p.Ile618Thr	p.Ile618Thr	c.1853T>C	missense_variant	Literature		1	251492	0	3.97627e-06	0	16256	0	0	0	34592	0	0	0	10080	0	0	0	18394	0	0	0	21648	0	0	0	113768	0	0	0	30616	0	0
GNE	9	36219924	rs121908625	C	T	gnomAD Exomes	ENST00000396594.3	p.Gly607Glu	p.Gly607Glu	c.1820G>A	missense_variant	Literature		2	251486	0	7.95273e-06	1	16256	0	6.15157e-05	1	34592	0	2.89084e-05	0	10080	0	0	0	18394	0	0	0	21646	0	0	0	113764	0	0	0	30616	0	0
GNE	9	36219929	rs1249494014	CA	C	gnomAD Exomes	ENST00000396594.3	p.Leu605ArgfsTer69	p.Leu605ArgfsTer69	c.1814delT	frameshift_variant	manual	PVS1+PM2	1	251490	0	3.9763e-06	0	16256	0	0	1	34592	0	2.89084e-05	0	10080	0	0	0	18392	0	0	0	21648	0	0	0	113768	0	0	0	30616	0	0
GNE	9	36219935	rs1294027346	CACA	C	gnomAD Exomes	ENST00000396594.3	p.Val603del	p.Val603del	c.1806_1808delTGT	inframe_deletion	Literature		1	251488	0	3.97633e-06	0	16256	0	0	1	34592	0	2.89084e-05	0	10080	0	0	0	18394	0	0	0	21646	0	0	0	113766	0	0	0	30616	0	0
GNE	9	36219937	rs121908632	C	G	gnomAD Exomes	ENST00000396594.3	p.Val603Leu	p.Val603Leu	c.1807G>C	missense_variant	Literature		4	251490	0	1.59052e-05	0	16256	0	0	0	34592	0	0	0	10080	0	0	4	18394	0	0.000217462	0	21648	0	0	0	113766	0	0	0	30616	0	0
GNE	9	36222836	rs764698870	G	A	gnomAD Exomes	ENST00000396594.3	p.Ala555Val	p.Ala555Val	c.1664C>T	missense_variant	Literature		12	251492	0	4.77152e-05	0	16256	0	0	4	34592	0	0.000115634	0	10080	0	0	4	18394	0	0.000217462	0	21646	0	0	4	113768	0	3.51593e-05	0	30616	0	0
GNE	9	36222868		C	T	gnomAD Exomes	ENST00000396594.3	p.Trp544Ter	p.Trp544Ter	c.1632G>A	stop_gained	Literature		1	251492	0	3.97627e-06	0	16256	0	0	0	34592	0	0	0	10080	0	0	0	18394	0	0	0	21648	0	0	1	113766	0	8.78997e-06	0	30616	0	0
GNE	9	36222875	rs1414079876	G	T	gnomAD Exomes	ENST00000396594.3	p.Pro542His	p.Pro542His	c.1625C>A	missense_variant	Literature		1	251494	0	3.97624e-06	0	16256	0	0	0	34592	0	0	0	10080	0	0	0	18394	0	0	0	21648	0	0	1	113768	0	8.78982e-06	0	30616	0	0
GNE	9	36222881	rs751302642	TGCAAAGTGTCAGAAAGGGGGGTCCTA	T	gnomAD Exomes	ENST00000396594.3	p.Arg532SerfsTer8	p.Arg532SerfsTer8	c.1593_1618delTAGGACCCCCCTTTCTGACACTTTGC	frameshift_variant	manual	PVS1+PM2	1	251494	0	3.97624e-06	0	16256	0	0	0	34592	0	0	0	10080	0	0	0	18394	0	0	0	21648	0	0	1	113768	0	8.78982e-06	0	30616	0	0
GNE	9	36222884	rs1057516798	A	G	gnomAD Genomes	ENST00000396594.3	p.Leu539Ser	p.Leu539Ser	c.1616T>C	missense_variant	Literature		1	31386	0	3.18613e-05	0	8710	0	0	0	848	0	0	0	290	0	0	0	1560	0	0	0	3474	0	0	1	15416	0	6.48677e-05	0	0	0	#DIV/0!
GNE	9	36222922	rs1212623980	C	T	gnomAD Exomes,gnomAD Genomes	ENST00000396594.3	p.Trp526Ter	p.Trp526Ter	c.1578G>A	stop_gained	Literature		2	282896	0	7.06974e-06	0	24972	0	0	0	35440	0	0	0	10370	0	0	0	19954	0	0	0	25124	0	0	1	129196	0	7.74018e-06	1	30616	0	3.26627e-05
GNE	9	36222923	rs1278624200	C	T	gnomAD Exomes,gnomAD Genomes	ENST00000396594.3	p.Trp526Ter	p.Trp526Ter	c.1577G>A	stop_gained	manual	PVS1+PM2	2	282890	0	7.06989e-06	0	24970	0	0	0	35440	0	0	0	10370	0	0	0	19954	0	0	2	25122	0	7.96115e-05	0	129192	0	0	0	30616	0	0
GNE	9	36222950	rs774867424	A	G	gnomAD Exomes	ENST00000396594.3	p.Leu517Pro	p.Leu517Pro	c.1550T>C	missense_variant	Literature		1	251482	0	3.97643e-06	0	16256	0	0	0	34592	0	0	0	10078	0	0	0	18394	0	0	0	21648	0	0	1	113760	0	8.79044e-06	0	30616	0	0
GNE	9	36222989	rs1057516965	GA	G	gnomAD Exomes	ENST00000396594.3	p.Ser504ProfsTer6	p.Ser504ProfsTer6	c.1510delT	frameshift_variant	Literature		1	251374	0	3.97814e-06	0	16252	0	0	0	34590	0	0	0	10074	0	0	0	18394	0	0	0	21648	0	0	1	113664	0	8.79786e-06	0	30616	0	0
GNE	9	36223430	rs189454495	G	A	gnomAD Exomes	ENST00000396594.3	p.Gln482Ter	p.Gln482Ter	c.1444C>T	stop_gained	manual	PVS1+PM2	1	251390	0	3.97788e-06	0	16232	0	0	0	34590	0	0	0	10080	0	0	1	18394	0	5.43656e-05	0	21644	0	0	0	113708	0	0	0	30612	0	0
GNE	9	36223475	rs786204558	G	A	gnomAD Exomes	ENST00000396594.3	p.Gln467Ter	p.Gln467Ter	c.1399C>T	stop_gained	Literature		1	251322	0	3.97896e-06	0	16208	0	0	0	34578	0	0	0	10080	0	0	1	18394	0	5.43656e-05	0	21636	0	0	0	113694	0	0	0	30612	0	0
GNE	9	36227244	rs757251536	C	T	gnomAD Exomes	ENST00000396594.3	c.1374+1G>A		c.1374+1G>A	splice_donor_variant	manual	PVS1+PM2	1	251416	0	3.97747e-06	0	16246	0	0	0	34584	0	0	0	10076	0	0	0	18394	0	0	0	21648	0	0	1	113724	0	8.79322e-06	0	30608	0	0
GNE	9	36227268	rs747199032	G	A	gnomAD Exomes	ENST00000396594.3	p.Arg451Ter	p.Arg451Ter	c.1351C>T	stop_gained	Literature		4	251452	0	1.59076e-05	0	16254	0	0	0	34592	0	0	0	10078	0	0	0	18394	0	0	0	21648	0	0	4	113732	0	3.51704e-05	0	30614	0	0
GNE	9	36227365	rs771785302	GA	G	gnomAD Exomes	ENST00000396594.3	p.Phe418SerfsTer6	p.Phe418SerfsTer6	c.1253delT	frameshift_variant	manual	PVS1+PM2	1	251394	0	3.97782e-06	0	16242	0	0	0	34580	0	0	0	10076	0	0	0	18392	0	0	0	21648	0	0	1	113704	0	8.79477e-06	0	30614	0	0
GNE	9	36227394	rs199877522	C	A	gnomAD Exomes,gnomAD Genomes	ENST00000396594.3	p.Asp409Tyr	p.Asp409Tyr	c.1225G>T	missense_variant	Literature		45	282778	0	0.000159135	3	24946	0	0.00012026	0	35434	0	0	0	10368	0	0	0	19952	0	0	0	25114	0	0	42	129128	0	0.000325259	0	30616	0	0
GNE	9	36227395	rs764041731	GA	G	gnomAD Exomes	ENST00000396594.3	p.Ile408ThrfsTer16	p.Ile408ThrfsTer16	c.1223delT	frameshift_variant	Literature		4	251390	0	1.59115e-05	0	16246	0	0	0	34586	0	0	0	10076	0	0	0	18388	0	0	0	21648	0	0	4	113696	0	3.51815e-05	0	30616	0	0
GNE	9	36227441	rs755188930	C	T	gnomAD Exomes	ENST00000396594.3	p.Gly393Glu	p.Gly393Glu	c.1178G>A	missense_variant	Literature		1	251134	0	3.98194e-06	0	16190	0	0	0	34582	0	0	0	10070	0	0	0	18390	0	0	0	21648	0	0	1	113528	0	8.8084e-06	0	30604	0	0
GNE	9	36227442	rs1197553826	CAT	C	gnomAD Exomes	ENST00000396594.3	p.Tyr392TrpfsTer40	p.Tyr392TrpfsTer40	c.1175_1176delAT	frameshift_variant	manual	PVS1+PM2	1	251110	0	3.98232e-06	0	16188	0	0	0	34580	0	0	0	10070	0	0	0	18390	0	0	0	21648	0	0	1	113508	0	8.80995e-06	0	30604	0	0
GNE	9	36229017	rs1392462881	C	G	gnomAD Exomes	ENST00000396594.3	c.1163+1G>C		c.1163+1G>C	splice_donor_variant	manual	PVS1+PM2	1	251420	0	3.97741e-06	0	16256	0	0	0	34590	0	0	0	10078	0	0	0	18394	0	0	0	21646	0	0	0	113714	0	0	1	30610	0	3.26691e-05
GNE	9	36229040	rs1276168825	G	A	gnomAD Exomes	ENST00000396594.3	p.Gln381Ter	p.Gln381Ter	c.1141C>T	stop_gained	Literature		1	251446	0	3.977e-06	0	16256	0	0	1	34592	0	2.89084e-05	0	10080	0	0	0	18394	0	0	0	21648	0	0	0	113728	0	0	0	30614	0	0
GNE	9	36229070	rs983424324	G	A	gnomAD Exomes	ENST00000396594.3	p.Gln371Ter	p.Gln371Ter	c.1111C>T	stop_gained	Literature		1	251440	0	3.97709e-06	1	16256	0	6.15157e-05	0	34592	0	0	0	10080	0	0	0	18390	0	0	0	21648	0	0	0	113724	0	0	0	30616	0	0
GNE	9	36229089	rs766541373	A	AT	gnomAD Exomes	ENST00000396594.3	p.His364GlnfsTer6	p.His364GlnfsTer6	c.1091dupA	frameshift_variant	manual	PVS1+PM2	1	251412	0	3.97753e-06	1	16252	0	6.15309e-05	0	34590	0	0	0	10078	0	0	0	18392	0	0	0	21648	0	0	0	113708	0	0	0	30616	0	0
GNE	9	36233983	rs1057516374	G	A	gnomAD Genomes	ENST00000396594.3	p.Arg337Ter	p.Arg337Ter	c.1009C>T	stop_gained	Literature		1	31396	0	3.18512e-05	1	8710	0	0.000114811	0	848	0	0	0	290	0	0	0	1558	0	0	0	3474	0	0	0	15428	0	0	0	0	0	#DIV/0!
GNE	9	36234006	rs757091387	A	G	gnomAD Exomes	ENST00000396594.3	p.Ile329Thr	p.Ile329Thr	c.986T>C	missense_variant	Literature		2	251486	0	7.95273e-06	0	16256	0	0	0	34592	0	0	0	10080	0	0	0	18394	0	0	1	21648	0	4.61936e-05	1	113760	0	8.79044e-06	0	30616	0	0
GNE	9	36234034	rs775446242	G	A	gnomAD Exomes	ENST00000396594.3	p.Gln320Ter	p.Gln320Ter	c.958C>T	stop_gained	manual	PVS1+PM2	1	251482	0	3.97643e-06	0	16256	0	0	0	34592	0	0	0	10080	0	0	0	18394	0	0	0	21646	0	0	1	113758	0	8.79059e-06	0	30616	0	0
GNE	9	36234061	rs776955175	T	A	gnomAD Exomes	ENST00000396594.3	p.Lys311Ter	p.Lys311Ter	c.931A>T	stop_gained	manual	PVS1+PM2	1	251480	0	3.97646e-06	0	16256	0	0	0	34592	0	0	0	10080	0	0	0	18394	0	0	0	21648	0	0	1	113758	0	8.79059e-06	0	30616	0	0
GNE	9	36234070	rs762106720	G	A	gnomAD Exomes	ENST00000396594.3	p.Arg308Cys	p.Arg308Cys	c.922C>T	missense_variant	Literature		5	251480	0	1.98823e-05	0	16256	0	0	0	34592	0	0	0	10080	0	0	2	18394	0	0.000108731	0	21648	0	0	1	113758	0	8.79059e-06	2	30616	0	6.53253e-05
GNE	9	36234081	rs758753796	T	TG	gnomAD Exomes	ENST00000396594.3	p.His304ProfsTer8	p.His304ProfsTer8	c.910dupC	frameshift_variant	manual	PVS1+PM2	1	251484	0	3.9764e-06	0	16256	0	0	0	34592	0	0	0	10080	0	0	0	18394	0	0	0	21648	0	0	1	113762	0	8.79028e-06	0	30616	0	0
GNE	9	36234112	rs200643106	G	A	gnomAD Exomes	ENST00000396594.3	p.Arg294Ter	p.Arg294Ter	c.880C>T	stop_gained	Literature		1	251444	0	3.97703e-06	0	16256	0	0	1	34592	0	2.89084e-05	0	10080	0	0	0	18394	0	0	0	21648	0	0	0	113722	0	0	0	30616	0	0
GNE	9	36236861	rs121908629	C	T	gnomAD Exomes	ENST00000396594.3	p.Arg277Gln	p.Arg277Gln	c.830G>A	missense_variant	Literature		7	251416	0	2.78423e-05	0	16254	0	0	0	34584	0	0	1	10078	0	9.9226e-05	2	18394	0	0.000108731	0	21638	0	0	4	113722	0	3.51735e-05	0	30614	0	0
GNE	9	36236862	rs773729410	G	A	gnomAD Exomes,gnomAD Genomes	ENST00000396594.3	p.Arg277Trp	p.Arg277Trp	c.829C>T	missense_variant	Literature		4	282820	0	1.41433e-05	1	24968	0	4.00513e-05	1	35434	0	2.82215e-05	0	10368	0	0	0	19954	0	0	0	25114	0	0	2	129148	0	1.54861e-05	0	30614	0	0
GNE	9	36236943	rs1057516906	G	A	gnomAD Exomes	ENST00000396594.3	p.Gln250Ter	p.Gln250Ter	c.748C>T	stop_gained	Literature		1	251342	0	3.97864e-06	0	16252	0	0	0	34568	0	0	0	10078	0	0	0	18392	0	0	0	21640	0	0	1	113672	0	8.79724e-06	0	30610	0	0
GNE	9	36236951	rs779694939	A	G	gnomAD Exomes,gnomAD Genomes	ENST00000396594.3	p.Val247Ala	p.Val247Ala	c.740T>C	missense_variant	Literature		7	282752	0	2.47567e-05	0	24964	0	0	0	35420	0	0	0	10368	0	0	0	19954	0	0	0	25114	0	0	7	129106	0	5.4219e-05	0	30610	0	0
GNE	9	36236982	rs1256419231	C	T	gnomAD Exomes	ENST00000396594.3	c.710-1G>A		c.710-1G>A	splice_acceptor_variant	Literature		1	251088	0	3.98267e-06	0	16244	0	0	0	34540	0	0	0	10070	0	0	0	18390	0	0	0	21596	0	0	1	113536	0	8.80778e-06	0	30592	0	0
GNE	9	36246033	rs754963533	C	T	gnomAD Exomes	ENST00000396594.3	p.Trp235Ter	p.Trp235Ter	c.704G>A	stop_gained	manual	PVS1+PM2	1	251234	0	3.98035e-06	0	16256	0	0	0	34588	0	0	0	10078	0	0	0	18394	0	0	0	21490	0	0	1	113686	0	8.79616e-06	0	30616	0	0
GNE	9	36246039	rs752650334	C	A	gnomAD Exomes	ENST00000396594.3	p.Arg233Leu	p.Arg233Leu	c.698G>T	missense_variant	Literature		1	251240	0	3.98026e-06	0	16256	0	0	0	34590	0	0	0	10076	0	0	0	18392	0	0	0	21514	0	0	1	113668	0	8.79755e-06	0	30616	0	0
GNE	9	36246039	rs752650334	C	CGAAT	gnomAD Exomes	ENST00000396594.3	p.Arg233HisfsTer7	p.Arg233HisfsTer7	c.694_697dupATTC	frameshift_variant	Literature		1	251240	0	3.98026e-06	0	16256	0	0	0	34590	0	0	0	10076	0	0	0	18392	0	0	0	21514	0	0	1	113668	0	8.79755e-06	0	30616	0	0
GNE	9	36246115	rs539332585	G	A	gnomAD Exomes	ENST00000396594.3	p.Arg208Cys	p.Arg208Cys	c.622C>T	missense_variant	Literature		3	251292	0	1.19383e-05	2	16256	0	0.000123031	0	34584	0	0	0	10070	0	0	0	18394	0	0	0	21636	0	0	1	113606	0	8.80235e-06	0	30614	0	0
GNE	9	36246117	rs139425890	T	A	gnomAD Exomes,gnomAD Genomes	ENST00000396594.3	p.Asp207Val	p.Asp207Val	c.620A>T	missense_variant	Literature		14	282714	0	4.952e-05	0	24968	0	0	0	35434	0	0	0	10360	0	0	12	19952	0	0.000601443	0	25122	0	0	0	129046	0	0	2	30614	0	6.53296e-05
GNE	9	36246160	rs769215411	G	A	gnomAD Exomes	ENST00000396594.3	p.Arg193Cys	p.Arg193Cys	c.577C>T	missense_variant	Literature		3	251340	0	1.1936e-05	0	16256	0	0	0	34590	0	0	0	10072	0	0	0	18394	0	0	0	21646	0	0	3	113630	0	2.64015e-05	0	30616	0	0
GNE	9	36246187		G	GT	gnomAD Exomes	ENST00000396594.3	p.Leu184ThrfsTer21	p.Leu184ThrfsTer21	c.549dupA	frameshift_variant	manual	PVS1+PM2	1	251390	0	3.97788e-06	0	16256	0	0	0	34592	0	0	0	10078	0	0	0	18394	0	0	0	21646	0	0	1	113668	0	8.79755e-06	0	30616	0	0
GNE	9	36246255	rs1423445315	AT	A	gnomAD Exomes	ENST00000396594.3	p.Ile161SerfsTer21	p.Ile161SerfsTer21	c.481delA	frameshift_variant	Literature		1	251382	0	3.97801e-06	0	16256	0	0	1	34592	0	2.89084e-05	0	10078	0	0	0	18394	0	0	0	21648	0	0	0	113662	0	0	0	30616	0	0
GNE	9	36246258	rs748704459	C	T	gnomAD Exomes	ENST00000396594.3	p.Arg160Gln	p.Arg160Gln	c.479G>A	missense_variant	Literature		1	251360	0	3.97836e-06	0	16256	0	0	0	34590	0	0	0	10078	0	0	0	18394	0	0	0	21648	0	0	1	113640	0	8.79972e-06	0	30616	0	0
GNE	9	36246454	rs1331496567	CT	C	gnomAD Exomes	ENST00000396594.3	p.Asp95MetfsTer13	p.Asp95MetfsTer13	c.282delA	frameshift_variant	manual	PVS1+PM2	1	248734	0	4.02036e-06	0	15660	0	0	0	34540	0	0	0	10008	0	0	0	18360	0	0	0	21640	0	0	1	111840	0	8.94134e-06	0	30592	0	0
GNE	9	36246458	rs1444208046	TTCAA	T	gnomAD Exomes	ENST00000396594.3	p.Ile92AsnfsTer15	p.Ile92AsnfsTer15	c.275_278delTTGA	frameshift_variant	manual	PVS1+PM2	2	248284	0	8.05529e-06	0	15524	0	0	0	34554	0	0	0	10002	0	0	0	18350	0	0	0	21636	0	0	2	111532	0	1.79321e-05	0	30596	0	0
GNE	9	36246466	rs770405092	T	C	gnomAD Exomes	ENST00000396594.3	p.Met91Val	p.Met91Val	c.271A>G	missense_variant	Literature		1	247844	0	4.0348e-06	0	15434	0	0	0	34546	0	0	0	9996	0	0	0	18332	0	0	0	21628	0	0	0	111244	0	0	1	30578	0	3.27033e-05
GNE	9	36246469	rs745517517	G	A	gnomAD Exomes	ENST00000396594.3	p.Arg90Ter	p.Arg90Ter	c.268C>T	stop_gained	Literature		7	247576	0	2.82741e-05	0	15396	0	0	1	34536	0	2.89553e-05	0	9986	0	0	0	18328	0	0	0	21612	0	0	6	111070	0	5.402e-05	0	30560	0	0
GNE	9	36246480	rs771790170	C	T	gnomAD Exomes	ENST00000396594.3	c.258-1G>A		c.258-1G>A	splice_acceptor_variant	manual	PVS1+PM2	1	246948	0	4.04944e-06	0	15312	0	0	0	34516	0	0	0	9978	0	0	0	18318	0	0	0	21578	0	0	1	110646	0	9.03783e-06	0	30534	0	0
GNE	9	36249256	rs1166912638	T	A	gnomAD Exomes	ENST00000396594.3	p.Lys64Ter	p.Lys64Ter	c.190A>T	stop_gained	manual	PVS1+PM2	1	251482	0	3.97643e-06	0	16256	0	0	0	34592	0	0	0	10080	0	0	1	18394	0	5.43656e-05	0	21648	0	0	0	113760	0	0	0	30612	0	0
GNE	9	36249273	rs1236647498	G	A	gnomAD Genomes	ENST00000396594.3	p.Pro58Leu	p.Pro58Leu	c.173C>T	missense_variant	Literature		1	31400	0	3.18471e-05	0	8710	0	0	0	848	0	0	0	290	0	0	0	1560	0	0	0	3476	0	0	1	15428	0	6.48172e-05	0	0	0	#DIV/0!
GNE	9	36249274		G	A	gnomAD Exomes	ENST00000396594.3	p.Pro58Ser	p.Pro58Ser	c.172C>T	missense_variant	Literature		1	251478	0	3.97649e-06	1	16254	0	6.15233e-05	0	34592	0	0	0	10080	0	0	0	18394	0	0	0	21648	0	0	0	113756	0	0	0	30614	0	0
GNE	9	36249331	rs766420673	G	A	gnomAD Exomes	ENST00000396594.3	p.Arg39Ter	p.Arg39Ter	c.115C>T	stop_gained	Literature		2	251278	0	7.95931e-06	0	16252	0	0	0	34572	0	0	0	10072	0	0	0	18392	0	0	0	21648	0	0	2	113600	0	1.76056e-05	0	30610	0	0
GNE	9	36249349	rs886044514	C	A	gnomAD Exomes	ENST00000396594.3	p.Glu33Ter	p.Glu33Ter	c.97G>T	stop_gained	Literature		1	251022	0	3.98371e-06	0	16228	0	0	0	34548	0	0	0	10064	0	0	0	18390	0	0	0	21646	0	0	0	113444	0	0	1	30580	0	3.27011e-05
GNE	9	36249367	rs794727279	G	GT	gnomAD Genomes	ENST00000396594.3	p.Arg27ThrfsTer12	p.Arg27ThrfsTer12	c.78dupA	frameshift_variant	manual	PVS1+PM2	1	31384	0	3.18634e-05	0	8708	0	0	0	848	0	0	0	290	0	0	1	1560	0	0.000641026	0	3474	0	0	0	15416	0	0	0	0	0	#DIV/0!
PNPLA8	7	108112877	rs768452318	AC	A	gnomAD Exomes	ENST00000422087.1	p.Met772IlefsTer20	p.Met772IlefsTer20	c.2316delG	frameshift_variant	manual	PVS1+PM2	1	239660	0	4.17258e-06	0	15912	0	0	0	32150	0	0	0	9538	0	0	0	17294	0	0	0	21288	0	0	1	110062	0	9.08579e-06	0	27642	0	0
PNPLA8	7	108112878	rs898389741	CAT	C	gnomAD Exomes	ENST00000422087.1	p.Met772ValfsTer2	p.Met772ValfsTer2	c.2314_2315delAT	frameshift_variant	manual	PVS1+PM2	1	239816	0	4.16986e-06	0	15918	0	0	0	32220	0	0	0	9536	0	0	0	17342	0	0	0	21288	0	0	1	110052	0	9.08661e-06	0	27668	0	0
PNPLA8	7	108112904	rs1176404347	CATTA	C	gnomAD Genomes	ENST00000422087.1	p.Ile762MetfsTer4	p.Ile762MetfsTer4	c.2286_2289delTAAT	frameshift_variant	manual	PVS1+PM2	1	31386	0	3.18613e-05	0	8708	0	0	0	848	0	0	0	290	0	0	1	1560	0	0.000641026	0	3474	0	0	0	15420	0	0	0	0	0	#DIV/0!
PNPLA8	7	108112921	rs1344985428	GTTGT	G	gnomAD Exomes	ENST00000422087.1	p.Thr757LeufsTer9	p.Thr757LeufsTer9	c.2269_2272delACAA	frameshift_variant	manual	PVS1+PM2	1	244226	0	4.09457e-06	0	15766	0	0	0	33556	0	0	0	9896	0	0	0	17786	0	0	0	21498	0	0	1	110786	0	9.02641e-06	0	28970	0	0
PNPLA8	7	108112930	rs751849953	TCTTGA	T	gnomAD Exomes,gnomAD Genomes	ENST00000422087.1	p.Ser753ArgfsTer9	p.Ser753ArgfsTer9	c.2259_2263delTCAAG	frameshift_variant	manual	PVS1+PM2	4	277478	0	1.44156e-05	0	24472	0	0	0	34732	0	0	0	10278	0	0	0	19548	0	0	0	24978	0	0	4	126850	0	3.15333e-05	0	29530	0	0
PNPLA8	7	108112960	rs766712599	A	AT	gnomAD Exomes	ENST00000422087.1	p.Met745AsnfsTer19	p.Met745AsnfsTer19	c.2233dupA	frameshift_variant	manual	PVS1+PM2	1	245988	0	4.06524e-06	0	15652	0	0	0	33816	0	0	0	9974	0	0	0	18076	0	0	1	21570	0	4.63607e-05	0	111938	0	0	0	28960	0	0
PNPLA8	7	108119761	rs1418927333	C	T	gnomAD Genomes	ENST00000422087.1	p.Trp647Ter	p.Trp647Ter	c.1941G>A	stop_gained	manual	PVS1+PM2	1	31414	0	3.18329e-05	0	8718	0	0	0	846	0	0	0	290	0	0	0	1560	0	0	0	3476	0	0	1	15436	0	6.47836e-05	0	0	0	#DIV/0!
PNPLA8	7	108128289	rs746486692	G	A	gnomAD Exomes	ENST00000422087.1	p.Gln598Ter	p.Gln598Ter	c.1792C>T	stop_gained	manual	PVS1+PM2	1	251286	0	3.97953e-06	0	16250	0	0	0	34518	0	0	0	10076	0	0	1	18384	0	5.43951e-05	0	21648	0	0	0	113674	0	0	0	30604	0	0
PNPLA8	7	108128299	rs769639132	CA	C	gnomAD Exomes	ENST00000422087.1	p.Leu594TrpfsTer39	p.Leu594TrpfsTer39	c.1781delT	frameshift_variant	manual	PVS1+PM2	1	251254	0	3.98004e-06	0	16246	0	0	0	34506	0	0	0	10076	0	0	0	18380	0	0	0	21644	0	0	0	113670	0	0	1	30598	0	3.26819e-05
PNPLA8	7	108128307	rs1158542924	GA	G	gnomAD Genomes	ENST00000422087.1	p.His592IlefsTer41	p.His592IlefsTer41	c.1773delT	frameshift_variant	manual	PVS1+PM2	1	31390	0	3.18573e-05	0	8714	0	0	0	846	0	0	0	288	0	0	0	1560	0	0	0	3472	0	0	1	15424	0	6.4834e-05	0	0	0	#DIV/0!
PNPLA8	7	108128399	rs753285330	T	C	gnomAD Exomes	ENST00000422087.1	c.1684-2A>G		c.1684-2A>G	splice_acceptor_variant	manual	PVS1+PM2	1	237098	0	4.21767e-06	1	15886	0	6.29485e-05	0	30384	0	0	0	9184	0	0	0	17818	0	0	0	21324	0	0	0	109564	0	0	0	27230	0	0
PNPLA8	7	108137043	rs753386955	C	T	gnomAD Exomes	ENST00000422087.1	p.Trp537Ter	p.Trp537Ter	c.1610G>A	stop_gained	manual	PVS1+PM2	1	234240	0	4.26913e-06	1	15166	0	6.5937e-05	0	29146	0	0	0	9802	0	0	0	16980	0	0	0	21398	0	0	0	108914	0	0	0	27244	0	0
PNPLA8	7	108137072	rs754672564	C	T	gnomAD Exomes	ENST00000422087.1	p.Trp527Ter	p.Trp527Ter	c.1581G>A	stop_gained	manual	PVS1+PM2	1	245126	0	4.07953e-06	0	15870	0	0	0	32364	0	0	0	10008	0	0	0	17960	0	0	0	21548	0	0	1	112010	0	8.92777e-06	0	29464	0	0
PNPLA8	7	108137946	rs773651908	G	T	gnomAD Exomes	ENST00000422087.1	p.Tyr478Ter	p.Tyr478Ter	c.1434C>A	stop_gained	manual	PVS1+PM2	1	249390	0	4.00978e-06	0	16084	0	0	0	33842	0	0	0	10052	0	0	1	18262	0	5.47585e-05	0	21598	0	0	0	113114	0	0	0	30382	0	0
PNPLA8	7	108137981	rs761197951	G	GT	gnomAD Exomes	ENST00000422087.1	p.Leu467ThrfsTer11	p.Leu467ThrfsTer11	c.1398dupA	frameshift_variant	manual	PVS1+PM2	1	249936	0	4.00102e-06	0	16134	0	0	0	34030	0	0	0	10054	0	0	0	18302	0	0	0	21602	0	0	1	113306	0	8.82566e-06	0	30418	0	0
PNPLA8	7	108137996	rs762607088	G	A	gnomAD Exomes	ENST00000422087.1	p.Arg462Ter	p.Arg462Ter	c.1384C>T	stop_gained	manual	PVS1+PM2	1	249168	0	4.01336e-06	0	16084	0	0	0	33758	0	0	0	10032	0	0	0	18244	0	0	1	21592	0	4.63134e-05	0	113088	0	0	0	30320	0	0
PNPLA8	7	108142940	rs760103943	TC	T	gnomAD Exomes	ENST00000422087.1	p.Gly451GlufsTer14	p.Gly451GlufsTer14	c.1352delG	frameshift_variant	manual	PVS1+PM2	1	244648	0	4.08751e-06	0	15796	0	0	0	33232	0	0	0	9828	0	0	0	17870	0	0	0	21472	0	0	1	110860	0	9.02039e-06	0	29684	0	0
PNPLA8	7	108142959	rs373736905	A	AGAATTCG	gnomAD Genomes	ENST00000422087.1	p.Leu445ProfsTer6	p.Leu445ProfsTer6	c.1327_1333dupCGAATTC	frameshift_variant	manual	PVS1+PM2	1	31092	0	3.21626e-05	0	8608	0	0	0	830	0	0	0	290	0	0	0	1560	0	0	0	3392	0	0	1	15336	0	6.52061e-05	0	0	0	#DIV/0!
PNPLA8	7	108143062	rs1231226796	G	A	gnomAD Exomes	ENST00000422087.1	p.Arg411Ter	p.Arg411Ter	c.1231C>T	stop_gained	manual	PVS1+PM2	3	248724	0	1.20616e-05	1	16180	0	6.18047e-05	1	33874	0	2.95212e-05	0	9968	0	0	1	18236	0	5.48366e-05	0	21588	0	0	0	112888	0	0	0	29942	0	0
PNPLA8	7	108154594	rs1207630081	AG	A	gnomAD Exomes	ENST00000422087.1	p.Ala400ValfsTer13	p.Ala400ValfsTer13	c.1199delC	frameshift_variant	manual	PVS1+PM2	1	242484	0	4.12398e-06	0	16108	0	0	1	32152	0	3.11023e-05	0	9492	0	0	0	17882	0	0	0	21474	0	0	0	110914	0	0	0	28570	0	0
PNPLA8	7	108154888	rs1248710641	G	A	gnomAD Exomes	ENST00000422087.1	p.Arg350Ter	p.Arg350Ter	c.1048C>T	stop_gained	manual	PVS1+PM2	2	242658	0	8.24205e-06	0	16048	0	0	0	32620	0	0	0	9384	0	0	0	17976	0	0	0	20636	0	0	2	110470	0	1.81045e-05	0	29680	0	0
PNPLA8	7	108154978	rs774214037	G	A	gnomAD Exomes	ENST00000422087.1	p.Gln320Ter	p.Gln320Ter	c.958C>T	stop_gained	manual	PVS1+PM2	1	251186	0	3.98111e-06	0	16252	0	0	0	34584	0	0	0	10070	0	0	0	18388	0	0	0	21630	0	0	1	113528	0	8.8084e-06	0	30610	0	0
PNPLA8	7	108155045	rs755794207	AC	A	gnomAD Exomes	ENST00000422087.1	p.Gly297ValfsTer5	p.Gly297ValfsTer5	c.890delG	frameshift_variant	manual	PVS1+PM2	1	251328	0	3.97886e-06	1	16256	0	6.15157e-05	0	34588	0	0	0	10078	0	0	0	18394	0	0	0	21644	0	0	0	113624	0	0	0	30614	0	0
PNPLA8	7	108155059	rs560627352	GAGAA	G	gnomAD Exomes,gnomAD Genomes	ENST00000422087.1	p.Ser292ValfsTer9	p.Ser292ValfsTer9	c.873_876delTTCT	frameshift_variant	manual	PVS1+PM2	4	282720	0	1.41483e-05	0	24958	0	0	0	35432	0	0	0	10370	0	0	0	19954	0	0	0	25118	0	0	4	129056	0	3.09943e-05	0	30614	0	0
PNPLA8	7	108155065	rs753758872	G	GA	gnomAD Exomes	ENST00000422087.1	p.Leu291SerfsTer26	p.Leu291SerfsTer26	c.870dupT	frameshift_variant	manual	PVS1+PM2	3	251340	0	1.1936e-05	0	16254	0	0	0	34586	0	0	0	10080	0	0	0	18394	0	0	0	21644	0	0	3	113638	0	2.63996e-05	0	30614	0	0
PNPLA8	7	108155364	rs1284463797	T	TG	gnomAD Exomes	ENST00000422087.1	p.His191ProfsTer22	p.His191ProfsTer22	c.571dupC	frameshift_variant	manual	PVS1+PM2	1	246092	0	4.06352e-06	0	16042	0	0	0	33266	0	0	0	9772	0	0	0	17996	0	0	0	21070	0	0	0	112148	0	0	0	29832	0	0
PNPLA8	7	108155411	rs1444737333	AC	A	gnomAD Genomes	ENST00000422087.1	p.Ser175IlefsTer4	p.Ser175IlefsTer4	c.524delG	frameshift_variant	manual	PVS1+PM2	2	31382	0	6.37308e-05	2	8710	0	0.000229621	0	848	0	0	0	290	0	0	0	1560	0	0	0	3472	0	0	0	15416	0	0	0	0	0	#DIV/0!
PNPLA8	7	108155435	rs972780060	CTT	C	gnomAD Exomes,gnomAD Genomes	ENST00000422087.1	p.Lys167GlufsTer19	p.Lys167GlufsTer19	c.499_500delAA	frameshift_variant	manual	PVS1+PM2	2	277590	0	7.20487e-06	0	24758	0	0	0	35248	0	0	0	10348	0	0	0	19788	0	0	0	21302	0	0	2	128460	0	1.5569e-05	0	30536	0	0
PNPLA8	7	108155465	rs138710301	CA	C	gnomAD Exomes	ENST00000422087.1	p.Leu157ArgfsTer22	p.Leu157ArgfsTer22	c.470delT	frameshift_variant	manual	PVS1+PM2	1	245140	0	4.0793e-06	0	15952	0	0	0	34374	0	0	0	10046	0	0	0	18210	0	0	0	17056	0	0	1	112948	0	8.85363e-06	0	30512	0	0
PNPLA8	7	108155465	rs138710301	CAG	C	gnomAD Exomes	ENST00000422087.1	p.Leu157GlufsTer4	p.Leu157GlufsTer4	c.469_470delCT	frameshift_variant	manual	PVS1+PM2	1	245140	0	4.0793e-06	0	15952	0	0	0	34374	0	0	0	10046	0	0	0	18210	0	0	1	17056	0	5.86304e-05	0	112948	0	0	0	30512	0	0
PNPLA8	7	108155699	rs746324578	TA	T	gnomAD Exomes	ENST00000422087.1	p.Leu79TyrfsTer6	p.Leu79TyrfsTer6	c.236delT	frameshift_variant	manual	PVS1+PM2	1	243220	0	4.1115e-06	0	16090	0	0	0	32474	0	0	0	9246	0	0	0	18088	0	0	0	21142	0	0	1	110832	0	9.02266e-06	0	29528	0	0
PNPLA8	7	108155851	rs1269665201	GTTGC	G	gnomAD Exomes	ENST00000422087.1	p.Lys27AsnfsTer14	p.Lys27AsnfsTer14	c.81_84delGCAA	frameshift_variant	manual	PVS1+PM2	1	249382	0	4.00991e-06	0	16214	0	0	1	33882	0	2.95142e-05	0	9936	0	0	0	18318	0	0	0	21542	0	0	0	112960	0	0	0	30474	0	0
PNPLA8	7	108155869	rs770314806	TCC	T	gnomAD Exomes,gnomAD Genomes	ENST00000422087.1	p.Gly22GlufsTer14	p.Gly22GlufsTer14	c.65_66delGG	frameshift_variant	Literature		5	278276	0	1.79678e-05	0	24904	0	0	0	34048	0	0	0	9992	0	0	0	19774	0	0	0	24822	0	0	5	127426	0	3.92385e-05	0	30228	0	0
PNPLA8	7	108155917	rs1489140143	CA	C	gnomAD Exomes	ENST00000422087.1	p.Val7Ter	p.Val7Ter	c.18delT	frameshift_variant	manual	PVS1+PM2	1	195540	0	5.11404e-06	0	15110	0	0	0	20880	0	0	0	5734	0	0	0	15822	0	0	0	17282	0	0	0	94986	0	0	1	21318	0	4.69087e-05
PNPLA8	7	108155934	rs761006091	A	T	gnomAD Exomes	ENST00000422087.1	p.Met1?	p.Met1?	c.2T>A	start_lost	manual	PVS1+PM2	1	153506	0	6.5144e-06	0	12530	0	0	0	15146	0	0	0	3834	0	0	0	12536	0	0	1	14010	0	7.13776e-05	0	78234	0	0	0	13978	0	0
TRDN	6	123539819	rs768956930	AAAGG	A	gnomAD Exomes,gnomAD Genomes	ENST00000334268.4	p.Pro697SerfsTer38	p.Pro697SerfsTer38	c.2089_2092delCCTT	frameshift_variant	manual	PVS1+PM2	3	270842	0	1.10766e-05	0	23686	0	0	0	34302	0	0	0	10114	0	0	0	18930	0	0	2	24626	0	8.1215e-05	1	122810	0	8.14266e-06	0	29456	0	0
TRDN	6	123539866	rs1483321936	CT	C	gnomAD Exomes	ENST00000334268.4	p.Gln682ArgfsTer54	p.Gln682ArgfsTer54	c.2045delA	frameshift_variant	manual	PVS1+PM2	1	190722	0	5.24323e-06	0	11892	0	0	0	26928	0	0	0	8976	0	0	1	13970	0	7.1582e-05	0	18758	0	0	0	79430	0	0	0	25744	0	0
TRDN	6	123542630	rs758127975	A	C	gnomAD Exomes	ENST00000334268.4	c.2026+2T>G		c.2026+2T>G	splice_donor_variant	manual	PVS1+PM2	1	233784	0	4.27745e-06	0	14400	0	0	0	32718	0	0	0	9602	0	0	0	16964	0	0	0	20908	0	0	0	104984	0	0	1	28536	0	3.50435e-05
TRDN	6	123545257	rs1472110668	TG	T	gnomAD Exomes	ENST00000334268.4	p.Pro657GlnfsTer79	p.Pro657GlnfsTer79	c.1970delC	frameshift_variant	manual	PVS1+PM2	1	248322	0	4.02703e-06	0	15340	0	0	0	34374	0	0	0	10030	0	0	0	17952	0	0	0	21422	0	0	1	112642	0	8.87768e-06	0	30552	0	0
TRDN	6	123576225	rs1380498272	C	T	gnomAD Exomes	ENST00000334268.4	c.1951+1G>A		c.1951+1G>A	splice_donor_variant	manual	PVS1+PM2	1	145276	0	6.88345e-06	0	7634	0	0	0	22004	0	0	0	8236	0	0	0	10008	0	0	0	15380	0	0	1	57766	0	1.73112e-05	0	20152	0	0
TRDN	6	123576243	rs747836980	A	C	gnomAD Exomes,gnomAD Genomes	ENST00000334268.4	p.Leu645Ter	p.Leu645Ter	c.1934T>G	stop_gained	Literature		6	170676	0	3.51543e-05	0	16086	0	0	0	21192	0	0	0	8236	0	0	0	11114	0	0	0	18768	0	0	6	71408	0	8.40242e-05	0	18890	0	0
TRDN	6	123576252	rs781420323	CTT	C	gnomAD Exomes,gnomAD Genomes	ENST00000334268.4	p.Leu643SerfsTer11	p.Leu643SerfsTer11	c.1923_1924delAA	frameshift_variant	Literature		5	166356	0	3.0056e-05	1	15898	0	6.2901e-05	3	20088	0	0.000149343	1	8048	0	0.000124254	0	10776	0	0	0	18616	0	0	0	69996	0	0	0	18104	0	0
TRDN	6	123576271	rs1208707769	CTG	C	gnomAD Exomes	ENST00000334268.4	c.1907-3_1907-2delCA		c.1907-3_1907-2delCA	splice_acceptor_variant	manual	PVS1+PM2	1	122822	0	8.14186e-06	1	6760	0	0.000147929	0	15836	0	0	0	7076	0	0	0	8242	0	0	0	14446	0	0	0	50748	0	0	0	16382	0	0
TRDN	6	123576272	rs770409748	T	C	gnomAD Exomes	ENST00000334268.4	c.1907-2A>G		c.1907-2A>G	splice_acceptor_variant	manual	PVS1+PM2	2	120722	0	1.6567e-05	1	6710	0	0.000149031	0	15106	0	0	0	6926	0	0	0	8096	0	0	0	14242	0	0	1	50192	0	1.99235e-05	0	16198	0	0
TRDN	6	123577014	rs1179112140	TTTTC	T	gnomAD Exomes,gnomAD Genomes	ENST00000334268.4	p.Glu634LysfsTer14	p.Glu634LysfsTer14	c.1900_1903delGAAA	frameshift_variant	Literature		6	104104	0	5.76347e-05	6	11420	0	0.000525394	0	4338	0	0	0	4514	0	0	0	3552	0	0	0	17804	0	0	0	48094	0	0	0	11842	0	0
TRDN	6	123577023	rs181571822	C	CT	gnomAD Exomes	ENST00000334268.4	p.Arg632LysfsTer23	p.Arg632LysfsTer23	c.1894dupA	frameshift_variant	manual	PVS1+PM2	1	71720	0	1.39431e-05	0	2872	0	0	1	3486	0	0.000286862	0	3992	0	0	0	1862	0	0	0	14054	0	0	0	32596	0	0	0	11476	0	0
TRDN	6	123580768	rs377115913	C	A	gnomAD Exomes	ENST00000334268.4	c.1870+1G>T		c.1870+1G>T	splice_donor_variant	manual	PVS1+PM2	1	138202	0	7.23579e-06	0	7116	0	0	0	20194	0	0	0	8106	0	0	0	9422	0	0	0	15732	0	0	1	55188	0	1.81199e-05	0	18616	0	0
TRDN	6	123580772	rs781602848	T	A	gnomAD Exomes	ENST00000334268.4	p.Lys623Ter	p.Lys623Ter	c.1867A>T	stop_gained	manual	PVS1+PM2	1	140542	0	7.11531e-06	0	7340	0	0	0	20298	0	0	0	8154	0	0	0	9808	0	0	0	15882	0	0	0	56390	0	0	1	18732	0	5.33846e-05
TRDN	6	123580778	rs1227659153	C	A	gnomAD Exomes	ENST00000334268.4	p.Glu621Ter	p.Glu621Ter	c.1861G>T	stop_gained	manual	PVS1+PM2	1	137898	0	7.25174e-06	0	7104	0	0	0	19906	0	0	0	8068	0	0	0	9442	0	0	0	15848	0	0	1	55292	0	1.80858e-05	0	18406	0	0
TRDN	6	123581784	rs751654375	C	T	gnomAD Exomes	ENST00000334268.4	c.1805-1G>A		c.1805-1G>A	splice_acceptor_variant	manual	PVS1+PM2	2	70952	0	2.81881e-05	0	2998	0	0	0	3622	0	0	0	4636	0	0	0	2628	0	0	2	11154	0	0.000179308	0	33098	0	0	0	11280	0	0
TRDN	6	123581785	rs1417676099	T	C	gnomAD Exomes	ENST00000334268.4	c.1805-2A>G		c.1805-2A>G	splice_acceptor_variant	Literature		2	73114	0	2.73545e-05	0	3016	0	0	1	3668	0	0.000272628	0	4756	0	0	0	2622	0	0	0	11880	0	0	1	34082	0	2.9341e-05	0	11504	0	0
TRDN	6	123588851	rs763150895	C	T	gnomAD Exomes,gnomAD Genomes	ENST00000334268.4	c.1783+1G>A		c.1783+1G>A	splice_donor_variant	manual	PVS1+PM2	10	229966	0	4.34847e-05	0	20834	0	0	0	28332	0	0	0	8918	0	0	0	15864	0	0	7	23270	0	0.000300817	1	103370	0	9.67399e-06	0	23494	0	0
TRDN	6	123588851	rs763150895	C	A	gnomAD Exomes	ENST00000334268.4	c.1783+1G>T		c.1783+1G>T	splice_donor_variant	manual	PVS1+PM2	1	198598	0	5.0353e-06	0	12128	0	0	0	27484	0	0	0	8628	0	0	0	14308	0	0	0	19796	0	0	1	87964	0	1.13683e-05	0	23494	0	0
TRDN	6	123588871	rs1346308099	TTC	T	gnomAD Exomes	ENST00000334268.4	p.Glu588ThrfsTer28	p.Glu588ThrfsTer28	c.1762_1763delGA	frameshift_variant	manual	PVS1+PM2	1	214224	0	4.66801e-06	0	12998	0	0	1	29872	0	3.34762e-05	0	9274	0	0	0	15518	0	0	0	20360	0	0	0	95156	0	0	0	25870	0	0
TRDN	6	123590992	rs1368908707	A	G	gnomAD Exomes	ENST00000334268.4	c.1738+2T>C		c.1738+2T>C	splice_donor_variant	manual	PVS1+PM2	1	246416	0	4.05818e-06	0	15372	0	0	0	34022	0	0	0	10004	0	0	1	17746	0	5.63507e-05	0	21426	0	0	0	111610	0	0	0	30284	0	0
TRDN	6	123594107	rs1056010521	A	G	gnomAD Genomes	ENST00000334268.4	c.1672+2T>C		c.1672+2T>C	splice_donor_variant	manual	PVS1+PM2	1	31396	0	3.18512e-05	0	8716	0	0	0	846	0	0	0	290	0	0	0	1558	0	0	0	3476	0	0	1	15422	0	6.48424e-05	0	0	0	#DIV/0!
TRDN	6	123594481	rs748011906	C	T	gnomAD Genomes	ENST00000334268.4	c.1624+1G>A		c.1624+1G>A	splice_donor_variant	manual	PVS1+PM2	1	31190	0	3.20616e-05	0	8702	0	0	0	830	0	0	0	290	0	0	0	1552	0	0	0	3388	0	0	1	15344	0	6.51721e-05	0	0	0	#DIV/0!
TRDN	6	123595804	rs1192853066	T	A	gnomAD Exomes	ENST00000334268.4	p.Lys527Ter	p.Lys527Ter	c.1579A>T	stop_gained	manual	PVS1+PM2	1	247112	0	4.04675e-06	0	15392	0	0	1	34112	0	2.93152e-05	0	9968	0	0	0	17702	0	0	0	21472	0	0	0	112106	0	0	0	30404	0	0
TRDN	6	123599461	rs1384476992	A	G	gnomAD Exomes	ENST00000334268.4	c.1567+2T>C		c.1567+2T>C	splice_donor_variant	Literature		1	113280	0	8.82768e-06	0	5454	0	0	0	12778	0	0	0	6984	0	0	0	6750	0	0	0	16260	0	0	1	47002	0	2.12757e-05	0	15008	0	0
TRDN	6	123600201	rs757355311	G	A	gnomAD Exomes	ENST00000334268.4	p.Gln513Ter	p.Gln513Ter	c.1537C>T	stop_gained	Literature		11	245864	0	4.47402e-05	0	15362	0	0	0	34030	0	0	0	9968	0	0	0	17714	0	0	0	21304	0	0	2	111414	0	1.79511e-05	9	30130	0	0.000298706
TRDN	6	123637601	rs1434302113	C	G	gnomAD Exomes	ENST00000334268.4	c.1510+1G>C		c.1510+1G>C	splice_donor_variant	manual	PVS1+PM2	1	247396	0	4.0421e-06	0	15358	0	0	0	34226	0	0	0	10006	0	0	0	17878	0	0	0	21474	0	0	1	111956	0	8.93208e-06	0	30504	0	0
TRDN	6	123637642	rs1244343965	T	A	gnomAD Exomes	ENST00000334268.4	c.1472-2A>T		c.1472-2A>T	splice_acceptor_variant	manual	PVS1+PM2	1	247342	0	4.04299e-06	0	15384	0	0	0	34212	0	0	0	9988	0	0	0	17878	0	0	0	21462	0	0	1	111906	0	8.93607e-06	0	30512	0	0
TRDN	6	123653023	rs760003782	C	T	gnomAD Exomes	ENST00000334268.4	c.1471+1G>A		c.1471+1G>A	splice_donor_variant	manual	PVS1+PM2	5	159986	0	3.12527e-05	0	9414	0	0	0	22982	0	0	0	8640	0	0	0	11746	0	0	0	16428	0	0	0	64468	0	0	5	21900	0	0.000228311
TRDN	6	123653033	rs1443718622	T	A	gnomAD Exomes	ENST00000334268.4	p.Lys488Ter	p.Lys488Ter	c.1462A>T	stop_gained	manual	PVS1+PM2	1	164516	0	6.07844e-06	0	9936	0	0	0	23416	0	0	0	8728	0	0	0	12268	0	0	0	16728	0	0	0	66706	0	0	1	22234	0	4.49762e-05
TRDN	6	123658762	rs1197905831	A	G	gnomAD Exomes	ENST00000334268.4	c.1420+2T>C		c.1420+2T>C	splice_donor_variant	manual	PVS1+PM2	1	129496	0	7.72225e-06	0	6846	0	0	0	16804	0	0	0	7448	0	0	0	8184	0	0	0	15690	0	0	1	53682	0	1.86282e-05	0	17196	0	0
TRDN	6	123658775	rs767317626	AG	A	gnomAD Exomes	ENST00000334268.4	p.Leu470Ter	p.Leu470Ter	c.1408delC	frameshift_variant	manual	PVS1+PM2	1	130122	0	7.6851e-06	0	6992	0	0	0	16810	0	0	0	7510	0	0	0	8274	0	0	0	15890	0	0	0	53820	0	0	1	17142	0	5.83363e-05
TRDN	6	123658781	rs1397307985	GA	G	gnomAD Exomes	ENST00000334268.4	p.Ser468GlnfsTer3	p.Ser468GlnfsTer3	c.1402delT	frameshift_variant	manual	PVS1+PM2	1	131316	0	7.61522e-06	1	6970	0	0.000143472	0	17248	0	0	0	7600	0	0	0	8328	0	0	0	15974	0	0	0	54144	0	0	0	17280	0	0
TRDN	6	123673681	rs766427461	TA	T	gnomAD Exomes	ENST00000334268.4	c.1369+2delT		c.1369+2delT	splice_donor_variant	manual	PVS1+PM2	1	246130	0	4.06289e-06	0	15380	0	0	0	33896	0	0	0	9884	0	0	0	17748	0	0	0	21436	0	0	1	111670	0	8.95496e-06	0	30194	0	0
TRDN	6	123673683	rs1418283437	C	T	gnomAD Exomes	ENST00000334268.4	c.1369+1G>A		c.1369+1G>A	splice_donor_variant	manual	PVS1+PM2	1	246196	0	4.0618e-06	0	15336	0	0	1	33972	0	2.9436e-05	0	9888	0	0	0	17770	0	0	0	21398	0	0	0	111576	0	0	0	30310	0	0
TRDN	6	123673733	rs1351171945	T	G	gnomAD Exomes	ENST00000334268.4	c.1322-2A>C		c.1322-2A>C	splice_acceptor_variant	manual	PVS1+PM2	1	245080	0	4.0803e-06	0	15280	0	0	0	33582	0	0	0	9832	0	0	0	17734	0	0	0	21376	0	0	1	111304	0	8.9844e-06	0	30074	0	0
TRDN	6	123687278	rs772232730	A	G	gnomAD Exomes,gnomAD Genomes	ENST00000334268.4	c.1321+2T>C		c.1321+2T>C	splice_donor_variant	Literature		2	279272	0	7.16148e-06	2	24142	0	8.28432e-05	0	35056	0	0	0	10322	0	0	0	19430	0	0	0	24970	0	0	0	127960	0	0	0	30290	0	0
TRDN	6	123687278	rs772232730	AC	A	gnomAD Exomes	ENST00000334268.4	c.1321+1delG		c.1321+1delG	splice_donor_variant	Literature		2	247892	0	8.06803e-06	0	15436	0	0	0	34208	0	0	0	10032	0	0	0	17870	0	0	0	21498	0	0	2	112542	0	1.77711e-05	0	30290	0	0
TRDN	6	123687279	rs775407481	C	A	gnomAD Exomes	ENST00000334268.4	c.1321+1G>T		c.1321+1G>T	splice_donor_variant	manual	PVS1+PM2	1	247900	0	4.03388e-06	0	15436	0	0	0	34222	0	0	0	10032	0	0	0	17862	0	0	0	21494	0	0	1	112540	0	8.88573e-06	0	30292	0	0
TRDN	6	123687319	rs202219343	G	A	gnomAD Exomes,gnomAD Genomes	ENST00000334268.4	p.Arg428Ter	p.Arg428Ter	c.1282C>T	stop_gained	Literature		37	279898	0	0.000132191	1	24166	0	4.13805e-05	0	35202	0	0	0	10340	0	0	0	19476	0	0	0	24962	0	0	34	128132	0	0.000265351	0	30520	0	0
TRDN	6	123687329	rs1488336045	T	C	gnomAD Exomes	ENST00000334268.4	c.1274-2A>G		c.1274-2A>G	splice_acceptor_variant	manual	PVS1+PM2	1	248506	0	4.02405e-06	0	15450	0	0	0	34368	0	0	0	10046	0	0	0	17920	0	0	0	21486	0	0	0	112702	0	0	1	30508	0	3.27783e-05
TRDN	6	123698872	rs778198100	T	TTC	gnomAD Exomes,gnomAD Genomes	ENST00000334268.4	p.Lys412ArgfsTer12	p.Lys412ArgfsTer12	c.1233_1234dupGA	frameshift_variant	Literature		3	280216	0	1.0706e-05	2	24198	0	8.26515e-05	0	35300	0	0	0	10342	0	0	0	19528	0	0	0	25014	0	0	1	128108	0	7.80591e-06	0	30598	0	0
TRDN	6	123699009	rs1321732058	A	T	gnomAD Exomes	ENST00000334268.4	c.1219+2T>A		c.1219+2T>A	splice_donor_variant	manual	PVS1+PM2	1	204498	0	4.89002e-06	0	12460	0	0	1	28932	0	3.45638e-05	0	9106	0	0	0	14630	0	0	0	19400	0	0	0	87942	0	0	0	26782	0	0
TRDN	6	123699022	rs576144875	T	TG	gnomAD Exomes	ENST00000334268.4	p.His403ProfsTer17	p.His403ProfsTer17	c.1207dupC	frameshift_variant	manual	PVS1+PM2	1	182898	0	5.46753e-06	0	10770	0	0	0	26516	0	0	0	8750	0	0	0	12954	0	0	0	18004	0	0	0	76320	0	0	1	24698	0	4.04891e-05
TRDN	6	123702514	rs748084011	CT	C	gnomAD Genomes	ENST00000334268.4	p.Lys396AsnfsTer27	p.Lys396AsnfsTer27	c.1186delA	frameshift_variant	manual	PVS1+PM2	1	31330	0	3.19183e-05	0	8708	0	0	0	844	0	0	0	290	0	0	1	1560	0	0.000641026	0	3462	0	0	0	15384	0	0	0	0	0	#DIV/0!
TRDN	6	123702537	rs1360188622	T	G	gnomAD Exomes	ENST00000334268.4	c.1166-2A>C		c.1166-2A>C	splice_acceptor_variant	manual	PVS1+PM2	1	171224	0	5.8403e-06	0	9858	0	0	0	25942	0	0	0	8722	0	0	1	12412	0	8.05672e-05	0	16554	0	0	0	69718	0	0	0	23356	0	0
TRDN	6	123703272	rs555383967	G	GA	gnomAD Exomes	ENST00000334268.4	p.Pro386SerfsTer34	p.Pro386SerfsTer34	c.1155_1156insT	frameshift_variant	manual	PVS1+PM2	1	113836	0	8.78457e-06	0	4716	0	0	0	15346	0	0	0	7096	0	0	0	6158	0	0	0	16144	0	0	1	45452	0	2.20012e-05	0	15972	0	0
TRDN	6	123703293	rs769776218	C	T	gnomAD Genomes	ENST00000334268.4	c.1136-1G>A		c.1136-1G>A	splice_acceptor_variant	manual	PVS1+PM2	1	31160	0	3.20924e-05	1	8694	0	0.000115022	0	838	0	0	0	288	0	0	0	1556	0	0	0	3404	0	0	0	15314	0	0	0	0	0	#DIV/0!
TRDN	6	123703294	rs987454373	T	A	gnomAD Genomes	ENST00000334268.4	c.1136-2A>T		c.1136-2A>T	splice_acceptor_variant	manual	PVS1+PM2	1	31226	0	3.20246e-05	1	8698	0	0.000114969	0	842	0	0	0	290	0	0	0	1558	0	0	0	3400	0	0	0	15364	0	0	0	0	0	#DIV/0!
TRDN	6	123703294	rs987454373	T	C	gnomAD Genomes	ENST00000334268.4	c.1136-2A>G		c.1136-2A>G	splice_acceptor_variant	manual	PVS1+PM2	1	31226	0	3.20246e-05	0	8698	0	0	0	842	0	0	0	290	0	0	0	1558	0	0	0	3400	0	0	1	15364	0	6.50872e-05	0	0	0	#DIV/0!
TRDN	6	123760083	rs778558345	TCCTA	T	gnomAD Exomes	ENST00000334268.4	c.991+2_991+5delTAGG		c.991+2_991+5delTAGG	splice_donor_variant	manual	PVS1+PM2	1	171746	0	5.82255e-06	0	10432	0	0	0	25082	0	0	0	8612	0	0	0	12822	0	0	0	17590	0	0	0	69918	0	0	1	22664	0	4.41228e-05
TRDN	6	123760149	rs899481541	C	G	gnomAD Exomes	ENST00000334268.4	c.932-1G>C		c.932-1G>C	splice_acceptor_variant	manual	PVS1+PM2	1	161632	0	6.18689e-06	0	9534	0	0	0	23680	0	0	0	8326	0	0	0	11966	0	0	0	16962	0	0	1	65518	0	1.5263e-05	0	21274	0	0
TRDN	6	123786049	rs779123575	G	T	gnomAD Exomes	ENST00000334268.4	c.931+2C>A		c.931+2C>A	splice_donor_variant	manual	PVS1+PM2	3	192600	0	1.55763e-05	0	11228	0	0	0	27868	0	0	0	8954	0	0	0	14356	0	0	0	17992	0	0	0	82454	0	0	3	24672	0	0.000121595
TRDN	6	123818380	rs1201954479	G	A	gnomAD Genomes	ENST00000334268.4	p.Arg271Ter	p.Arg271Ter	c.811C>T	stop_gained	Literature		1	31364	0	3.18837e-05	0	8716	0	0	0	846	0	0	0	290	0	0	0	1560	0	0	0	3466	0	0	1	15402	0	6.49266e-05	0	0	0	#DIV/0!
TRDN	6	123824906	rs761702716	C	A	gnomAD Exomes	ENST00000334268.4	p.Glu251Ter	p.Glu251Ter	c.751G>T	stop_gained	manual	PVS1+PM2	1	248790	0	4.01945e-06	0	15476	0	0	0	34446	0	0	0	10042	0	0	0	17950	0	0	0	21536	0	0	1	112712	0	8.87217e-06	0	30592	0	0
TRDN	6	123824912	rs1274183252	C	CTTTGGGT	gnomAD Exomes	ENST00000334268.4	p.Glu249ThrfsTer16	p.Glu249ThrfsTer16	c.738_744dupACCCAAA	frameshift_variant	manual	PVS1+PM2	1	248788	0	4.01949e-06	0	15472	0	0	0	34446	0	0	0	10040	0	0	1	17946	0	5.57227e-05	0	21536	0	0	0	112734	0	0	0	30580	0	0
TRDN	6	123824975	rs1363489007	CCT	C	gnomAD Exomes	ENST00000334268.4	p.Gln227ArgfsTer35	p.Gln227ArgfsTer35	c.680_681delAG	frameshift_variant	manual	PVS1+PM2	1	233610	0	4.28064e-06	0	14788	0	0	0	32656	0	0	0	9692	0	0	0	16680	0	0	0	20924	0	0	1	103680	0	9.64506e-06	0	29478	0	0
TRDN	6	123824996	rs371207036	C	A	gnomAD Exomes	ENST00000334268.4	p.Glu221Ter	p.Glu221Ter	c.661G>T	stop_gained	manual	PVS1+PM2	1	214208	0	4.66836e-06	0	13852	0	0	0	29784	0	0	0	9346	0	0	0	15350	0	0	0	20014	0	0	0	92602	0	0	1	27902	0	3.58397e-05
TRDN	6	123825044	rs397515458	G	A	gnomAD Exomes	ENST00000334268.4	p.Gln205Ter	p.Gln205Ter	c.613C>T	stop_gained	Literature		5	163614	0	3.05597e-05	0	9658	0	0	1	24288	0	4.11726e-05	0	8490	0	0	0	11776	0	0	0	16748	0	0	4	65848	0	6.0746e-05	0	22330	0	0
TRDN	6	123833447	rs1339272119	CCTTTCGCCAG	C	gnomAD Exomes,gnomAD Genomes	ENST00000334268.4	p.Leu201AsnfsTer19	p.Leu201AsnfsTer19	c.601_610delCTGGCGAAAG	frameshift_variant	manual	PVS1+PM2	6	221160	0	2.71297e-05	0	21102	0	0	3	27086	0	0.000110758	0	8984	0	0	0	15126	0	0	0	22408	0	0	3	96274	0	3.11611e-05	0	24188	0	0
TRDN	6	123837309	rs1174526334	TC	T	gnomAD Exomes	ENST00000334268.4	p.Glu176LysfsTer47	p.Glu176LysfsTer47	c.526delG	frameshift_variant	manual	PVS1+PM2	1	147340	0	6.78702e-06	0	7794	0	0	0	23060	0	0	0	8156	0	0	0	9882	0	0	0	16620	0	0	1	56224	0	1.7786e-05	0	21438	0	0
TRDN	6	123837353	rs754587419	T	C	gnomAD Exomes	ENST00000334268.4	c.485-2A>G		c.485-2A>G	splice_acceptor_variant	manual	PVS1+PM2	2	137668	0	1.45277e-05	0	7462	0	0	0	20460	0	0	0	7598	0	0	0	9206	0	0	0	16166	0	0	0	53296	0	0	2	19564	0	0.000102229
TRDN	6	123851692	rs970179891	GTCTTA	G	gnomAD Exomes	ENST00000334268.4	p.Lys147Ter	p.Lys147Ter	c.438_442delTAAGA	frameshift_variant	Literature		2	89152	0	2.24336e-05	0	3694	0	0	0	8330	0	0	0	5892	0	0	0	4642	0	0	0	14040	0	0	2	37196	0	5.37692e-05	0	13154	0	0
TRDN	6	123868483	rs902840843	A	G	gnomAD Exomes	ENST00000334268.4	c.424+2T>C		c.424+2T>C	splice_donor_variant	manual	PVS1+PM2	1	111664	0	8.95544e-06	0	5396	0	0	0	11526	0	0	0	6924	0	0	0	6674	0	0	0	16234	0	0	1	48200	0	2.07469e-05	0	13860	0	0
TRDN	6	123892242	rs762402822	T	TAAAA	gnomAD Exomes	ENST00000334268.4	p.Lys20PhefsTer2	p.Lys20PhefsTer2	c.57_58insTTTT	frameshift_variant	manual	PVS1+PM2	2	249126	0	8.02807e-06	0	15484	0	0	0	34506	0	0	0	10060	0	0	0	17972	0	0	0	21546	0	0	2	112912	0	1.77129e-05	0	30602	0	0
TRDN	6	123892243	rs768049331	GCTGT	G	gnomAD Exomes,gnomAD Genomes	ENST00000334268.4	p.Asp18AlafsTer14	p.Asp18AlafsTer14	c.53_56delACAG	frameshift_variant	Literature		13	280480	0	4.63491e-05	12	24194	0	0.000495991	1	35356	0	2.82837e-05	0	10348	0	0	0	19526	0	0	0	25014	0	0	0	128314	0	0	0	30602	0	0
TRDN	6	123957870	rs774068079	T	C	gnomAD Exomes	ENST00000334268.4	c.22+29A>G		c.22+29A>G	intron_variant	Literature		1	247606	0	4.03867e-06	0	15422	0	0	0	34280	0	0	0	10032	0	0	0	17840	0	0	0	21414	0	0	1	112060	0	8.92379e-06	0	30570	0	0
TRDN	6	123957898	rs1290195833	C	A	gnomAD Exomes	ENST00000334268.4	c.22+1G>T		c.22+1G>T	splice_donor_variant	Literature		1	247980	0	4.03258e-06	0	15422	0	0	0	34320	0	0	0	10038	0	0	0	17866	0	0	0	21504	0	0	1	112230	0	8.91027e-06	0	30590	0	0
MARS2	2	198570130	rs763567222	A	G	gnomAD Exomes	ENST00000282276.6	p.Met1?	p.Met1?	c.1A>G	start_lost	manual	PVS1+PM2	6	241524	0	2.48423e-05	0	15254	0	0	0	34164	0	0	0	9506	0	0	0	18214	0	0	0	21296	0	0	5	107078	0	4.66949e-05	1	30100	0	3.32226e-05
MARS2	2	198570131	rs769137573	T	G	gnomAD Exomes	ENST00000282276.6	p.Met1?	p.Met1?	c.2T>G	start_lost	manual	PVS1+PM2	1	241780	0	4.13599e-06	0	15270	0	0	1	34184	0	2.92535e-05	0	9528	0	0	0	18216	0	0	0	21300	0	0	0	107236	0	0	0	30134	0	0
MARS2	2	198570131	rs769137573	T	C	gnomAD Genomes	ENST00000282276.6	p.Met1?	p.Met1?	c.2T>C	start_lost	manual	PVS1+PM2	1	31370	0	3.18776e-05	0	8702	0	0	0	848	0	0	0	288	0	0	0	1558	0	0	1	3464	0	0.000288684	0	15422	0	0	0	0	0	#DIV/0!
MARS2	2	198570132	rs558237975	G	T	gnomAD Exomes,gnomAD Genomes	ENST00000282276.6	p.Met1?	p.Met1?	c.3G>T	start_lost	manual	PVS1+PM2	6	273258	0	2.19573e-05	1	23976	0	4.17084e-05	0	35020	0	0	0	9820	0	0	0	19776	0	0	0	24778	0	0	5	122772	0	4.07259e-05	0	30116	0	0
MARS2	2	198570132	rs558237975	G	C	gnomAD Exomes	ENST00000282276.6	p.Met1?	p.Met1?	c.3G>C	start_lost	manual	PVS1+PM2	1	241886	0	4.13418e-06	0	15276	0	0	0	34174	0	0	0	9530	0	0	0	18216	0	0	0	21314	0	0	1	107348	0	9.3155e-06	0	30116	0	0
MARS2	2	198570181	rs767624094	C	CT	gnomAD Exomes	ENST00000282276.6	p.Ser19ValfsTer21	p.Ser19ValfsTer21	c.53dupT	frameshift_variant	manual	PVS1+PM2	1	247790	0	4.03568e-06	1	15760	0	6.34518e-05	0	34494	0	0	0	9974	0	0	0	18284	0	0	0	21614	0	0	0	111062	0	0	0	30526	0	0
MARS2	2	198570183	rs1268997775	GTC	G	gnomAD Genomes	ENST00000282276.6	p.Leu20ProfsTer19	p.Leu20ProfsTer19	c.59_60delTC	frameshift_variant	manual	PVS1+PM2	1	31382	0	3.18654e-05	1	8710	0	0.000114811	0	846	0	0	0	290	0	0	0	1560	0	0	0	3468	0	0	0	15420	0	0	0	0	0	#DIV/0!
MARS2	2	198570274	rs757649757	A	G	gnomAD Exomes	ENST00000282276.6	p.Thr49Ala	p.Thr49Ala	c.145A>G	missense_variant	Literature		1	249926	0	4.00118e-06	0	16112	0	0	0	34550	0	0	0	10032	0	0	0	18336	0	0	0	21610	0	0	1	112572	0	8.8832e-06	0	30610	0	0
MARS2	2	198570288	rs762469580	C	G	gnomAD Exomes	ENST00000282276.6	p.Tyr53Ter	p.Tyr53Ter	c.159C>G	stop_gained	manual	PVS1+PM2	1	249532	0	4.0075e-06	0	16058	0	0	0	34540	0	0	0	10018	0	0	0	18334	0	0	0	21574	0	0	1	112308	0	8.90409e-06	0	30600	0	0
MARS2	2	198570304	rs754121141	C	T	gnomAD Exomes,gnomAD Genomes	ENST00000282276.6	p.His59Tyr	p.His59Tyr	c.175C>T	missense_variant	Literature		2	279864	0	7.14633e-06	1	24592	0	4.06636e-05	0	35358	0	0	0	10292	0	0	0	19886	0	0	0	24944	0	0	1	127048	0	7.87104e-06	0	30588	0	0
MARS2	2	198570322	rs1225346879	TC	T	gnomAD Exomes	ENST00000282276.6	p.Ser65TrpfsTer33	p.Ser65TrpfsTer33	c.194delC	frameshift_variant	manual	PVS1+PM2	1	248260	0	4.02804e-06	0	15832	0	0	0	34492	0	0	0	9986	0	0	0	18322	0	0	0	21386	0	0	0	111602	0	0	1	30578	0	3.27033e-05
MARS2	2	198570348	rs1417946840	C	A	gnomAD Exomes	ENST00000282276.6	p.Cys73Ter	p.Cys73Ter	c.219C>A	stop_gained	manual	PVS1+PM2	1	242988	0	4.11543e-06	0	14852	0	0	0	34302	0	0	0	9878	0	0	0	17998	0	0	0	20566	0	0	1	108984	0	9.17566e-06	0	30500	0	0
MARS2	2	198570442	rs768411488	AC	A	gnomAD Exomes	ENST00000282276.6	p.Ala106ArgfsTer136	p.Ala106ArgfsTer136	c.315delC	frameshift_variant	manual	PVS1+PM2	1	246872	0	4.05068e-06	0	15420	0	0	0	34528	0	0	0	9988	0	0	0	18254	0	0	0	20108	0	0	1	111898	0	8.93671e-06	0	30596	0	0
MARS2	2	198570553	rs794726870	C	T	gnomAD Exomes	ENST00000282276.6	p.Arg142Trp	p.Arg142Trp	c.424C>T	missense_variant	Literature		1	249786	0	4.00343e-06	1	15824	0	6.31951e-05	0	34572	0	0	0	10036	0	0	0	18368	0	0	0	21532	0	0	0	112726	0	0	0	30614	0	0
MARS2	2	198570580		TG	T	gnomAD Exomes	ENST00000282276.6	p.Val153CysfsTer89	p.Val153CysfsTer89	c.457delG	frameshift_variant	manual	PVS1+PM2	1	250226	0	3.99639e-06	0	16030	0	0	0	34580	0	0	0	10046	0	0	0	18376	0	0	0	21500	0	0	1	112960	0	8.85269e-06	0	30612	0	0
MARS2	2	198570581	rs746799979	G	A	gnomAD Exomes,gnomAD Genomes	ENST00000282276.6	p.Trp151Ter	p.Trp151Ter	c.452G>A	stop_gained	manual	PVS1+PM2	44	281620	0	0.000156239	1	24760	0	4.03877e-05	0	35430	0	0	0	10342	0	0	42	19934	0	0.00210695	0	24934	0	0	0	128394	0	0	1	30614	0	3.26648e-05
MARS2	2	198570627	rs1398031103	AG	A	gnomAD Exomes	ENST00000282276.6	p.Gly167ValfsTer75	p.Gly167ValfsTer75	c.500delG	frameshift_variant	manual	PVS1+PM2	1	251190	0	3.98105e-06	0	16232	0	0	0	34590	0	0	0	10076	0	0	0	18384	0	0	0	21602	0	0	1	113556	0	8.80623e-06	0	30616	0	0
MARS2	2	198570651		G	GT	gnomAD Exomes	ENST00000282276.6	p.Cys175LeufsTer5	p.Cys175LeufsTer5	c.523dupT	frameshift_variant	manual	PVS1+PM2	1	251330	0	3.97883e-06	0	16236	0	0	0	34590	0	0	0	10076	0	0	0	18390	0	0	0	21616	0	0	1	113668	0	8.79755e-06	0	30616	0	0
MARS2	2	198570666	rs144268706	G	GGTCACCCAGTGCTGGT	gnomAD Exomes	ENST00000282276.6	p.Ala180ValfsTer86	p.Ala180ValfsTer86	c.538_539insTCACCCAGTGCTGGTG	frameshift_variant	manual	PVS1+PM2	1	251286	0	3.97953e-06	0	16192	0	0	0	34582	0	0	0	10076	0	0	0	18386	0	0	0	21616	0	0	1	113686	0	8.79616e-06	0	30616	0	0
MARS2	2	198570679	rs794726869	C	T	gnomAD Genomes	ENST00000282276.6	p.Gln184Ter	p.Gln184Ter	c.550C>T	stop_gained	Literature		2	31408	0	6.3678e-05	0	8716	0	0	0	848	0	0	0	290	0	0	0	1560	0	0	0	3476	0	0	2	15430	0	0.000129618	0	0	0	#DIV/0!
MARS2	2	198570682	rs371679187	C	T	gnomAD Exomes	ENST00000282276.6	p.Gln185Ter	p.Gln185Ter	c.553C>T	stop_gained	manual	PVS1+PM2	1	251132	0	3.98197e-06	0	16112	0	0	0	34590	0	0	0	10076	0	0	0	18388	0	0	0	21618	0	0	1	113606	0	8.80235e-06	0	30614	0	0
MARS2	2	198570749	rs775501282	AG	A	gnomAD Exomes	ENST00000282276.6	p.Glu208LysfsTer34	p.Glu208LysfsTer34	c.622delG	frameshift_variant	manual	PVS1+PM2	8	251318	0	3.18322e-05	0	16208	0	0	0	34584	0	0	0	10074	0	0	8	18386	0	0.000435114	0	21642	0	0	0	113674	0	0	0	30616	0	0
MARS2	2	198570818	rs937866756	CT	C	gnomAD Exomes	ENST00000282276.6	p.Gln231ArgfsTer11	p.Gln231ArgfsTer11	c.690delT	frameshift_variant	manual	PVS1+PM2	1	251196	0	3.98096e-06	0	16182	0	0	0	34592	0	0	0	10078	0	0	0	18390	0	0	0	21644	0	0	0	113564	0	0	1	30614	0	3.26648e-05
MARS2	2	198570820	rs749409419	C	T	gnomAD Exomes	ENST00000282276.6	p.Gln231Ter	p.Gln231Ter	c.691C>T	stop_gained	manual	PVS1+PM2	1	251222	0	3.98054e-06	0	16190	0	0	0	34592	0	0	0	10078	0	0	0	18392	0	0	0	21646	0	0	0	113582	0	0	1	30612	0	3.26669e-05
MARS2	2	198570965	rs374521058	G	A	gnomAD Exomes	ENST00000282276.6	p.Trp279Ter	p.Trp279Ter	c.836G>A	stop_gained	manual	PVS1+PM2	1	251474	0	3.97655e-06	1	16254	0	6.15233e-05	0	34592	0	0	0	10080	0	0	0	18394	0	0	0	21640	0	0	0	113760	0	0	0	30616	0	0
MARS2	2	198571031	rs1450614282	G	A	gnomAD Exomes	ENST00000282276.6	p.Trp301Ter	p.Trp301Ter	c.902G>A	stop_gained	manual	PVS1+PM2	2	251424	0	7.95469e-06	1	16226	0	6.16295e-05	0	34590	0	0	0	10080	0	0	0	18394	0	0	0	21638	0	0	1	113744	0	8.79167e-06	0	30616	0	0
MARS2	2	198571040	rs764462617	CCT	C	gnomAD Exomes	ENST00000282276.6	p.His306TyrfsTer4	p.His306TyrfsTer4	c.915_916delTC	frameshift_variant	manual	PVS1+PM2	1	251444	0	3.97703e-06	0	16238	0	0	1	34588	0	2.89118e-05	0	10080	0	0	0	18394	0	0	0	21634	0	0	0	113756	0	0	0	30616	0	0
MARS2	2	198571045	rs1354099987	CAT	C	gnomAD Exomes	ENST00000282276.6	p.Ile307HisfsTer3	p.Ile307HisfsTer3	c.919_920delAT	frameshift_variant	manual	PVS1+PM2	2	251448	0	7.95393e-06	0	16246	0	0	2	34588	0	5.78235e-05	0	10080	0	0	0	18394	0	0	0	21640	0	0	0	113752	0	0	0	30616	0	0
MARS2	2	198571057	rs771207265	A	T	gnomAD Exomes	ENST00000282276.6	p.Lys310Ter	p.Lys310Ter	c.928A>T	stop_gained	manual	PVS1+PM2	1	251462	0	3.97674e-06	0	16254	0	0	0	34588	0	0	0	10080	0	0	0	18394	0	0	0	21640	0	0	1	113754	0	8.7909e-06	0	30616	0	0
MARS2	2	198571095	rs772540063	CT	C	gnomAD Exomes	ENST00000282276.6	p.Phe323SerfsTer3	p.Phe323SerfsTer3	c.968delT	frameshift_variant	manual	PVS1+PM2	1	251386	0	3.97795e-06	0	16254	0	0	0	34590	0	0	0	10080	0	0	0	18394	0	0	0	21618	0	0	1	113698	0	8.79523e-06	0	30616	0	0
MARS2	2	198571158	rs757731660	CTG	C	gnomAD Exomes	ENST00000282276.6	p.Cys344TrpfsTer15	p.Cys344TrpfsTer15	c.1032_1033delTG	frameshift_variant	Literature		1	251262	0	3.97991e-06	1	16254	0	6.15233e-05	0	34592	0	0	0	10080	0	0	0	18394	0	0	0	21432	0	0	0	113756	0	0	0	30616	0	0
MARS2	2	198571184	rs765592981	TG	T	gnomAD Exomes,gnomAD Genomes	ENST00000282276.6	p.Gly353AlafsTer43	p.Gly353AlafsTer43	c.1058delG	frameshift_variant	manual	PVS1+PM2	6	282490	0	2.12397e-05	0	24964	0	0	0	35436	0	0	0	10366	0	0	0	19948	0	0	0	24760	0	0	6	129174	0	4.6449e-05	0	30616	0	0
MARS2	2	198571350	rs902146991	GA	G	gnomAD Exomes	ENST00000282276.6	p.Asn408ThrfsTer8	p.Asn408ThrfsTer8	c.1223delA	frameshift_variant	manual	PVS1+PM2	1	251488	0	3.97633e-06	0	16256	0	0	0	34592	0	0	0	10080	0	0	0	18394	0	0	0	21642	0	0	1	113768	0	8.78982e-06	0	30616	0	0
MARS2	2	198571354	rs745551552	C	T	gnomAD Exomes	ENST00000282276.6	p.Arg409Ter	p.Arg409Ter	c.1225C>T	stop_gained	manual	PVS1+PM2	1	251476	0	3.97652e-06	0	16256	0	0	0	34590	0	0	0	10080	0	0	0	18394	0	0	0	21640	0	0	1	113760	0	8.79044e-06	0	30616	0	0
MARS2	2	198571387	rs758885011	A	ACCCC	gnomAD Exomes	ENST00000282276.6	p.Tyr421ProfsTer12	p.Tyr421ProfsTer12	c.1260_1261insCCCC	frameshift_variant	manual	PVS1+PM2	1	251428	0	3.97728e-06	0	16256	0	0	0	34592	0	0	0	10080	0	0	0	18394	0	0	0	21610	0	0	1	113744	0	8.79167e-06	0	30614	0	0
MARS2	2	198571431	rs1471246643	GT	G	gnomAD Exomes	ENST00000282276.6	p.Leu435TrpfsTer16	p.Leu435TrpfsTer16	c.1304delT	frameshift_variant	manual	PVS1+PM2	1	251256	0	3.98e-06	1	16256	0	6.15157e-05	0	34586	0	0	0	10080	0	0	0	18394	0	0	0	21446	0	0	0	113746	0	0	0	30616	0	0
MARS2	2	198571511	rs1239089255	CA	C	gnomAD Exomes	ENST00000282276.6	p.Asp462ThrfsTer34	p.Asp462ThrfsTer34	c.1383delA	frameshift_variant	manual	PVS1+PM2	1	251388	0	3.97791e-06	0	16256	0	0	0	34592	0	0	0	10080	0	0	1	18394	0	5.43656e-05	0	21548	0	0	0	113764	0	0	0	30616	0	0
MARS2	2	198571529	rs1335489005	TTC	T	gnomAD Exomes	ENST00000282276.6	p.Phe467LeufsTer4	p.Phe467LeufsTer4	c.1401_1402delTC	frameshift_variant	manual	PVS1+PM2	1	251412	0	3.97753e-06	0	16256	0	0	0	34592	0	0	0	10080	0	0	0	18394	0	0	0	21570	0	0	1	113766	0	8.78997e-06	0	30616	0	0
MARS2	2	198571591	rs764477389	C	T	gnomAD Exomes	ENST00000282276.6	p.Gln488Ter	p.Gln488Ter	c.1462C>T	stop_gained	manual	PVS1+PM2	2	251376	0	7.95621e-06	0	16256	0	0	0	34592	0	0	0	10080	0	0	0	18394	0	0	0	21634	0	0	2	113670	0	1.75948e-05	0	30616	0	0
MARS2	2	198571645	rs754601322	C	CT	gnomAD Exomes	ENST00000282276.6	p.Thr508TyrfsTer26	p.Thr508TyrfsTer26	c.1517dupT	frameshift_variant	manual	PVS1+PM2	1	250814	0	3.98702e-06	0	16250	0	0	0	34578	0	0	0	10064	0	0	0	18392	0	0	1	21642	0	4.62065e-05	0	113152	0	0	0	30610	0	0
MARS2	2	198571686	rs1196477731	CTT	C	gnomAD Exomes	ENST00000282276.6	p.Phe520TrpfsTer13	p.Phe520TrpfsTer13	c.1559_1560delTT	frameshift_variant	manual	PVS1+PM2	1	250738	0	3.98823e-06	0	16240	0	0	0	34578	0	0	0	10060	0	0	0	18390	0	0	0	21648	0	0	1	113082	0	8.84314e-06	0	30610	0	0
ACADVL	17	7123306	rs768236474	G	A	gnomAD Exomes	ENST00000356839.5	p.Met1?	p.Met1?	c.3G>A	start_lost	Literature		3	222566	0	1.34791e-05	3	13542	0	0.000221533	0	33100	0	0	0	9314	0	0	0	17188	0	0	0	16134	0	0	0	98814	0	0	0	28978	0	0
ACADVL	17	7123473	rs754806489	G	GGCCCGGCCCT	gnomAD Exomes	ENST00000356839.5	p.Arg38ProfsTer24	p.Arg38ProfsTer24	c.103_112dupCCTGCCCGGC	frameshift_variant	manual	PVS1+PM2	1	143306	0	6.97807e-06	0	7932	0	0	0	24752	0	0	0	8112	0	0	0	12132	0	0	0	6220	0	0	0	56256	0	0	0	23686	0	0
ACADVL	17	7123479	rs1443151475	GC	G	gnomAD Exomes,gnomAD Genomes	ENST00000356839.5	p.Pro35LeufsTer26	p.Pro35LeufsTer26	c.104delC	frameshift_variant	Literature		4	168612	0	2.37231e-05	0	16140	0	0	2	25360	0	7.88644e-05	0	8332	0	0	0	13106	0	0	0	9376	0	0	1	67960	0	1.47145e-05	0	23146	0	0
ACADVL	17	7123517	rs747351687	G	A	gnomAD Exomes	ENST00000356839.5	c.138+1G>A		c.138+1G>A	splice_donor_variant	Literature		1	128992	0	7.75242e-06	0	6570	0	0	0	24194	0	0	0	7896	0	0	0	10508	0	0	0	5440	0	0	0	48030	0	0	1	22352	0	4.47387e-05
ACADVL	17	7123518	rs1057516817	T	C	gnomAD Exomes	ENST00000356839.5	c.138+2T>C		c.138+2T>C	splice_donor_variant	Literature		1	129002	0	7.75182e-06	0	6566	0	0	0	24194	0	0	0	7894	0	0	1	10512	0	9.51294e-05	0	5462	0	0	0	48026	0	0	0	22356	0	0
ACADVL	17	7123780		CA	C	gnomAD Exomes	ENST00000356839.5	c.139-2delA		c.139-2delA	splice_acceptor_variant	manual	PVS1+PM2	1	251434	0	3.97719e-06	0	16252	0	0	0	34590	0	0	0	10080	0	0	0	18394	0	0	0	21646	0	0	0	113720	0	0	0	30616	0	0
ACADVL	17	7123786	rs769865745	G	GCT	gnomAD Exomes	ENST00000356839.5	p.Asp50TrpfsTer12	p.Asp50TrpfsTer12	c.145_146dupCT	frameshift_variant	Literature		1	251438	0	3.97712e-06	0	16252	0	0	0	34592	0	0	0	10080	0	0	0	18394	0	0	0	21644	0	0	0	113724	0	0	1	30616	0	3.26627e-05
ACADVL	17	7123811	rs1354996048	CCTCTGACG	C	gnomAD Exomes	ENST00000356839.5	p.Ala59GlnfsTer10	p.Ala59GlnfsTer10	c.175_182delGCTCTGAC	frameshift_variant	manual	PVS1+PM2	1	251448	0	3.97697e-06	0	16256	0	0	1	34592	0	2.89084e-05	0	10080	0	0	0	18394	0	0	0	21646	0	0	0	113730	0	0	0	30614	0	0
ACADVL	17	7123830	rs967186367	GA	G	gnomAD Exomes,gnomAD Genomes	ENST00000356839.5	p.Lys64AsnfsTer53	p.Lys64AsnfsTer53	c.192delA	frameshift_variant	Literature		4	282792	0	1.41447e-05	4	24958	0	0.000160269	0	35438	0	0	0	10368	0	0	0	19954	0	0	0	25112	0	0	0	129126	0	0	0	30616	0	0
ACADVL	17	7123970	rs1247360325	A	AG	gnomAD Exomes	ENST00000356839.5	p.Asp85GlyfsTer19	p.Asp85GlyfsTer19	c.253dupG	frameshift_variant	Literature		2	251480	0	7.95292e-06	0	16256	0	0	0	34592	0	0	0	10080	0	0	0	18394	0	0	0	21646	0	0	2	113760	0	1.75809e-05	0	30616	0	0
ACADVL	17	7123978	rs796051907	T	C	gnomAD Exomes	ENST00000356839.5	p.Val87Ala	p.Val87Ala	c.260T>C	missense_variant	Literature		1	251470	0	3.97662e-06	0	16252	0	0	1	34590	0	2.89101e-05	0	10080	0	0	0	18394	0	0	0	21648	0	0	0	113754	0	0	0	30616	0	0
ACADVL	17	7123981	rs771808680	TC	T	gnomAD Exomes	ENST00000356839.5	p.Pro89HisfsTer28	p.Pro89HisfsTer28	c.266delC	frameshift_variant	Literature		1	251470	0	3.97662e-06	0	16254	0	0	0	34590	0	0	0	10080	0	0	1	18394	0	5.43656e-05	0	21648	0	0	0	113752	0	0	0	30616	0	0
ACADVL	17	7124084	rs1298004609	G	A	gnomAD Exomes	ENST00000356839.5	c.278-1G>A		c.278-1G>A	splice_acceptor_variant	Literature		1	251478	0	3.97649e-06	0	16256	0	0	0	34590	0	0	0	10080	0	0	0	18394	0	0	0	21646	0	0	1	113756	0	8.79075e-06	0	30616	0	0
ACADVL	17	7124139	rs958166043	GT	G	gnomAD Exomes,gnomAD Genomes	ENST00000356839.5	p.Phe112SerfsTer5	p.Phe112SerfsTer5	c.335delT	frameshift_variant	Literature		2	282724	0	7.07404e-06	0	24950	0	0	0	35432	0	0	0	10360	0	0	0	19952	0	0	0	25124	0	0	2	129070	0	1.54955e-05	0	30610	0	0
ACADVL	17	7124150	rs780020193	G	A	gnomAD Exomes	ENST00000356839.5	c.342+1G>A		c.342+1G>A	splice_donor_variant	manual	PVS1+PM2	1	251302	0	3.97928e-06	0	16240	0	0	0	34586	0	0	0	10074	0	0	1	18394	0	5.43656e-05	0	21648	0	0	0	113612	0	0	0	30610	0	0
ACADVL	17	7124151	rs747072789	T	C	gnomAD Exomes	ENST00000356839.5	c.342+2T>C		c.342+2T>C	splice_donor_variant	manual	PVS1+PM2	1	251308	0	3.97918e-06	1	16240	0	6.15764e-05	0	34586	0	0	0	10070	0	0	0	18394	0	0	0	21648	0	0	0	113622	0	0	0	30610	0	0
ACADVL	17	7124241	rs1262091647	AG	A	gnomAD Exomes,gnomAD Genomes	ENST00000356839.5	p.Glu115LysfsTer2	p.Glu115LysfsTer2	c.343delG	splice_acceptor_variant	Literature		4	282800	0	1.41443e-05	1	24962	0	4.00609e-05	0	35434	0	0	0	10368	0	0	0	19950	0	0	0	25122	0	0	3	129124	0	2.32335e-05	0	30616	0	0
ACADVL	17	7124283	rs763355567	TGGA	T	gnomAD Exomes	ENST00000356839.5	p.Glu130del	p.Glu130del	c.388_390delGAG	inframe_deletion	Literature		5	251410	0	1.98878e-05	0	16252	0	0	0	34588	0	0	0	10078	0	0	0	18394	0	0	3	21646	0	0.000138594	2	113702	0	1.75898e-05	0	30614	0	0
ACADVL	17	7124300	rs759618804	C	T	gnomAD Exomes	ENST00000356839.5	p.Gln134Ter	p.Gln134Ter	c.400C>T	stop_gained	manual	PVS1+PM2	1	251404	0	3.97766e-06	0	16250	0	0	1	34588	0	2.89118e-05	0	10076	0	0	0	18394	0	0	0	21648	0	0	0	113698	0	0	0	30614	0	0
ACADVL	17	7124318	rs758144859	GGGGCCTTTGGTCTGCAAGTGCCCAGTGAGCTGGGTGGTGT	G	gnomAD Exomes	ENST00000356839.5	p.Gly143AlafsTer61	p.Gly143AlafsTer61	c.428_467delGTCTGCAAGTGCCCAGTGAGCTGGGTGGTGTGGGCCTTTG	frameshift_variant	Literature		2	251380	0	7.95608e-06	0	16246	0	0	0	34588	0	0	0	10076	0	0	0	18394	0	0	0	21648	0	0	1	113680	0	8.79662e-06	0	30614	0	0
ACADVL	17	7124375	rs779650201	C	T	gnomAD Genomes	ENST00000356839.5	p.Gln159Ter	p.Gln159Ter	c.475C>T	stop_gained	manual	PVS1+PM2	1	31368	0	3.18796e-05	0	8700	0	0	0	848	0	0	0	290	0	0	0	1560	0	0	0	3468	0	0	1	15414	0	6.48761e-05	0	0	0	#DIV/0!
ACADVL	17	7124376	rs746688190	A	G	gnomAD Exomes,gnomAD Genomes	ENST00000356839.5	p.Gln159Arg	p.Gln159Arg	c.476A>G	missense_variant	Literature		4	282438	0	1.41624e-05	0	24864	0	0	0	35432	0	0	0	10352	0	0	0	19948	0	0	0	25082	0	0	4	128942	0	3.10217e-05	0	30610	0	0
ACADVL	17	7124379	rs1325289676	T	C	gnomAD Exomes	ENST00000356839.5	c.477+2T>C		c.477+2T>C	splice_donor_variant	manual	PVS1+PM2	1	251054	0	3.98321e-06	1	16160	0	6.18812e-05	0	34582	0	0	0	10062	0	0	0	18390	0	0	0	21614	0	0	0	113514	0	0	0	30608	0	0
ACADVL	17	7124875	rs1057516369	ATC	A	gnomAD Exomes	ENST00000356839.5	p.Ile166SerfsTer5	p.Ile166SerfsTer5	c.497_498delTC	frameshift_variant	Literature		1	251476	0	3.97652e-06	0	16256	0	0	0	34592	0	0	0	10080	0	0	0	18394	0	0	0	21648	0	0	1	113752	0	8.79105e-06	0	30616	0	0
ACADVL	17	7124899	rs369560930	G	A	gnomAD Exomes,gnomAD Genomes	ENST00000356839.5	p.Val174Met	p.Val174Met	c.520G>A	missense_variant	Literature		16	282850	0	5.65671e-05	4	24964	0	0.000160231	0	35440	0	0	0	10370	0	0	0	19952	0	0	0	25122	0	0	11	129160	0	8.51657e-05	1	30616	0	3.26627e-05
ACADVL	17	7124920	rs1210823604	C	T	gnomAD Exomes	ENST00000356839.5	p.His181Tyr	p.His181Tyr	c.541C>T	missense_variant	Literature		1	251468	0	3.97665e-06	0	16256	0	0	0	34592	0	0	0	10080	0	0	0	18394	0	0	1	21648	0	4.61936e-05	0	113744	0	0	0	30616	0	0
ACADVL	17	7124932	rs545215807	G	A	gnomAD Exomes	ENST00000356839.5	p.Gly185Ser	p.Gly185Ser	c.553G>A	missense_variant	Literature		3	251456	0	1.19305e-05	0	16256	0	0	0	34592	0	0	0	10080	0	0	1	18394	0	5.43656e-05	0	21648	0	0	2	113732	0	1.75852e-05	0	30616	0	0
ACADVL	17	7124936	rs1258134795	TCAAAGGCATCCTGCTCTTTGGCA	T	gnomAD Exomes	ENST00000356839.5	p.Ile189ProfsTer56	p.Ile189ProfsTer56	c.565_587delATCCTGCTCTTTGGCACAAAGGC	frameshift_variant	Literature		1	251458	0	3.97681e-06	0	16254	0	0	0	34592	0	0	0	10080	0	0	0	18394	0	0	0	21648	0	0	1	113736	0	8.79229e-06	0	30616	0	0
ACADVL	17	7124956	rs763630981	G	C	gnomAD Exomes	ENST00000356839.5	p.Gly193Arg	p.Gly193Arg	c.577G>C	missense_variant	Literature		1	251416	0	3.97747e-06	0	16254	0	0	1	34588	0	2.89118e-05	0	10080	0	0	0	18394	0	0	0	21648	0	0	0	113698	0	0	0	30616	0	0
ACADVL	17	7124981	rs757409401	AC	A	gnomAD Exomes	ENST00000356839.5	p.Leu202SerfsTer15	p.Leu202SerfsTer15	c.604delC	frameshift_variant	manual	PVS1+PM2	1	251160	0	3.98153e-06	0	16234	0	0	0	34586	0	0	0	10072	0	0	0	18388	0	0	0	21632	0	0	1	113504	0	8.81026e-06	0	30614	0	0
ACADVL	17	7124982	rs371407903	C	G	gnomAD Exomes	ENST00000356839.5	p.Tyr201Ter	p.Tyr201Ter	c.603C>G	stop_gained	Literature		1	251282	0	3.97959e-06	1	16234	0	6.15991e-05	0	34586	0	0	0	10074	0	0	0	18386	0	0	0	21648	0	0	0	113606	0	0	0	30616	0	0
ACADVL	17	7125001	rs748329498	G	A	gnomAD Exomes	ENST00000356839.5	p.Gly208Arg	p.Gly208Arg	c.622G>A	missense_variant	Literature		1	251018	0	3.98378e-06	1	16168	0	6.18506e-05	0	34582	0	0	0	10066	0	0	0	18388	0	0	0	21648	0	0	0	113420	0	0	0	30616	0	0
ACADVL	17	7125277	rs1489679976	CTG	C	gnomAD Exomes	ENST00000356839.5	p.Val211GlyfsTer41	p.Val211GlyfsTer41	c.632_633delTG	frameshift_variant	Literature		1	251302	0	3.97928e-06	0	16238	0	0	0	34584	0	0	0	10076	0	0	0	18390	0	0	0	21648	0	0	1	113618	0	8.80142e-06	0	30616	0	0
ACADVL	17	7125288	rs1192969297	TTCTG	T	gnomAD Genomes	ENST00000356839.5	p.Cys215Ter	p.Cys215Ter	c.644_647delGTCT	frameshift_variant	Literature		1	31368	0	3.18796e-05	1	8696	0	0.000114995	0	848	0	0	0	290	0	0	0	1560	0	0	0	3470	0	0	0	15416	0	0	0	0	0	#DIV/0!
ACADVL	17	7125299	rs746860401	C	CGAGCCCTCAAGCGGGTCAGATGCAGCCTCCA	gnomAD Exomes	ENST00000356839.5	p.Ile228ArgfsTer35	p.Ile228ArgfsTer35	c.652_682dupGAGCCCTCAAGCGGGTCAGATGCAGCCTCCA	frameshift_variant	Literature		1	251338	0	3.97871e-06	1	16248	0	6.1546e-05	0	34578	0	0	0	10076	0	0	0	18390	0	0	0	21638	0	0	0	113658	0	0	0	30616	0	0
ACADVL	17	7125300	rs1432183079	G	A	gnomAD Exomes	ENST00000356839.5	p.Glu218Lys	p.Glu218Lys	c.652G>A	missense_variant	Literature		1	251352	0	3.97848e-06	0	16248	0	0	0	34578	0	0	0	10076	0	0	0	18388	0	0	0	21648	0	0	0	113662	0	0	1	30616	0	3.26627e-05
ACADVL	17	7125312	rs398123091	G	A	gnomAD Exomes	ENST00000356839.5	p.Gly222Arg	p.Gly222Arg	c.664G>A	missense_variant	Literature		3	251384	0	1.19339e-05	0	16252	0	0	0	34584	0	0	0	10076	0	0	0	18390	0	0	0	21644	0	0	1	113688	0	8.796e-06	1	30614	0	3.26648e-05
ACADVL	17	7125312	rs398123091	G	C	gnomAD Exomes	ENST00000356839.5	p.Gly222Arg	p.Gly222Arg	c.664G>C	missense_variant	Literature		1	251384	0	3.97798e-06	0	16252	0	0	0	34584	0	0	0	10076	0	0	1	18390	0	5.43774e-05	0	21644	0	0	0	113688	0	0	0	30614	0	0
ACADVL	17	7125331	rs768471244	TCCGAACCTCTGCTGTGCCCAGCCCCTGTGGAAAATACTATA	T	gnomAD Exomes	ENST00000356839.5	p.Arg229ProfsTer10	p.Arg229ProfsTer10	c.686_726delGAACCTCTGCTGTGCCCAGCCCCTGTGGAAAATACTATACC	frameshift_variant	manual	PVS1+PM2	1	251446	0	3.977e-06	0	16246	0	0	0	34588	0	0	0	10080	0	0	0	18394	0	0	0	21644	0	0	1	113744	0	8.79167e-06	0	30614	0	0
ACADVL	17	7125333	rs786204536	C	T	gnomAD Exomes,gnomAD Genomes	ENST00000356839.5	p.Arg229Ter	p.Arg229Ter	c.685C>T	stop_gained	Literature		2	282814	0	7.07179e-06	1	24948	0	4.00834e-05	0	35436	0	0	0	10366	0	0	0	19952	0	0	0	25122	0	0	1	129154	0	7.74269e-06	0	30614	0	0
ACADVL	17	7125402	rs759999095	C	T	gnomAD Exomes	ENST00000356839.5	c.752+2C>T		c.752+2C>T	splice_donor_variant	manual	PVS1+PM2	1	251486	0	3.97636e-06	0	16256	0	0	1	34592	0	2.89084e-05	0	10080	0	0	0	18394	0	0	0	21646	0	0	0	113762	0	0	0	30616	0	0
ACADVL	17	7125494	rs398123092	A	C	gnomAD Exomes,gnomAD Genomes	ENST00000356839.5	c.753-2A>C		c.753-2A>C	splice_acceptor_variant	Literature		2	282868	0	7.07044e-06	0	24970	0	0	0	35436	0	0	0	10368	0	0	0	19954	0	0	0	25118	0	0	2	129182	0	1.5482e-05	0	30616	0	0
ACADVL	17	7125522	rs113994168	C	T	gnomAD Exomes	ENST00000356839.5	p.Thr260Met	p.Thr260Met	c.779C>T	missense_variant	Literature		5	251458	0	1.9884e-05	0	16254	0	0	0	34586	0	0	0	10080	0	0	0	18394	0	0	0	21648	0	0	3	113742	0	2.63755e-05	1	30616	0	3.26627e-05
ACADVL	17	7125533	rs1231343685	A	G	gnomAD Genomes	ENST00000356839.5	p.Lys264Glu	p.Lys264Glu	c.790A>G	missense_variant	Literature		1	31380	0	3.18674e-05	0	8706	0	0	0	846	0	0	0	290	0	0	1	1560	0	0.000641026	0	3474	0	0	0	15420	0	0	0	0	0	#DIV/0!
ACADVL	17	7125540	rs761204548	CAGTT	C	gnomAD Exomes	ENST00000356839.5	p.Val267GlnfsTer8	p.Val267GlnfsTer8	c.799_802delGTTA	frameshift_variant	Literature		1	251386	0	3.97795e-06	0	16252	0	0	0	34584	0	0	0	10078	0	0	0	18394	0	0	0	21628	0	0	0	113696	0	0	0	30616	0	0
ACADVL	17	7125591	rs113994167	T	C	gnomAD Exomes,gnomAD Genomes	ENST00000356839.5	p.Val283Ala	p.Val283Ala	c.848T>C	missense_variant	Literature		346	282744	2	0.00120957	3	24944	0	0.000120269	6	35424	0	0.000169377	2	10362	0	0.000193013	0	19944	0	0	29	25124	1	0.00107467	289	129106	1	0.00222298	4	30616	0	0.000130651
ACADVL	17	7125606	rs764107209	T	G	gnomAD Exomes	ENST00000356839.5	p.Phe288Cys	p.Phe288Cys	c.863T>G	missense_variant	Literature		2	251304	0	7.95849e-06	0	16234	0	0	0	34572	0	0	0	10064	0	0	2	18392	0	0.000108743	0	21640	0	0	0	113650	0	0	0	30616	0	0
ACADVL	17	7125607	rs753748672	C	CG	gnomAD Exomes	ENST00000356839.5	p.Ile291HisfsTer7	p.Ile291HisfsTer7	c.869dupG	frameshift_variant	Literature		3	251288	0	1.19385e-05	0	16240	0	0	2	34572	0	5.78503e-05	0	10066	0	0	0	18392	0	0	0	21634	0	0	0	113634	0	0	0	30614	0	0
ACADVL	17	7125608	rs200788251	G	A	gnomAD Exomes,gnomAD Genomes	ENST00000356839.5	p.Gly289Arg	p.Gly289Arg	c.865G>A	missense_variant	Literature		32	282608	0	0.000113231	0	24934	0	0	1	35412	0	2.8239e-05	0	10352	0	0	0	19952	0	0	1	25110	0	3.98248e-05	29	129010	0	0.000224789	1	30614	0	3.26648e-05
ACADVL	17	7125622	rs757946752	G	C	gnomAD Exomes	ENST00000356839.5	c.878+1G>C		c.878+1G>C	splice_donor_variant	Literature		2	250908	0	7.97105e-06	0	16200	0	0	0	34554	0	0	0	10050	0	0	2	18390	0	0.000108755	0	21630	0	0	0	113354	0	0	0	30604	0	0
ACADVL	17	7125979	rs1342324855	GAC	G	gnomAD Exomes	ENST00000356839.5	c.879-3_879-2delCA		c.879-3_879-2delCA	splice_region_variant	manual	PVS1+PM2	2	248444	0	8.0501e-06	0	15964	0	0	0	34320	0	0	0	9952	0	0	2	18322	0	0.000109158	0	21244	0	0	0	112304	0	0	0	30278	0	0
ACADVL	17	7125987	rs766192888	G	GGGCC	gnomAD Exomes	ENST00000356839.5	p.Pro296AlafsTer3	p.Pro296AlafsTer3	c.881_884dupGGCC	frameshift_variant	Literature		3	249686	0	1.20151e-05	0	16096	0	0	3	34444	0	8.70979e-05	0	10028	0	0	0	18370	0	0	0	21400	0	0	0	112838	0	0	0	30418	0	0
ACADVL	17	7125993	rs993854087	CCT	C	gnomAD Exomes	ENST00000356839.5	p.Pro296ArgfsTer17	p.Pro296ArgfsTer17	c.887_888delCT	frameshift_variant	Literature		2	250254	0	7.99188e-06	0	16148	0	0	1	34482	0	2.90006e-05	0	10052	0	0	0	18374	0	0	0	21468	0	0	1	113122	0	8.84001e-06	0	30502	0	0
ACADVL	17	7125999	rs773669084	A	T	gnomAD Exomes	ENST00000356839.5	p.Lys298Ter	p.Lys298Ter	c.892A>T	stop_gained	manual	PVS1+PM2	1	250718	0	3.98854e-06	0	16202	0	0	0	34506	0	0	0	10062	0	0	0	18386	0	0	0	21558	0	0	1	113344	0	8.8227e-06	0	30538	0	0
ACADVL	17	7126003	rs771247610	A	T	gnomAD Exomes	ENST00000356839.5	p.Lys299Met	p.Lys299Met	c.896A>T	missense_variant	Literature		2	250848	0	7.97296e-06	0	16198	0	0	0	34520	0	0	0	10066	0	0	0	18386	0	0	0	21570	0	0	1	113400	0	8.81834e-06	1	30584	0	3.26968e-05
ACADVL	17	7126018	rs1473375424	C	T	gnomAD Exomes	ENST00000356839.5	p.Ala304Val	p.Ala304Val	c.911C>T	missense_variant	Literature		1	251102	0	3.98245e-06	0	16230	0	0	0	34550	0	0	0	10074	0	0	0	18390	0	0	0	21618	0	0	1	113528	0	8.8084e-06	0	30588	0	0
ACADVL	17	7126037	rs764488310	GT	G	gnomAD Exomes	ENST00000356839.5	p.Phe311SerfsTer42	p.Phe311SerfsTer42	c.932delT	frameshift_variant	Literature		1	251216	0	3.98064e-06	0	16242	0	0	0	34554	0	0	0	10070	0	0	0	18392	0	0	0	21634	0	0	1	113590	0	8.80359e-06	0	30604	0	0
ACADVL	17	7126059	rs762653370	C	T	gnomAD Exomes	ENST00000356839.5	p.Pro318Ser	p.Pro318Ser	c.952C>T	missense_variant	Literature		1	251268	0	3.97981e-06	0	16244	0	0	0	34566	0	0	0	10070	0	0	0	18394	0	0	0	21636	0	0	1	113618	0	8.80142e-06	0	30610	0	0
ACADVL	17	7126063	rs149467828	C	A	gnomAD Exomes	ENST00000356839.5	p.Ser319Ter	p.Ser319Ter	c.956C>A	stop_gained	Literature		1	251280	0	3.97962e-06	1	16248	0	6.1546e-05	0	34572	0	0	0	10072	0	0	0	18394	0	0	0	21632	0	0	0	113622	0	0	0	30610	0	0
ACADVL	17	7126153	rs1227564457	C	A	gnomAD Exomes	ENST00000356839.5	p.Ala349Glu	p.Ala349Glu	c.1046C>A	missense_variant	Literature		1	251010	0	3.98391e-06	0	16244	0	0	0	34572	0	0	0	10072	0	0	0	18392	0	0	0	21328	0	0	1	113656	0	8.79848e-06	0	30616	0	0
ACADVL	17	7126156	rs1343647718	G	T	gnomAD Exomes	ENST00000356839.5	p.Gly350Val	p.Gly350Val	c.1049G>T	missense_variant	Literature		1	251000	0	3.98406e-06	0	16248	0	0	0	34574	0	0	1	10072	0	9.92851e-05	0	18394	0	0	0	21318	0	0	0	113648	0	0	0	30616	0	0
ACADVL	17	7126185	rs140989450	G	T	gnomAD Exomes	ENST00000356839.5	c.1077+1G>T		c.1077+1G>T	splice_donor_variant	Literature		1	249894	0	4.0017e-06	0	16242	0	0	0	34562	0	0	0	10072	0	0	0	18394	0	0	0	20424	0	0	1	113476	0	8.81244e-06	0	30616	0	0
ACADVL	17	7126185	rs140989450	G	A	gnomAD Exomes	ENST00000356839.5	c.1077+1G>A		c.1077+1G>A	splice_donor_variant	Literature		2	249894	0	8.00339e-06	1	16242	0	6.15688e-05	0	34562	0	0	0	10072	0	0	0	18394	0	0	0	20424	0	0	1	113476	0	8.81244e-06	0	30616	0	0
ACADVL	17	7126471	rs112406105	G	A	gnomAD Exomes,gnomAD Genomes	ENST00000356839.5	p.Arg366His	p.Arg366His	c.1097G>A	missense_variant	Literature		8	282884	0	2.82801e-05	0	24972	0	0	1	35430	0	2.82247e-05	1	10370	0	9.6432e-05	0	19954	0	0	0	25124	0	0	3	129190	0	2.32216e-05	3	30616	0	9.7988e-05
ACADVL	17	7126487	rs145701525	G	GA	gnomAD Exomes	ENST00000356839.5	p.Ile373AsnfsTer22	p.Ile373AsnfsTer22	c.1117dupA	frameshift_variant	manual	PVS1+PM2	1	251488	0	3.97633e-06	0	16256	0	0	0	34586	0	0	0	10080	0	0	0	18394	0	0	1	21648	0	4.61936e-05	0	113768	0	0	0	30616	0	0
ACADVL	17	7126517	rs1281137823	GA	G	gnomAD Exomes	ENST00000356839.5	p.Lys382SerfsTer11	p.Lys382SerfsTer11	c.1145delA	frameshift_variant	Literature		1	251486	0	3.97636e-06	0	16256	0	0	0	34586	0	0	0	10078	0	0	0	18394	0	0	0	21648	0	0	1	113768	0	8.78982e-06	0	30616	0	0
ACADVL	17	7126518	rs118204015	A	C	gnomAD Exomes	ENST00000356839.5	p.Lys382Gln	p.Lys382Gln	c.1144A>C	missense_variant	Literature		1	251490	0	3.9763e-06	0	16256	0	0	0	34586	0	0	0	10080	0	0	1	18394	0	5.43656e-05	0	21648	0	0	0	113770	0	0	0	30616	0	0
ACADVL	17	7126548	rs746806439	G	C	gnomAD Exomes	ENST00000356839.5	p.Val392Leu	p.Val392Leu	c.1174G>C	missense_variant	Literature		1	251474	0	3.97655e-06	0	16254	0	0	0	34582	0	0	0	10078	0	0	0	18394	0	0	0	21648	0	0	1	113764	0	8.79013e-06	0	30616	0	0
ACADVL	17	7126557	rs113690956	G	A	gnomAD Exomes	ENST00000356839.5	c.1182+1G>A		c.1182+1G>A	splice_donor_variant	Literature		5	251464	0	1.98836e-05	1	16250	0	6.15385e-05	0	34582	0	0	0	10076	0	0	0	18394	0	0	0	21648	0	0	4	113762	0	3.51611e-05	0	30614	0	0
ACADVL	17	7126948	rs765390290	A	G	gnomAD Exomes	ENST00000356839.5	c.1183-15A>G		c.1183-15A>G	intron_variant	Literature		3	251430	0	1.19318e-05	0	16256	0	0	0	34592	0	0	0	10076	0	0	0	18392	0	0	0	21646	0	0	0	113716	0	0	3	30616	0	9.7988e-05
ACADVL	17	7126963	rs768542571	TC	T	gnomAD Exomes	ENST00000356839.5	p.Met396TrpfsTer5	p.Met396TrpfsTer5	c.1185delC	frameshift_variant	manual	PVS1+PM2	1	251460	0	3.97678e-06	0	16256	0	0	0	34592	0	0	0	10076	0	0	0	18392	0	0	0	21648	0	0	1	113744	0	8.79167e-06	0	30616	0	0
ACADVL	17	7127018	rs775980475	T	C	gnomAD Exomes	ENST00000356839.5	p.Ile413Thr	p.Ile413Thr	c.1238T>C	missense_variant	Literature		1	251476	0	3.97652e-06	0	16256	0	0	0	34592	0	0	0	10080	0	0	0	18394	0	0	0	21644	0	0	1	113760	0	8.79044e-06	0	30616	0	0
ACADVL	17	7127026	rs118204018	G	A	gnomAD Exomes	ENST00000356839.5	p.Ala416Thr	p.Ala416Thr	c.1246G>A	missense_variant	Literature		4	251462	0	1.5907e-05	0	16256	0	0	0	34592	0	0	0	10080	0	0	1	18394	0	5.43656e-05	0	21640	0	0	3	113746	0	2.63746e-05	0	30616	0	0
ACADVL	17	7127048	rs1451455641	C	A	gnomAD Exomes	ENST00000356839.5	p.Ser423Ter	p.Ser423Ter	c.1268C>A	stop_gained	manual	PVS1+PM2	1	251450	0	3.97693e-06	1	16256	0	6.15157e-05	0	34590	0	0	0	10076	0	0	0	18392	0	0	0	21644	0	0	0	113742	0	0	0	30616	0	0
ACADVL	17	7127050	rs773401248	G	A	gnomAD Exomes	ENST00000356839.5	c.1269+1G>A		c.1269+1G>A	splice_donor_variant	Literature		1	251452	0	3.9769e-06	0	16254	0	0	0	34590	0	0	0	10080	0	0	0	18392	0	0	0	21646	0	0	1	113740	0	8.79198e-06	0	30616	0	0
ACADVL	17	7127172	rs748077880	TG	T	gnomAD Exomes	ENST00000356839.5	p.Gly439ValfsTer5	p.Gly439ValfsTer5	c.1316delG	frameshift_variant	Literature		1	251392	0	3.97785e-06	0	16254	0	0	0	34592	0	0	0	10076	0	0	0	18394	0	0	0	21578	0	0	0	113744	0	0	1	30616	0	3.26627e-05
ACADVL	17	7127184	rs2309689	G	A	gnomAD Exomes	ENST00000356839.5	p.Gly441Asp	p.Gly441Asp	c.1322G>A	missense_variant	Literature		7	251362	0	2.78483e-05	0	16252	0	0	0	34590	0	0	0	10080	0	0	0	18394	0	0	0	21548	0	0	7	113746	0	6.15406e-05	0	30616	0	0
ACADVL	17	7127286	rs1305428099	G	A	gnomAD Exomes	ENST00000356839.5	c.1333-1G>A		c.1333-1G>A	splice_acceptor_variant	manual	PVS1+PM2	1	251220	0	3.98057e-06	1	16244	0	6.15612e-05	0	34578	0	0	0	10076	0	0	0	18394	0	0	0	21514	0	0	0	113664	0	0	0	30616	0	0
ACADVL	17	7127289	rs772116471	AC	A	gnomAD Exomes	ENST00000356839.5	p.Pro446LeufsTer3	p.Pro446LeufsTer3	c.1337delC	frameshift_variant	manual	PVS1+PM2	1	251272	0	3.97975e-06	0	16242	0	0	0	34580	0	0	0	10076	0	0	0	18394	0	0	0	21550	0	0	0	113678	0	0	1	30616	0	3.26627e-05
ACADVL	17	7127303	rs118204016	G	A	gnomAD Exomes,gnomAD Genomes	ENST00000356839.5	p.Arg450His	p.Arg450His	c.1349G>A	missense_variant	Literature		8	282732	0	2.82953e-05	0	24952	0	0	0	35434	0	0	0	10366	0	0	5	19952	0	0.000250601	0	25064	0	0	1	129126	0	7.74437e-06	1	30616	0	3.26627e-05
ACADVL	17	7127311	rs794727113	C	T	gnomAD Exomes	ENST00000356839.5	p.Arg453Ter	p.Arg453Ter	c.1357C>T	stop_gained	Literature		1	251382	0	3.97801e-06	0	16248	0	0	1	34588	0	2.89118e-05	0	10076	0	0	0	18394	0	0	0	21610	0	0	0	113714	0	0	0	30616	0	0
ACADVL	17	7127312	rs138058572	G	A	gnomAD Exomes,gnomAD Genomes	ENST00000356839.5	p.Arg453Gln	p.Arg453Gln	c.1358G>A	missense_variant	Literature		2	282764	0	7.07304e-06	2	24956	0	8.0141e-05	0	35436	0	0	0	10366	0	0	0	19952	0	0	0	25088	0	0	0	129126	0	0	0	30616	0	0
ACADVL	17	7127321	rs794727112	G	GC	gnomAD Exomes,gnomAD Genomes	ENST00000356839.5	p.Ile457HisfsTer6	p.Ile457HisfsTer6	c.1368dupC	frameshift_variant	Literature		2	282736	0	7.07374e-06	0	24940	0	0	0	35436	0	0	0	10370	0	0	0	19950	0	0	0	25094	0	0	2	129110	0	1.54907e-05	0	30616	0	0
ACADVL	17	7127326	rs118204017	T	C	gnomAD Exomes	ENST00000356839.5	p.Phe458Leu	p.Phe458Leu	c.1372T>C	missense_variant	Literature		2	251414	0	7.95501e-06	0	16250	0	0	0	34588	0	0	0	10080	0	0	0	18394	0	0	0	21632	0	0	2	113718	0	1.75874e-05	0	30616	0	0
ACADVL	17	7127327	rs1313063857	T	TC	gnomAD Exomes	ENST00000356839.5	p.Arg459ProfsTer4	p.Arg459ProfsTer4	c.1375dupC	frameshift_variant	Literature		1	251416	0	3.97747e-06	0	16252	0	0	0	34588	0	0	0	10080	0	0	0	18394	0	0	0	21630	0	0	1	113720	0	8.79353e-06	0	30616	0	0
ACADVL	17	7127330	rs751995154	G	A	gnomAD Exomes,gnomAD Genomes	ENST00000356839.5	p.Arg459Gln	p.Arg459Gln	c.1376G>A	missense_variant	Literature		8	282800	0	2.82885e-05	0	24952	0	0	0	35436	0	0	0	10370	0	0	0	19952	0	0	0	25108	0	0	6	129144	0	4.64598e-05	1	30616	0	3.26627e-05
ACADVL	17	7127359	rs113994170	C	T	gnomAD Exomes	ENST00000356839.5	p.Arg469Trp	p.Arg469Trp	c.1405C>T	missense_variant	Literature		7	251418	0	2.78421e-05	0	16246	0	0	0	34590	0	0	0	10080	0	0	2	18392	0	0.000108743	0	21646	0	0	5	113712	0	4.39707e-05	0	30616	0	0
ACADVL	17	7127384		GTA	G	gnomAD Exomes	ENST00000356839.5	p.Met478GlyfsTer83	p.Met478GlyfsTer83	c.1432_1433delAT	frameshift_variant	manual	PVS1+PM2	1	251362	0	3.97833e-06	0	16226	0	0	1	34584	0	2.89151e-05	0	10078	0	0	0	18392	0	0	0	21648	0	0	0	113684	0	0	0	30616	0	0
ACADVL	17	7127389	rs1173731081	G	GT	gnomAD Exomes	ENST00000356839.5	c.1434+2dupT		c.1434+2dupT	splice_donor_variant	manual	PVS1+PM2	1	251352	0	3.97848e-06	0	16234	0	0	0	34582	0	0	0	10078	0	0	0	18388	0	0	0	21644	0	0	1	113678	0	8.79678e-06	0	30616	0	0
ACADVL	17	7127498	rs759775666	G	C	gnomAD Exomes,gnomAD Genomes	ENST00000356839.5	p.Ala490Pro	p.Ala490Pro	c.1468G>C	missense_variant	Literature		3	282744	0	1.06103e-05	1	24930	0	4.01123e-05	0	35438	0	0	0	10370	0	0	0	19952	0	0	0	25096	0	0	2	129124	0	1.5489e-05	0	30616	0	0
ACADVL	17	7127526	rs764943140	GCCT	G	gnomAD Exomes	ENST00000356839.5	p.Leu502del	p.Leu502del	c.1500_1502delCCT	inframe_deletion	Literature		1	251274	0	3.97972e-06	0	16232	0	0	0	34586	0	0	0	10080	0	0	0	18394	0	0	0	21540	0	0	1	113698	0	8.79523e-06	0	30616	0	0
ACADVL	17	7127536	rs1214222702	AG	A	gnomAD Exomes	ENST00000356839.5	p.Gly503GlufsTer7	p.Gly503GlufsTer7	c.1508delG	frameshift_variant	Literature		1	251240	0	3.98026e-06	0	16246	0	0	0	34576	0	0	0	10076	0	0	0	18392	0	0	0	21508	0	0	1	113694	0	8.79554e-06	0	30616	0	0
ACADVL	17	7127545	rs781153542	AG	A	gnomAD Exomes	ENST00000356839.5	p.Gly506AlafsTer4	p.Gly506AlafsTer4	c.1517delG	frameshift_variant	manual	PVS1+PM2	1	251220	0	3.98057e-06	0	16244	0	0	0	34580	0	0	0	10080	0	0	0	18390	0	0	0	21478	0	0	1	113698	0	8.79523e-06	0	30616	0	0
ACADVL	17	7127563	rs727503794	G	A	gnomAD Exomes	ENST00000356839.5	c.1532+1G>A		c.1532+1G>A	splice_donor_variant	Literature		1	250926	0	3.98524e-06	0	16232	0	0	0	34576	0	0	0	10080	0	0	0	18390	0	0	0	21278	0	0	1	113622	0	8.80111e-06	0	30616	0	0
ACADVL	17	7127564	rs111851815	T	A	gnomAD Exomes	ENST00000356839.5	c.1532+2T>A		c.1532+2T>A	splice_donor_variant	manual	PVS1+PM2	1	250924	0	3.98527e-06	0	16226	0	0	0	34580	0	0	0	10076	0	0	0	18384	0	0	0	21318	0	0	0	113594	0	0	1	30616	0	3.26627e-05
ACADVL	17	7127564	rs111851815	T	C	gnomAD Exomes	ENST00000356839.5	c.1532+2T>C		c.1532+2T>C	splice_donor_variant	Literature		1	250924	0	3.98527e-06	0	16226	0	0	0	34580	0	0	0	10076	0	0	1	18384	0	5.43951e-05	0	21318	0	0	0	113594	0	0	0	30616	0	0
ACADVL	17	7127674	rs139425622	G	T	gnomAD Exomes	ENST00000356839.5	p.Gly523Ter	p.Gly523Ter	c.1567G>T	stop_gained	manual	PVS1+PM2	1	250394	0	3.99371e-06	0	16168	0	0	0	34544	0	0	0	10040	0	0	0	18376	0	0	0	21396	0	0	0	113176	0	0	1	30584	0	3.26968e-05
ACADVL	17	7127822	rs1131691553	TGCCACTGTGGTGGAGG	T	gnomAD Exomes	ENST00000356839.5	p.Ala544ProfsTer3	p.Ala544ProfsTer3	c.1630_1645delGCCACTGTGGTGGAGG	frameshift_variant	Literature		1	250754	0	3.98797e-06	0	16190	0	0	0	34576	0	0	0	10070	0	0	0	18394	0	0	0	21294	0	0	0	113504	0	0	1	30608	0	3.26712e-05
ACADVL	17	7127823	rs774196978	GC	G	gnomAD Exomes	ENST00000356839.5	p.Thr545LeufsTer7	p.Thr545LeufsTer7	c.1632delC	frameshift_variant	manual	PVS1+PM2	1	250692	0	3.98896e-06	0	16188	0	0	0	34576	0	0	0	10070	0	0	0	18394	0	0	0	21238	0	0	1	113502	0	8.81042e-06	0	30608	0	0
ACADVL	17	7127955	rs113994171	G	A	gnomAD Exomes	ENST00000356839.5	c.1679-6G>A		c.1679-6G>A	splice_region_variant	Literature		2	92036	0	2.17306e-05	0	4094	0	0	2	8834	0	0.000226398	0	5020	0	0	0	4578	0	0	0	10292	0	0	0	42532	0	0	0	14604	0	0
ACADVL	17	7127989	rs1247943355	AGACGG	A	gnomAD Genomes	ENST00000356839.5	p.Asp570GlyfsTer20	p.Asp570GlyfsTer20	c.1709_1713delACGGG	frameshift_variant	manual	PVS1+PM2	2	30722	0	6.50999e-05	0	8482	0	0	0	836	0	0	0	288	0	0	0	1528	0	0	0	3436	0	0	2	15084	0	0.000132591	0	0	0	#DIV/0!
ACADVL	17	7128030	rs1085307648	C	T	gnomAD Exomes	ENST00000356839.5	p.Ser583Leu	p.Ser583Leu	c.1748C>T	missense_variant	Literature		2	224028	0	8.92746e-06	0	13746	0	0	0	31792	0	0	0	9484	0	0	0	16530	0	0	0	19548	0	0	0	98722	0	0	1	28630	0	3.49284e-05
ACADVL	17	7128133	rs751002045	C	G	gnomAD Exomes	ENST00000356839.5	p.Ser586Ter	p.Ser586Ter	c.1757C>G	stop_gained	manual	PVS1+PM2	1	251280	0	3.97962e-06	1	16228	0	6.16219e-05	0	34586	0	0	0	10074	0	0	0	18386	0	0	0	21638	0	0	0	113618	0	0	0	30616	0	0
ACADVL	17	7128141	rs533344677	CTGAG	C	gnomAD Exomes	ENST00000356839.5	p.Ser590ArgfsTer89	p.Ser590ArgfsTer89	c.1770_1773delTGAG	frameshift_variant	Literature		1	251306	0	3.97921e-06	0	16238	0	0	0	34588	0	0	0	10074	0	0	0	18386	0	0	0	21642	0	0	1	113630	0	8.80049e-06	0	30616	0	0
ACADVL	17	7128285	rs118204014	C	T	gnomAD Exomes,gnomAD Genomes	ENST00000356839.5	p.Arg613Trp	p.Arg613Trp	c.1837C>T	missense_variant	Literature		14	282476	0	4.95617e-05	1	24950	0	4.00802e-05	0	35428	0	0	0	10360	0	0	0	19946	0	0	0	25110	0	0	13	128850	0	0.000100893	0	30616	0	0
FKTN	9	108337316	rs750082228	G	C	gnomAD Exomes	ENST00000357998.5	p.Met1?	p.Met1?	c.3G>C	start_lost	manual	PVS1+PM2	1	251244	0	3.98019e-06	0	16248	0	0	0	34544	0	0	0	10074	0	0	0	18394	0	0	0	21644	0	0	0	113610	0	0	1	30602	0	3.26776e-05
FKTN	9	108337354	rs149033995	CG	C	gnomAD Exomes,gnomAD Genomes	ENST00000357998.5	p.Leu15Ter	p.Leu15Ter	c.42delG	frameshift_variant	Literature		2	282762	0	7.07309e-06	0	24964	0	0	0	35418	0	0	0	10368	0	0	0	19954	0	0	1	25122	0	3.98057e-05	1	129106	0	7.74557e-06	0	30606	0	0
FKTN	9	108337362	rs1272573854	A	C	gnomAD Exomes	ENST00000357998.5	p.Ser17Arg	p.Ser17Arg	c.49A>C	missense_variant	Literature		4	251366	0	1.59131e-05	0	16248	0	0	0	34576	0	0	0	10078	0	0	4	18394	0	0.000217462	0	21648	0	0	0	113680	0	0	0	30608	0	0
FKTN	9	108337387	rs1454201300	T	A	gnomAD Exomes	ENST00000357998.5	p.Leu25Ter	p.Leu25Ter	c.74T>A	stop_gained	manual	PVS1+PM2	2	251318	0	7.95805e-06	0	16248	0	0	0	34562	0	0	0	10076	0	0	0	18394	0	0	0	21646	0	0	2	113654	0	1.75973e-05	0	30606	0	0
FKTN	9	108358912	rs119463990	C	T	gnomAD Exomes	ENST00000357998.5	p.Arg47Ter	p.Arg47Ter	c.139C>T	stop_gained	Literature		4	251276	0	1.59188e-05	0	16250	0	0	1	34576	0	2.89218e-05	0	10076	0	0	0	18392	0	0	0	21634	0	0	3	113612	0	2.64057e-05	0	30610	0	0
FKTN	9	108363487		A	ATCCTTTGATACTGGAATTGATTAATAAGAACTTTGAACAAGTCAAAAATACTTCTCATGGCTCTACTTCACAATGCAAGTTTTTCTGTGTTC	gnomAD Exomes	ENST00000357998.5	p.Pro107LeufsTer3	p.Pro107LeufsTer3	c.228_319dupTCCTTTGATACTGGAATTGATTAATAAGAACTTTGAACAAGTCAAAAATACTTCTCATGGCTCTACTTCACAATGCAAGTTTTTCTGTGTTC	frameshift_variant	manual	PVS1+PM2	1	250716	0	3.98858e-06	1	16214	0	6.16751e-05	0	34510	0	0	0	10068	0	0	0	18382	0	0	0	21562	0	0	0	113312	0	0	0	30570	0	0
FKTN	9	108363587	rs767865405	C	CT	gnomAD Exomes	ENST00000357998.5	p.Thr111TyrfsTer13	p.Thr111TyrfsTer13	c.330dupT	frameshift_variant	Literature		1	250182	0	3.99709e-06	0	16248	0	0	1	34578	0	2.89201e-05	0	10072	0	0	0	18394	0	0	0	20696	0	0	0	113468	0	0	0	30606	0	0
FKTN	9	108363587	rs767865405	CTT	C	gnomAD Exomes	ENST00000357998.5	p.Phe110TyrfsTer13	p.Phe110TyrfsTer13	c.329_330delTT	frameshift_variant	Literature		2	250182	0	7.99418e-06	0	16248	0	0	0	34578	0	0	0	10072	0	0	0	18394	0	0	0	20696	0	0	0	113468	0	0	2	30606	0	6.53467e-05
FKTN	9	108363627	rs1376019203	G	T	gnomAD Exomes	ENST00000357998.5	p.Glu123Ter	p.Glu123Ter	c.367G>T	stop_gained	Literature		1	247582	0	4.03907e-06	0	16230	0	0	1	34560	0	2.89352e-05	0	10068	0	0	0	18368	0	0	0	18408	0	0	0	113258	0	0	0	30600	0	0
FKTN	9	108363630	rs764125009	G	C	gnomAD Exomes	ENST00000357998.5	c.369+1G>C		c.369+1G>C	splice_donor_variant	Literature		2	247404	0	8.08394e-06	0	16224	0	0	0	34558	0	0	0	10072	0	0	0	18366	0	0	0	18266	0	0	2	113230	0	1.76632e-05	0	30600	0	0
FKTN	9	108366495	rs1257495645	G	A	gnomAD Exomes	ENST00000357998.5	c.370-1G>A		c.370-1G>A	splice_acceptor_variant	manual	PVS1+PM2	1	249574	0	4.00683e-06	0	16250	0	0	0	34572	0	0	0	10070	0	0	0	18392	0	0	0	21626	0	0	0	111926	0	0	1	30616	0	3.26627e-05
FKTN	9	108366537	rs537001725	C	A	gnomAD Exomes	ENST00000357998.5	p.Cys137Ter	p.Cys137Ter	c.411C>A	stop_gained	Literature		6	250470	0	2.3955e-05	0	16256	0	0	0	34574	0	0	0	10072	0	0	0	18392	0	0	0	21646	0	0	1	112786	0	8.86635e-06	5	30616	0	0.000163313
FKTN	9	108366599	rs1425087504	TC	T	gnomAD Exomes	ENST00000357998.5	p.Leu160CysfsTer15	p.Leu160CysfsTer15	c.478delC	frameshift_variant	manual	PVS1+PM2	1	251346	0	3.97858e-06	0	16256	0	0	0	34586	0	0	0	10076	0	0	0	18392	0	0	0	21648	0	0	0	113638	0	0	1	30616	0	3.26627e-05
FKTN	9	108366703	rs1307520547	G	T	gnomAD Exomes	ENST00000357998.5	p.Glu193Ter	p.Glu193Ter	c.577G>T	stop_gained	manual	PVS1+PM2	1	251122	0	3.98213e-06	0	16256	0	0	1	34568	0	2.89285e-05	0	10068	0	0	0	18392	0	0	0	21646	0	0	0	113446	0	0	0	30616	0	0
FKTN	9	108366733	rs746763506	C	T	gnomAD Exomes	ENST00000357998.5	p.Arg203Ter	p.Arg203Ter	c.607C>T	stop_gained	Literature		2	250870	0	7.97226e-06	0	16254	0	0	2	34568	0	5.7857e-05	0	10064	0	0	0	18388	0	0	0	21644	0	0	0	113214	0	0	0	30614	0	0
FKTN	9	108366740		TAC	T	gnomAD Exomes	ENST00000357998.5	p.Gln206ValfsTer9	p.Gln206ValfsTer9	c.616_617delCA	frameshift_variant	manual	PVS1+PM2	1	250806	0	3.98715e-06	0	16250	0	0	0	34570	0	0	1	10062	0	9.93838e-05	0	18390	0	0	0	21648	0	0	0	113146	0	0	0	30616	0	0
FKTN	9	108366764	rs774612427	C	CT	gnomAD Exomes	ENST00000357998.5	p.Asp215Ter	p.Asp215Ter	c.642dupT	frameshift_variant	Literature		34	250372	0	0.000135798	0	16228	0	0	34	34558	0	0.000983853	0	10060	0	0	0	18388	0	0	0	21648	0	0	0	112756	0	0	0	30612	0	0
FKTN	9	108370099	rs780894941	G	C	gnomAD Exomes	ENST00000357998.5	c.648-1G>C		c.648-1G>C	splice_acceptor_variant	manual	PVS1+PM2	1	251284	0	3.97956e-06	0	16242	0	0	0	34552	0	0	0	10076	0	0	0	18394	0	0	0	21640	0	0	1	113650	0	8.79894e-06	0	30606	0	0
FKTN	9	108370110	rs754081311	C	T	gnomAD Exomes	ENST00000357998.5	p.Gln220Ter	p.Gln220Ter	c.658C>T	stop_gained	Literature		1	251294	0	3.9794e-06	0	16252	0	0	0	34552	0	0	0	10078	0	0	0	18392	0	0	0	21640	0	0	0	113650	0	0	1	30604	0	3.26755e-05
FKTN	9	108370218	rs377417974	C	T	gnomAD Exomes	ENST00000357998.5	p.Arg256Ter	p.Arg256Ter	c.766C>T	stop_gained	Literature		7	251226	0	2.78634e-05	3	16246	0	0.000184661	0	34530	0	0	1	10078	0	9.9226e-05	0	18392	0	0	0	21644	0	0	3	113602	0	2.6408e-05	0	30608	0	0
FKTN	9	108377598	rs558187116	CG	C	gnomAD Exomes	ENST00000357998.5	p.Lys275ArgfsTer9	p.Lys275ArgfsTer9	c.822delG	frameshift_variant	manual	PVS1+PM2	1	251468	0	3.97665e-06	0	16254	0	0	0	34592	0	0	0	10080	0	0	0	18394	0	0	0	21646	0	0	0	113748	0	0	1	30616	0	3.26627e-05
FKTN	9	108377620	rs758509727	T	C	gnomAD Exomes	ENST00000357998.5	p.Leu281Pro	p.Leu281Pro	c.842T>C	missense_variant	Literature		2	251478	0	7.95298e-06	0	16256	0	0	0	34592	0	0	0	10080	0	0	0	18394	0	0	0	21648	0	0	1	113754	0	8.7909e-06	1	30616	0	3.26627e-05
FKTN	9	108380248	rs267606814	C	T	gnomAD Exomes	ENST00000357998.5	p.Arg307Ter	p.Arg307Ter	c.919C>T	stop_gained	Literature		5	248994	0	2.00808e-05	0	15734	0	0	0	34354	0	0	0	9964	0	0	2	18352	0	0.00010898	0	21582	0	0	2	112518	0	1.77749e-05	0	30410	0	0
FKTN	9	108380249	rs119463992	G	A	gnomAD Exomes	ENST00000357998.5	p.Arg307Gln	p.Arg307Gln	c.920G>A	missense_variant	Literature		3	249118	0	1.20425e-05	0	15770	0	0	0	34352	0	0	0	9974	0	0	0	18342	0	0	0	21588	0	0	0	112602	0	0	3	30414	0	9.86388e-05
FKTN	9	108380271	rs970907026	T	G	gnomAD Genomes	ENST00000357998.5	p.Tyr314Ter	p.Tyr314Ter	c.942T>G	stop_gained	manual	PVS1+PM2	1	31402	0	3.18451e-05	0	8716	0	0	0	848	0	0	0	290	0	0	0	1560	0	0	0	3470	0	0	1	15430	0	6.48088e-05	0	0	0	#DIV/0!
FKTN	9	108382193	rs764291359	A	G	gnomAD Exomes	ENST00000357998.5	c.1045-22A>G		c.1045-22A>G	intron_variant	Literature		1	250640	0	3.98979e-06	0	16204	0	0	0	34440	0	0	0	10062	0	0	0	18348	0	0	0	21526	0	0	1	113444	0	8.81492e-06	0	30506	0	0
FKTN	9	108382269	rs750176716	GT	G	gnomAD Exomes	ENST00000357998.5	p.Phe369SerfsTer37	p.Phe369SerfsTer37	c.1106delT	frameshift_variant	Literature		5	251154	0	1.99081e-05	1	16246	0	6.15536e-05	0	34568	0	0	0	10076	0	0	4	18372	0	0.000217723	0	21554	0	0	0	113618	0	0	0	30592	0	0
FKTN	9	108382282	rs119464998	A	G	gnomAD Exomes	ENST00000357998.5	p.Tyr371Cys	p.Tyr371Cys	c.1112A>G	missense_variant	Literature		7	251166	0	2.787e-05	2	16244	0	0.000123122	1	34566	0	2.89302e-05	0	10072	0	0	2	18384	0	0.00010879	0	21520	0	0	1	113652	0	8.79879e-06	1	30602	0	3.26776e-05
FKTN	9	108382330	rs1419512580	GA	G	gnomAD Exomes	ENST00000357998.5	p.Lys389AsnfsTer17	p.Lys389AsnfsTer17	c.1167delA	frameshift_variant	manual	PVS1+PM2	1	250506	0	3.99192e-06	0	16098	0	0	0	34506	0	0	0	10060	0	0	0	18328	0	0	0	21414	0	0	0	113460	0	0	1	30536	0	3.27482e-05
FKTN	9	108382330	rs1419512580	G	GA	gnomAD Exomes,gnomAD Genomes	ENST00000357998.5	p.Phe390IlefsTer14	p.Phe390IlefsTer14	c.1167dupA	frameshift_variant	Literature		97	281466	0	0.000344624	1	24748	0	4.04073e-05	2	35350	0	5.65771e-05	81	10350	0	0.00782609	0	19886	0	0	0	24774	0	0	10	128644	0	7.77339e-05	0	30536	0	0
FKTN	9	108397331	rs557699482	G	C	gnomAD Exomes	ENST00000357998.5	c.1173-1G>C		c.1173-1G>C	splice_acceptor_variant	Literature		1	251296	0	3.97937e-06	0	16256	0	0	0	34590	0	0	0	10076	0	0	1	18392	0	5.43715e-05	0	21648	0	0	0	113588	0	0	0	30616	0	0
FKTN	9	108397333	rs752191412	T	TA	gnomAD Genomes	ENST00000357998.5	p.Tyr392Ter	p.Tyr392Ter	c.1175dupA	stop_gained	manual	PVS1+PM2	1	31406	0	3.1841e-05	1	8714	0	0.000114758	0	848	0	0	0	290	0	0	0	1560	0	0	0	3476	0	0	0	15430	0	0	0	0	0	#DIV/0!
FKTN	9	108397335	rs1203741361	C	A	gnomAD Exomes,gnomAD Genomes	ENST00000357998.5	p.Tyr392Ter	p.Tyr392Ter	c.1176C>A	stop_gained	Literature		2	282740	0	7.07364e-06	0	24972	0	0	0	35436	0	0	0	10366	0	0	0	19952	0	0	0	25124	0	0	2	129054	0	1.54974e-05	0	30616	0	0
FKTN	9	108397335	rs1203741361	C	G	gnomAD Genomes	ENST00000357998.5	p.Tyr392Ter	p.Tyr392Ter	c.1176C>G	stop_gained	Literature		1	31412	0	3.1835e-05	0	8716	0	0	0	848	0	0	0	290	0	0	0	1560	0	0	0	3476	0	0	1	15434	0	6.4792e-05	0	0	0	#DIV/0!
FKTN	9	108397367	rs745756463	AGTTTGTAGACATGAAGGTCCATGTACCCT	A	gnomAD Exomes	ENST00000357998.5	p.Phe404Ter	p.Phe404Ter	c.1211_1239delTTGTAGACATGAAGGTCCATGTACCCTGT	frameshift_variant	manual	PVS1+PM2	1	251360	0	3.97836e-06	0	16256	0	0	0	34590	0	0	0	10080	0	0	0	18394	0	0	0	21648	0	0	0	113642	0	0	1	30616	0	3.26627e-05
FKTN	9	108397371	rs776724595	TGTAGACATGAAG	T	gnomAD Exomes	ENST00000357998.5	p.Asp406_Val409del	p.Asp406_Val409del	c.1215_1226delAGACATGAAGGT	inframe_deletion	Literature		4	251360	0	1.59134e-05	0	16256	0	0	0	34590	0	0	0	10078	0	0	0	18394	0	0	0	21648	0	0	4	113646	0	3.5197e-05	0	30616	0	0
FKTN	9	108397430	rs1485613887	G	GT	gnomAD Exomes	ENST00000357998.5	c.1270+2dupT		c.1270+2dupT	splice_donor_variant	manual	PVS1+PM2	2	251412	0	7.95507e-06	0	16256	0	0	2	34592	0	5.78168e-05	0	10076	0	0	0	18394	0	0	0	21648	0	0	0	113692	0	0	0	30616	0	0
POMGNT1	1	46654459	rs949152383	CTGAG	C	gnomAD Exomes	ENST00000371992.1	p.His725GlnfsTer29	p.His725GlnfsTer29	c.2175_2178delCTCA	frameshift_variant	manual	PVS1+PM2	1	244004	0	4.09829e-06	0	14276	0	0	1	34414	0	2.90579e-05	0	9932	0	0	0	17862	0	0	0	21534	0	0	0	109628	0	0	0	30364	0	0
POMGNT1	1	46655010	rs1472496234	CTG	C	gnomAD Exomes	ENST00000371992.1	p.His631ProfsTer37	p.His631ProfsTer37	c.1887_1888delCA	frameshift_variant	manual	PVS1+PM2	1	250236	0	3.99623e-06	0	16188	0	0	0	34586	0	0	0	10076	0	0	0	18370	0	0	0	21646	0	0	1	112632	0	8.87847e-06	0	30610	0	0
POMGNT1	1	46655023	rs1399465959	C	A	gnomAD Exomes	ENST00000371992.1	p.Glu626Ter	p.Glu626Ter	c.1876G>T	stop_gained	manual	PVS1+PM2	1	250486	0	3.99224e-06	0	16160	0	0	0	34586	0	0	0	10076	0	0	0	18360	0	0	0	21646	0	0	1	112930	0	8.85504e-06	0	30604	0	0
POMGNT1	1	46655128	rs1299162535	A	G	gnomAD Exomes	ENST00000371984.3	c.1895+2T>C		c.1895+2T>C	splice_donor_variant	manual	PVS1+PM2	1	249774	0	4.00362e-06	0	16050	0	0	0	34408	0	0	0	10040	0	0	0	18336	0	0	0	21524	0	0	0	112930	0	0	1	30404	0	3.28904e-05
POMGNT1	1	46655129	rs386834024	C	T	gnomAD Exomes	ENST00000371984.3	c.1895+1G>A		c.1895+1G>A	splice_donor_variant	Literature		2	249666	0	8.0107e-06	0	16038	0	0	0	34396	0	0	0	10032	0	0	0	18334	0	0	0	21502	0	0	1	112868	0	8.85991e-06	1	30416	0	3.28774e-05
POMGNT1	1	46655129	rs386834024	C	A	gnomAD Exomes,gnomAD Genomes	ENST00000371984.3	c.1895+1G>T		c.1895+1G>T	splice_donor_variant	Literature		22	281062	0	7.82745e-05	0	24750	0	0	2	35244	0	5.67472e-05	0	10322	0	0	0	19894	0	0	5	24978	0	0.000200176	15	128292	0	0.000116921	0	30416	0	0
POMGNT1	1	46655184	rs1364587778	A	T	gnomAD Genomes	ENST00000371992.1	p.Leu614Ter	p.Leu614Ter	c.1841T>A	stop_gained	Literature		1	31380	0	3.18674e-05	0	8710	0	0	0	844	0	0	0	288	0	0	0	1560	0	0	0	3474	0	0	0	15420	0	0	0	0	0	#DIV/0!
POMGNT1	1	46655211	rs267606962	C	T	gnomAD Exomes	ENST00000371992.1	p.Arg605His	p.Arg605His	c.1814G>A	missense_variant	Literature		4	248792	0	1.60777e-05	0	15942	0	0	0	34340	0	0	0	9970	0	0	0	18342	0	0	2	21378	0	9.35541e-05	2	112596	0	1.77626e-05	0	30128	0	0
POMGNT1	1	46655211	rs267606962	C	G	gnomAD Exomes	ENST00000371992.1	p.Arg605Pro	p.Arg605Pro	c.1814G>C	missense_variant	Literature		2	248792	0	8.03884e-06	0	15942	0	0	0	34340	0	0	1	9970	0	0.000100301	0	18342	0	0	0	21378	0	0	0	112596	0	0	1	30128	0	3.31917e-05
POMGNT1	1	46655542	rs386834019	C	T	gnomAD Exomes,gnomAD Genomes	ENST00000371992.1	p.Trp590Ter	p.Trp590Ter	c.1769G>A	stop_gained	Literature		2	281340	0	7.10884e-06	0	24840	0	0	0	35370	0	0	0	10270	0	0	0	19908	0	0	0	25110	0	0	2	128260	0	1.55933e-05	0	30436	0	0
POMGNT1	1	46655565	rs749332339	CTCCAT	C	gnomAD Exomes	ENST00000371992.1	p.Met581GlufsTer3	p.Met581GlufsTer3	c.1741_1745delATGGA	frameshift_variant	Literature		1	250448	0	3.99284e-06	0	16178	0	0	0	34540	0	0	0	10020	0	0	1	18360	0	5.44662e-05	0	21640	0	0	0	113124	0	0	0	30500	0	0
POMGNT1	1	46655573	rs386834018	G	A	gnomAD Exomes	ENST00000371992.1	p.Arg580Ter	p.Arg580Ter	c.1738C>T	stop_gained	Literature		2	250670	0	7.97862e-06	0	16180	0	0	0	34550	0	0	0	10032	0	0	0	18368	0	0	0	21642	0	0	1	113260	0	8.82924e-06	0	30540	0	0
POMGNT1	1	46655597	rs777214318	CCT	C	gnomAD Exomes	ENST00000371992.1	p.Glu571GlyfsTer14	p.Glu571GlyfsTer14	c.1712_1713delAG	frameshift_variant	manual	PVS1+PM2	1	251092	0	3.9826e-06	0	16226	0	0	0	34562	0	0	0	10054	0	0	0	18386	0	0	0	21640	0	0	1	113558	0	8.80607e-06	0	30554	0	0
POMGNT1	1	46655662	rs1407494621	C	G	gnomAD Exomes	ENST00000371992.1	c.1650-1G>C		c.1650-1G>C	splice_acceptor_variant	manual	PVS1+PM2	1	250516	0	3.99176e-06	0	16162	0	0	0	34504	0	0	0	10046	0	0	1	18362	0	5.44603e-05	0	21618	0	0	0	113320	0	0	0	30406	0	0
POMGNT1	1	46656144	rs752700398	C	T	gnomAD Exomes	ENST00000371992.1	c.1649+1G>A		c.1649+1G>A	splice_donor_variant	Literature		4	251496	0	1.59048e-05	0	16256	0	0	0	34592	0	0	0	10080	0	0	0	18394	0	0	0	21648	0	0	4	113770	0	3.51587e-05	0	30616	0	0
POMGNT1	1	46656190	rs770219373	C	T	gnomAD Exomes	ENST00000371992.1	c.1605-1G>A		c.1605-1G>A	splice_acceptor_variant	manual	PVS1+PM2	1	251490	0	3.9763e-06	0	16256	0	0	0	34592	0	0	0	10080	0	0	0	18394	0	0	0	21648	0	0	1	113764	0	8.79013e-06	0	30616	0	0
POMGNT1	1	46656439	rs1176001640	CT	C	gnomAD Exomes	ENST00000371992.1	p.Lys519SerfsTer18	p.Lys519SerfsTer18	c.1556delA	frameshift_variant	Literature		1	251488	0	3.97633e-06	0	16256	0	0	0	34592	0	0	0	10080	0	0	0	18394	0	0	0	21648	0	0	1	113762	0	8.79028e-06	0	30616	0	0
POMGNT1	1	46656450	rs1434252108	AG	A	gnomAD Exomes	ENST00000371992.1	p.Tyr516ThrfsTer21	p.Tyr516ThrfsTer21	c.1545delC	frameshift_variant	Literature		1	251482	0	3.97643e-06	0	16256	0	0	1	34592	0	2.89084e-05	0	10080	0	0	0	18394	0	0	0	21648	0	0	0	113756	0	0	0	30616	0	0
POMGNT1	1	46657769	rs138642840	C	T	gnomAD Exomes,gnomAD Genomes	ENST00000371992.1	c.1539+1G>A		c.1539+1G>A	splice_donor_variant	Literature		178	282692	0	0.000629661	2	24952	0	8.01539e-05	2	35412	0	5.6478e-05	1	10368	0	9.64506e-05	0	19950	0	0	49	25102	0	0.00195204	115	129080	0	0.00089092	5	30602	0	0.000163388
POMGNT1	1	46657796	rs760705290	C	T	gnomAD Exomes	ENST00000371992.1	p.Gly505Ser	p.Gly505Ser	c.1513G>A	missense_variant	Literature		3	251444	0	1.19311e-05	1	16254	0	6.15233e-05	1	34584	0	2.89151e-05	0	10080	0	0	1	18394	0	5.43656e-05	0	21644	0	0	0	113732	0	0	0	30616	0	0
POMGNT1	1	46657820	rs745343484	G	A	gnomAD Exomes,gnomAD Genomes	ENST00000371992.1	p.Arg497Ter	p.Arg497Ter	c.1489C>T	stop_gained	Literature		5	282854	0	1.7677e-05	0	24962	0	0	1	35440	0	2.82167e-05	0	10370	0	0	1	19950	0	5.01253e-05	0	25118	0	0	2	129174	0	1.5483e-05	0	30616	0	0
POMGNT1	1	46657840	rs267606960	C	T	gnomAD Exomes,gnomAD Genomes	ENST00000371992.1	p.Cys490Tyr	p.Cys490Tyr	c.1469G>A	missense_variant	Literature		7	282884	0	2.47451e-05	1	24964	0	4.00577e-05	2	35440	0	5.64334e-05	0	10370	0	0	0	19952	0	0	0	25122	0	0	3	129192	0	2.32213e-05	0	30616	0	0
POMGNT1	1	46657847	rs727504103	G	A	gnomAD Exomes	ENST00000371992.1	p.Arg488Ter	p.Arg488Ter	c.1462C>T	stop_gained	Literature		1	251492	0	3.97627e-06	0	16256	0	0	0	34592	0	0	0	10080	0	0	0	18394	0	0	0	21646	0	0	1	113768	0	8.78982e-06	0	30616	0	0
POMGNT1	1	46657890	rs754651543	C	T	gnomAD Exomes	ENST00000371992.1	p.Trp473Ter	p.Trp473Ter	c.1419G>A	stop_gained	manual	PVS1+PM2	2	251496	0	7.95241e-06	0	16256	0	0	0	34592	0	0	0	10080	0	0	1	18394	0	5.43656e-05	1	21648	0	4.61936e-05	0	113770	0	0	0	30616	0	0
POMGNT1	1	46657891	rs1280404506	C	T	gnomAD Exomes	ENST00000371992.1	p.Trp473Ter	p.Trp473Ter	c.1418G>A	stop_gained	manual	PVS1+PM2	1	251496	0	3.97621e-06	0	16256	0	0	0	34592	0	0	0	10080	0	0	0	18394	0	0	1	21648	0	4.61936e-05	0	113770	0	0	0	30616	0	0
POMGNT1	1	46657979	rs587777821	C	G	gnomAD Exomes	ENST00000371992.1	c.1413+1G>C		c.1413+1G>C	splice_donor_variant	Literature		3	251480	0	1.19294e-05	0	16254	0	0	0	34592	0	0	0	10080	0	0	0	18394	0	0	0	21648	0	0	0	113756	0	0	3	30616	0	9.7988e-05
POMGNT1	1	46657979	rs587777821	C	T	gnomAD Exomes	ENST00000371992.1	c.1413+1G>A		c.1413+1G>A	splice_donor_variant	Literature		1	251480	0	3.97646e-06	0	16254	0	0	0	34592	0	0	0	10080	0	0	1	18394	0	5.43656e-05	0	21648	0	0	0	113756	0	0	0	30616	0	0
POMGNT1	1	46658051	rs386834014	C	G	gnomAD Exomes	ENST00000371992.1	p.Gly448Arg	p.Gly448Arg	c.1342G>C	missense_variant	Literature		1	251380	0	3.97804e-06	1	16250	0	6.15385e-05	0	34582	0	0	0	10076	0	0	0	18394	0	0	0	21642	0	0	0	113684	0	0	0	30612	0	0
POMGNT1	1	46658068	rs150877512	C	T	gnomAD Exomes	ENST00000371992.1	p.Arg442His	p.Arg442His	c.1325G>A	missense_variant	Literature		4	251304	0	1.5917e-05	0	16244	0	0	1	34580	0	2.89184e-05	0	10070	0	0	0	18392	0	0	0	21638	0	0	3	113636	0	2.64001e-05	0	30610	0	0
POMGNT1	1	46658069	rs28940869	G	A	gnomAD Genomes	ENST00000371992.1	p.Arg442Cys	p.Arg442Cys	c.1324C>T	missense_variant	Literature		1	31398	0	3.18492e-05	0	8708	0	0	0	848	0	0	0	290	0	0	0	1560	0	0	0	3476	0	0	1	15428	0	6.48172e-05	0	0	0	#DIV/0!
POMGNT1	1	46658107	rs751274265	C	T	gnomAD Exomes,gnomAD Genomes	ENST00000371992.1	p.Gly429Glu	p.Gly429Glu	c.1286G>A	missense_variant	Literature		3	282608	0	1.06154e-05	1	24948	0	4.00834e-05	0	35422	0	0	0	10360	0	0	0	19952	0	0	0	25120	0	0	1	128972	0	7.75362e-06	0	30614	0	0
POMGNT1	1	46658110	rs386834012	T	C	gnomAD Exomes	ENST00000371992.1	c.1285-2A>G		c.1285-2A>G	splice_acceptor_variant	Literature		1	251248	0	3.98013e-06	0	16250	0	0	0	34570	0	0	0	10066	0	0	0	18390	0	0	0	21646	0	0	1	113576	0	8.80468e-06	0	30614	0	0
POMGNT1	1	46658170	rs1057516409	CCCTGGTCATTCCAGCCTA	C	gnomAD Exomes	ENST00000371992.1	c.1284+2_1284+19delTAGGCTGGAATGACCAGG		c.1284+2_1284+19delTAGGCTGGAATGACCAGG	splice_donor_variant	Literature		2	251378	0	7.95615e-06	0	16248	0	0	0	34584	0	0	0	10072	0	0	0	18390	0	0	0	21640	0	0	2	113694	0	1.75911e-05	0	30610	0	0
POMGNT1	1	46658188	rs565334918	A	C	gnomAD Exomes	ENST00000371992.1	c.1284+2T>G		c.1284+2T>G	splice_donor_variant	manual	PVS1+PM2	1	251366	0	3.97826e-06	0	16248	0	0	0	34584	0	0	0	10074	0	0	0	18390	0	0	0	21640	0	0	0	113684	0	0	1	30606	0	3.26733e-05
POMGNT1	1	46658200	rs386834011	C	G	gnomAD Exomes	ENST00000371992.1	p.Trp425Ser	p.Trp425Ser	c.1274G>C	missense_variant	Literature		1	251332	0	3.9788e-06	0	16240	0	0	0	34580	0	0	0	10070	0	0	1	18390	0	5.43774e-05	0	21638	0	0	0	113666	0	0	0	30608	0	0
POMGNT1	1	46658574	rs775658771	G	GA	gnomAD Exomes	ENST00000371992.1	p.Ser404GlnfsTer14	p.Ser404GlnfsTer14	c.1208dupT	frameshift_variant	manual	PVS1+PM2	1	251478	0	3.97649e-06	0	16256	0	0	0	34592	0	0	0	10080	0	0	0	18394	0	0	0	21640	0	0	1	113760	0	8.79044e-06	0	30616	0	0
POMGNT1	1	46658603	rs201446804	C	A	gnomAD Exomes	ENST00000371992.1	p.Glu394Ter	p.Glu394Ter	c.1180G>T	stop_gained	manual	PVS1+PM2	1	251484	0	3.9764e-06	0	16256	0	0	0	34592	0	0	0	10080	0	0	0	18394	0	0	0	21642	0	0	1	113764	0	8.79013e-06	0	30616	0	0
POMGNT1	1	46658845	rs1474858292	C	T	gnomAD Exomes	ENST00000371992.1	c.1152+1G>A		c.1152+1G>A	splice_donor_variant	manual	PVS1+PM2	1	251292	0	3.97943e-06	0	16252	0	0	0	34560	0	0	0	10074	0	0	0	18388	0	0	1	21618	0	4.62577e-05	0	113672	0	0	0	30596	0	0
POMGNT1	1	46658888	rs764266244	C	T	gnomAD Exomes	ENST00000371992.1	c.1111-1G>A		c.1111-1G>A	splice_acceptor_variant	manual	PVS1+PM2	1	251318	0	3.97902e-06	1	16252	0	6.15309e-05	0	34574	0	0	0	10074	0	0	0	18390	0	0	0	21606	0	0	0	113678	0	0	0	30608	0	0
POMGNT1	1	46658987	rs762972459	C	T	gnomAD Exomes,gnomAD Genomes	ENST00000371992.1	p.Arg367His	p.Arg367His	c.1100G>A	missense_variant	Literature		4	281508	0	1.42092e-05	0	24808	0	0	0	35282	0	0	0	10340	0	0	0	19910	0	0	0	24922	0	0	4	128608	0	3.11023e-05	0	30432	0	0
POMGNT1	1	46659018	rs750620615	G	A	gnomAD Exomes	ENST00000371992.1	p.Gln357Ter	p.Gln357Ter	c.1069C>T	stop_gained	manual	PVS1+PM2	2	249366	0	8.02034e-06	0	16046	0	0	0	34336	0	0	0	10022	0	0	0	18330	0	0	1	21362	0	4.68121e-05	0	112790	0	0	1	30380	0	3.29164e-05
POMGNT1	1	46659060	rs1057516536	CCT	C	gnomAD Exomes	ENST00000371992.1	c.1027-2_1027-1delAG		c.1027-2_1027-1delAG	splice_acceptor_variant	Literature		1	245244	0	4.07757e-06	0	15696	0	0	0	33794	0	0	0	9904	0	0	0	18144	0	0	0	20876	0	0	1	110894	0	9.01762e-06	0	29884	0	0
POMGNT1	1	46659235	rs1261441478	C	T	gnomAD Exomes	ENST00000371992.1	c.1026+1G>A		c.1026+1G>A	splice_donor_variant	manual	PVS1+PM2	1	251356	0	3.97842e-06	0	16250	0	0	0	34586	0	0	0	10074	0	0	0	18394	0	0	0	21642	0	0	1	113662	0	8.79802e-06	0	30614	0	0
POMGNT1	1	46659242	rs977175778	G	C	gnomAD Exomes	ENST00000371992.1	p.Tyr340Ter	p.Tyr340Ter	c.1020C>G	stop_gained	manual	PVS1+PM2	1	251320	0	3.97899e-06	0	16244	0	0	0	34582	0	0	0	10070	0	0	0	18394	0	0	0	21640	0	0	1	113638	0	8.79987e-06	0	30616	0	0
POMGNT1	1	46659250	rs751254522	C	CA	gnomAD Exomes	ENST00000371992.1	p.Asp338Ter	p.Asp338Ter	c.1011dupT	frameshift_variant	Literature		5	251312	0	1.98956e-05	0	16246	0	0	0	34586	0	0	0	10070	0	0	5	18394	0	0.000271828	0	21642	0	0	0	113622	0	0	0	30616	0	0
POMGNT1	1	46659279	rs386834040	A	AC	gnomAD Exomes	ENST00000371992.1	p.Val328GlyfsTer11	p.Val328GlyfsTer11	c.982dupG	frameshift_variant	Literature		2	251212	0	7.9614e-06	0	16250	0	0	2	34580	0	5.78369e-05	0	10070	0	0	0	18392	0	0	0	21642	0	0	0	113532	0	0	0	30614	0	0
POMGNT1	1	46659529	rs776758999	G	C	gnomAD Exomes	ENST00000371992.1	p.Tyr316Ter	p.Tyr316Ter	c.948C>G	stop_gained	manual	PVS1+PM2	1	251184	0	3.98115e-06	0	16200	0	0	0	34538	0	0	0	10060	0	0	0	18394	0	0	0	21638	0	0	1	113662	0	8.79802e-06	0	30556	0	0
POMGNT1	1	46659545	rs193919336	C	T	gnomAD Exomes,gnomAD Genomes	ENST00000371992.1	p.Arg311Gln	p.Arg311Gln	c.932G>A	missense_variant	Literature		5	282708	0	1.76861e-05	0	24936	0	0	1	35400	0	2.82486e-05	0	10366	0	0	0	19954	0	0	0	25118	0	0	4	129116	0	3.09799e-05	0	30592	0	0
POMGNT1	1	46659598	rs1317832573	C	G	gnomAD Exomes	ENST00000371992.1	c.880-1G>C		c.880-1G>C	splice_acceptor_variant	Literature		1	251238	0	3.98029e-06	0	16222	0	0	0	34532	0	0	0	10072	0	0	0	18394	0	0	0	21638	0	0	1	113668	0	8.79755e-06	0	30576	0	0
POMGNT1	1	46659941	rs386834038	C	A	gnomAD Exomes	ENST00000371992.1	c.879+5G>T		c.879+5G>T	splice_region_variant	Literature		1	251406	0	3.97763e-06	0	16256	0	0	0	34586	0	0	0	10078	0	0	0	18394	0	0	1	21648	0	4.61936e-05	0	113692	0	0	0	30616	0	0
POMGNT1	1	46659946	rs776248221	TG	T	gnomAD Exomes	ENST00000371992.1	p.Pro293HisfsTer40	p.Pro293HisfsTer40	c.878delC	frameshift_variant	manual	PVS1+PM2	1	251440	0	3.97709e-06	0	16256	0	0	0	34586	0	0	0	10080	0	0	0	18394	0	0	0	21648	0	0	0	113724	0	0	1	30616	0	3.26627e-05
POMGNT1	1	46659965	rs200863680	A	C	gnomAD Exomes	ENST00000371992.1	p.Ile287Ser	p.Ile287Ser	c.860T>G	missense_variant	Literature		3	251462	0	1.19302e-05	1	16256	0	6.15157e-05	1	34590	0	2.89101e-05	0	10078	0	0	0	18394	0	0	0	21648	0	0	1	113744	0	8.79167e-06	0	30616	0	0
POMGNT1	1	46660003		GC	G	gnomAD Exomes	ENST00000371992.1	p.Gly274AlafsTer59	p.Gly274AlafsTer59	c.821delG	frameshift_variant	manual	PVS1+PM2	1	251454	0	3.97687e-06	0	16256	0	0	0	34588	0	0	0	10080	0	0	0	18394	0	0	0	21646	0	0	0	113740	0	0	1	30616	0	3.26627e-05
[truncated: 9,525 more rows]

## Sheet: Table S4
Supplementary Table 4. Homozygous pathogenic or likely pathogenic variants of autosomal recessive neuromuscular disorder genes in gnomAD database
[truncated: 24 more rows]

[truncated: 2 more sheets: Table S5, Table S6 ]
